# Supplementary material for: Construction of High Density Sweet Cherry (Prunus avium L.) Linkage Maps Using Microsatellite Markers and SNPs Detected by Genotyping-by-Sequencing (GBS)
Source: PLoS One. 2015 May 26;10(5):e0127750. doi: 10.1371/journal.pone.0127750 (PMC4444190; doi:10.1371/journal.pone.0127750)
Supplement: S1 Table — (XLSX) [file pone.0127750.s003.xlsx]

## Sheet: Hoja1
S1 Table. Microsatellite markers used in sweet cherry linkage maps construction.
SSR name	Species	Origin	T	A	P	Selected	Reference
AMPA	P. armeniaca	Genomic	2	2	1	1	Hagen et al., 2004
BPPCT	P. persica	Genomic	32	24	7	4	Dirlewanger et al., 2002
CPPCT	P. persica	Genomic	9	7	2	2	Aranzana et al., 2002
CPSCT	P. salicina	Genomic	17	15	3	1	Mnejja et al., 2004
EMPA	P. avium	Genomic	21	20	9	5	Clarke and Tobutt., 2003
EMPaS	P. avium	Genomic	14	14	6	2	Vaughan and Russell, 2004
EPDCU	P. dulcis	cDNA	3	3	2	1	Mnejja et al., 2010
EPPCU	P. persica	cDNA	27	21	7	2	Mnejja et al., 2010
M	P. persica	cDNA	3	3	0	0	Yamamoto et al., 2002
MA	P. persica	cDNA	4	3	2	1	Yamamoto et al., 2002
Pce	P. cerasus	Genomic	4	4	1	1	Cantini et al., 2001; Struss et al., 2002
pchcms	P. persica	cDNA	3	2	2	1	Sosinski et al., 2000
pchgms	P. persica	Genomic	4	4	1	0	Sosinski et al., 2000
PMS	P. avium	Genomic	7	7	5	3	Cantini et al., 2001; Struss et al., 2002
PS	P. cerasus	Genomic	5	1	0	0	Cantini et al., 2001
UCD-CH	P. avium	Genomic	15	15	9	4	Struss et al., 2003
UDAp	P. armeniaca	Genomic	15	11	6	3	Messina et al., 2004
UDP	P. persica	Genomic	18	13	6	3	Cipriani et al., 1999; Testolin et al., 2000
Total			203	169	69	34
T – tested; A – amplified; P – polymorphic.
References
Aranzana MJ, García-Mas J, Carbó J, Arús P. Plant Breed. 2002; 121: 87-92.
Cantini C, Iezzoni AF, Lamboy WF, Boritzki M, Struss D. J Am Soc Hort Sci. 2001; 126(2): 205-209.
Cipriani G, Lot G, Huang W-G, Marrazzo MT, Peterlunger E, Testolin R. Theor Appl Genet. 1999; 99: 65-72.
Clarke J, Tobutt K. Mol Ecol Notes 2003; 3: 578-580.
Dirlewanger, E, Cosson P, Tavaud M, Aranzana MJ, Poizat C, Zanetto A, et al. Theor Appl Genet. 2002; 105: 127-138.
Hagen L, Chaib J, Fady B, Decroocq V, Bouchet J, Lambert P, et al. Mol Ecol Notes 2004; 4: 742-745.
Messina R, Lain O, Marrazzo M, Cipriani G, Testolin R. Mol Ecol Notes 2004; 4: 432-434.
Mnejja M, García-Mas J, Audergon JM, Arús P. Tree Genet Genomes 2010; 6: 689-700.
Mnejja M, García-Mas J, Howad W, Badenes ML, Arús P. Mol Ecol Notes 2004; 4: 163-166.
Sosinski B, Gannavarapu M, Hager LD, Beck LE, King GJ, Ryder CD, et al. Theor Appl Genet. 2000; 101: 421-428.
Struss D, Ahmad R, Southwick S, Boritzki M. J Am Soc Hort Sci. 2003; 128: 904-909.
Struss D, Boritzki M, Karle R, Iezzoni A. Hort Science 2002; 37: 191-193.
Testolin R, Marrazzo T, Cipriani G, Quarta R, Verde I, Dettori MT, et al. Genome 2000; 43: 512-520.
Vaughan S, Russell K. Mol Ecol Notes 2004; 4: 429-431.
Yamamoto T, Mochida K, Imai T, Shi YZ, Ogiwara I, Hayashi T. Mol Ecol Notes 2002; 2: 298-301.
