# Supplementary material for: Construction of High Density Sweet Cherry (Prunus avium L.) Linkage Maps Using Microsatellite Markers and SNPs Detected by Genotyping-by-Sequencing (GBS)
Source: PLoS One. 2015 May 26;10(5):e0127750. doi: 10.1371/journal.pone.0127750 (PMC4444190; doi:10.1371/journal.pone.0127750)
Supplement: S2 Table — (XLSX) [file pone.0127750.s004.xlsx]

## Sheet: Scaffold 1
S2 Table. SNPs identified in this study using genotyping-by-sequencing.
NA: No assigned location
Scaffold 1
SNP name	Segregation	Physical position (bp)	Location	Description
s1_54451	<hkxhk>	54451	NA	Intergenic region
s1_54461	<hkxhk>	54461	NA	Intergenic region
s1_54465	<nnxnp>	54465	NA	Intergenic region
s1_54468	<lmxll>	54468	NA	Intergenic region
s1_141404	<hkxhk>	141404	NA	Intergenic region
s1_336438	<lmxll>	336438	ppa002982m.g	Intronic
s1_336440	<hkxhk>	336440	ppa002982m.g	Intronic
s1_336583	<lmxll>	336583	ppa002982m.g	Intronic
s1_376328	<lmxll>	376328	ppa010122m.g	Exonic
s1_376354	<nnxnp>	376354	ppa010122m.g	Exonic
s1_385613	<hkxhk>	385613	NA	Intergenic region
s1_396687	<lmxll>	396687	NA	Intergenic region
s1_404221	<hkxhk>	404221	ppa001907m.g	Exonic
s1_404326	<hkxhk>	404326	ppa001907m.g	Exonic
s1_404330	<hkxhk>	404330	ppa001907m.g	Exonic
s1_409685	<lmxll>	409685	ppa002726m.g	Intronic
s1_420991	<nnxnp>	420991	ppa001012m.g	Intronic
s1_493072	<lmxll>	493072	ppa001706m.g	Intronic
s1_512037	<lmxll>	512037	NA	Intergenic region
s1_554129	<nnxnp>	554129	ppa000699m.g	Intronic
s1_575621	<nnxnp>	575621	NA	Intergenic region
s1_590510	<lmxll>	590510	ppa007491m.g	Exonic
s1_590653	<lmxll>	590653	ppa007491m.g	Exonic
s1_590699	<nnxnp>	590699	ppa007491m.g	Exonic
s1_640847	<lmxll>	640847	ppa020579m.g	Exonic
s1_647879	<nnxnp>	647879	ppa026213m.g	Exonic
s1_647891	<nnxnp>	647891	ppa026213m.g	Exonic
s1_647922	<nnxnp>	647922	ppa026213m.g	Exonic
s1_647932	<nnxnp>	647932	ppa026213m.g	Exonic
s1_647949	<nnxnp>	647949	ppa026213m.g	Exonic
s1_652366	<nnxnp>	652366	ppa026213m.g	Exonic
s1_662838	<nnxnp>	662838	ppa1027118m.g	Exonic
s1_662851	<nnxnp>	662851	ppa1027118m.g	Exonic
s1_662853	<nnxnp>	662853	ppa1027118m.g	Exonic
s1_662863	<nnxnp>	662863	ppa1027118m.g	Exonic
s1_662985	<nnxnp>	662985	ppa1027118m.g	Exonic
s1_662986	<nnxnp>	662986	ppa1027118m.g	Exonic
s1_662991	<nnxnp>	662991	ppa1027118m.g	Exonic
s1_663001	<nnxnp>	663001	ppa1027118m.g	Exonic
s1_690093	<lmxll>	690093	ppa022506m.g	Exonic
s1_690096	<lmxll>	690096	ppa022506m.g	Exonic
s1_760380	<hkxhk>	760380	ppa017964m.g	Exonic
s1_760381	<hkxhk>	760381	ppa017964m.g	Exonic
s1_760435	<hkxhk>	760435	ppa017964m.g	Exonic
s1_760453	<nnxnp>	760453	ppa017964m.g	Intronic
s1_760464	<nnxnp>	760464	ppa017964m.g	Intronic
s1_760489	<hkxhk>	760489	ppa017964m.g	Intronic
s1_760502	<hkxhk>	760502	ppa017964m.g	Intronic
s1_765148	<nnxnp>	765148	NA	Intergenic region
s1_813444	<hkxhk>	813444	ppa012849m.g	Exonic
s1_813473	<hkxhk>	813473	ppa012849m.g	Exonic
s1_813475	<hkxhk>	813475	ppa012849m.g	Exonic
s1_813594	<hkxhk>	813594	ppa012849m.g	Exonic
s1_813624	<hkxhk>	813624	ppa012849m.g	Exonic
s1_813625	<hkxhk>	813625	ppa012849m.g	Exonic
s1_827311	<lmxll>	827311	NA	Intergenic region
s1_866281	<hkxhk>	866281	ppa000148m.g	Exonic
s1_866283	<nnxnp>	866283	ppa000148m.g	Exonic
s1_866315	<hkxhk>	866315	ppa000148m.g	Exonic
s1_927702	<nnxnp>	927702	ppa003501m.g	Exonic
s1_953390	<hkxhk>	953390	NA	Intergenic region
s1_953391	<hkxhk>	953391	NA	Intergenic region
s1_966704	<nnxnp>	966704	NA	Intergenic region
s1_969248	<nnxnp>	969248	ppa005970m.g	Exonic
s1_1006869	<hkxhk>	1006869	ppa022763m.g	Exonic
s1_1011820	<hkxhk>	1011820	NA	Intergenic region
s1_1034987	<hkxhk>	1034987	ppa004224m.g	Exonic
s1_1035107	<hkxhk>	1035107	ppa004224m.g	Exonic
s1_1081015	<hkxhk>	1081015	ppa019572m.g	Exonic
s1_1081036	<nnxnp>	1081036	ppa019572m.g	Exonic
s1_1081060	<nnxnp>	1081060	ppa019572m.g	Exonic
s1_1086046	<hkxhk>	1086046	ppa013092m.g	3' UTR
s1_1121938	<nnxnp>	1121938	ppa007481m.g	Exonic
s1_1190186	<hkxhk>	1190186	ppa015040m.g	Exonic
s1_1190207	<nnxnp>	1190207	ppa015040m.g	Exonic
s1_1190209	<hkxhk>	1190209	ppa015040m.g	Exonic
s1_1194187	<hkxhk>	1194187	ppa001136m.g	Exonic
s1_1194230	<hkxhk>	1194230	ppa001136m.g	Exonic
s1_1208585	<hkxhk>	1208585	ppa003838m.g	Exonic
s1_1208633	<hkxhk>	1208633	ppa003838m.g	Exonic
s1_1238594	<hkxhk>	1238594	ppa010120m.g	Exonic
s1_1238635	<hkxhk>	1238635	ppa010120m.g	Exonic
s1_1238680	<hkxhk>	1238680	ppa010120m.g	Exonic
s1_1270204	<hkxhk>	1270204	NA	Intergenic region
s1_1408301	<lmxll>	1408301	NA	Intergenic region
s1_1429658	<hkxhk>	1429658	ppa011394m.g	3' UTR
s1_1429677	<hkxhk>	1429677	ppa011394m.g	3' UTR
s1_1429837	<hkxhk>	1429837	ppa011394m.g	3' UTR
s1_1541669	<nnxnp>	1541669	ppa000500m.g	Exonic
s1_1690801	<hkxhk>	1690801	ppa003316m.g	Exonic
s1_1690817	<hkxhk>	1690817	ppa003316m.g	Exonic
s1_1737107	<nnxnp>	1737107	NA	Intergenic region
s1_1737117	<hkxhk>	1737117	NA	Intergenic region
s1_1737124	<nnxnp>	1737124	NA	Intergenic region
s1_1737142	<hkxhk>	1737142	ppa007183m.g	Exonic
s1_1760065	<nnxnp>	1760065	ppa005335m.g	Exonic
s1_1761297	<nnxnp>	1761297	ppa005335m.g	Exonic
s1_1761660	<nnxnp>	1761660	ppa005335m.g	Exonic
s1_1839844	<nnxnp>	1839844	ppa006253m.g	Exonic
s1_1862466	<hkxhk>	1862466	ppa025108m.g	Exonic
s1_1966341	<nnxnp>	1966341	ppa026588m.g	Exonic
s1_1968008	<nnxnp>	1968008	NA	Intergenic region
s1_2128220	<hkxhk>	2128220	ppa023840m.g	Exonic
s1_2128221	<hkxhk>	2128221	ppa023840m.g	Exonic
s1_2128227	<hkxhk>	2128227	ppa023840m.g	Exonic
s1_2128229	<hkxhk>	2128229	ppa023840m.g	Exonic
s1_2167829	<nnxnp>	2167829	ppa015903m.g	Exonic
s1_2168639	<nnxnp>	2168639	ppa015903m.g	Exonic
s1_2168672	<nnxnp>	2168672	ppa015903m.g	Exonic
s1_2357361	<hkxhk>	2357361	ppa001867m.g	Exonic
s1_2357370	<hkxhk>	2357370	ppa001867m.g	Exonic
s1_2478537	<hkxhk>	2478537	ppa001230m.g	Exonic
s1_2478560	<hkxhk>	2478560	ppa001230m.g	Exonic
s1_2478575	<hkxhk>	2478575	ppa001230m.g	Exonic
s1_2548548	<lmxll>	2548548	NA	Intergenic region
s1_2548553	<lmxll>	2548553	NA	Intergenic region
s1_2560785	<nnxnp>	2560785	ppb010973m.g	Intronic
s1_2574265	<nnxnp>	2574265	ppa007457m.g	Exonic
s1_2689792	<lmxll>	2689792	NA	Intergenic region
s1_2733871	<nnxnp>	2733871	NA	Intergenic region
s1_2848873	<lmxll>	2848873	NA	Intergenic region
s1_2884622	<nnxnp>	2884622	NA	Intergenic region
s1_3272953	<nnxnp>	3272953	ppa005309m.g	Exonic
s1_3272954	<nnxnp>	3272954	ppa005309m.g	Exonic
s1_3284707	<nnxnp>	3284707	ppa026663m.g	Intronic
s1_3319725	<hkxhk>	3319725	ppa021353m.g	Exonic
s1_3394810	<hkxhk>	3394810	ppa023410m.g	Exonic
s1_3404439	<hkxhk>	3404439	ppa021081m.g	Exonic
s1_3443665	<nnxnp>	3443665	ppa004629m.g	Exonic
s1_3473644	<lmxll>	3473644	NA	Intergenic region
s1_3473705	<hkxhk>	3473705	NA	Intergenic region
s1_3473740	<hkxhk>	3473740	NA	Intergenic region
s1_3479311	<hkxhk>	3479311	ppa003036m.g	Exonic
s1_3497608	<nnxnp>	3497608	ppa020437m.g	Exonic
s1_3497613	<nnxnp>	3497613	ppa020437m.g	Exonic
s1_3497614	<nnxnp>	3497614	ppa020437m.g	Exonic
s1_3497615	<nnxnp>	3497615	ppa020437m.g	Exonic
s1_3593406	<nnxnp>	3593406	ppa017942m.g	Exonic
s1_3593436	<nnxnp>	3593436	ppa017942m.g	Exonic
s1_3609621	<hkxhk>	3609621	ppa019915m.g	Exonic
s1_3637714	<nnxnp>	3637714	ppa023526m.g	Exonic
s1_3637739	<nnxnp>	3637739	ppa023526m.g	Exonic
s1_3707578	<hkxhk>	3707578	ppb016872m.g	Exonic
s1_3707599	<hkxhk>	3707599	ppb016872m.g	Exonic
s1_3707623	<hkxhk>	3707623	ppb016872m.g	Exonic
s1_3769040	<nnxnp>	3769040	ppa001457m.g	Exonic
s1_3791361	<lmxll>	3791361	ppa000189m.g	Intronic
s1_3842768	<hkxhk>	3842768	ppa005304m.g	Intronic
s1_3842783	<hkxhk>	3842783	ppa005304m.g	Intronic
s1_3845192	<hkxhk>	3845192	ppa005304m.g	Intronic
s1_3992564	<hkxhk>	3992564	NA	Intergenic region
s1_3992568	<hkxhk>	3992568	NA	Intergenic region
s1_3992587	<lmxll>	3992587	NA	Intergenic region
s1_4029063	<nnxnp>	4029063	ppa000545m.g	Intronic
s1_4105556	<nnxnp>	4105556	ppa000499m.g	Exonic
s1_4271181	<hkxhk>	4271181	ppa001210m.g	Exonic
s1_4271182	<hkxhk>	4271182	ppa001210m.g	Exonic
s1_4271183	<hkxhk>	4271183	ppa001210m.g	Exonic
s1_4271184	<hkxhk>	4271184	ppa001210m.g	Exonic
s1_4560766	<nnxnp>	4560766	ppa009238m.g	Intronic
s1_4560767	<nnxnp>	4560767	ppa009238m.g	Intronic
s1_4698285	<hkxhk>	4698285	ppa000670m.g	Intronic
s1_4698601	<nnxnp>	4698601	ppa000670m.g	Exonic
s1_4700657	<hkxhk>	4700657	ppa000670m.g	Exonic
s1_4700710	<lmxll>	4700710	ppa000670m.g	Intronic
s1_4700711	<hkxhk>	4700711	ppa000670m.g	Intronic
s1_4784239	<hkxhk>	4784239	ppa024134m.g	Exonic
s1_4786429	<hkxhk>	4786429	ppa024134m.g	Exonic
s1_4812255	<hkxhk>	4812255	NA	Intergenic region
s1_4812285	<lmxll>	4812285	NA	Intergenic region
s1_4897960	<hkxhk>	4897960	ppa002317m.g	Exonic
s1_4898600	<hkxhk>	4898600	ppa002317m.g	Exonic
s1_4898601	<hkxhk>	4898601	ppa002317m.g	Exonic
s1_5261108	<lmxll>	5261108	NA	Intergenic region
s1_5263394	<hkxhk>	5263394	NA	Intergenic region
s1_5308629	<nnxnp>	5308629	ppa006478m.g	Exonic
s1_5423049	<hkxhk>	5423049	NA	Intergenic region
s1_5423076	<hkxhk>	5423076	NA	Intergenic region
s1_5505379	<hkxhk>	5505379	NA	Intergenic region
s1_5505400	<hkxhk>	5505400	NA	Intergenic region
s1_5505422	<nnxnp>	5505422	NA	Intergenic region
s1_5536814	<nnxnp>	5536814	ppa007937m.g	Exonic
s1_5622816	<hkxhk>	5622816	ppa000937m.g	Intronic
s1_5622817	<hkxhk>	5622817	ppa000937m.g	Intronic
s1_5777844	<hkxhk>	5777844	ppa016996m.g	Exonic
s1_5777860	<hkxhk>	5777860	ppa016996m.g	Exonic
s1_5777861	<hkxhk>	5777861	ppa016996m.g	Exonic
s1_5777886	<hkxhk>	5777886	ppa016996m.g	Exonic
s1_5783024	<hkxhk>	5783024	ppa026188m.g	Intronic
s1_5832765	<lmxll>	5832765	ppa011504m.g	Exonic
s1_5938831	<hkxhk>	5938831	NA	Intergenic region
s1_5962228	<hkxhk>	5962228	ppa008153m.g	Exonic
s1_5962255	<hkxhk>	5962255	ppa008153m.g	Exonic
s1_5962349	<hkxhk>	5962349	ppa008153m.g	Exonic
s1_6276615	<lmxll>	6276615	NA	Intergenic region
s1_6276634	<lmxll>	6276634	NA	Intergenic region
s1_6276714	<lmxll>	6276714	NA	Intergenic region
s1_6328138	<nnxnp>	6328138	ppa023794m.g	Exonic
s1_6355358	<lmxll>	6355358	NA	Intergenic region
s1_6355401	<lmxll>	6355401	NA	Intergenic region
s1_6359102	<hkxhk>	6359102	ppa006150m.g	Exonic
s1_6367843	<nnxnp>	6367843	ppa019430m.g	Exonic
s1_6367854	<nnxnp>	6367854	ppa019430m.g	Exonic
s1_6385654	<lmxll>	6385654	NA	Intergenic region
s1_6385655	<lmxll>	6385655	NA	Intergenic region
s1_6385687	<lmxll>	6385687	NA	Intergenic region
s1_6385708	<lmxll>	6385708	NA	Intergenic region
s1_6403280	<hkxhk>	6403280	ppa015939m.g	Exonic
s1_6403306	<lmxll>	6403306	ppa015939m.g	Exonic
s1_6502979	<lmxll>	6502979	ppa005065m.g	Intronic
s1_6579039	<hkxhk>	6579039	ppa003414m.g	Exonic
s1_6579046	<hkxhk>	6579046	ppa003414m.g	Exonic
s1_6579064	<hkxhk>	6579064	ppa003414m.g	Exonic
s1_6667241	<hkxhk>	6667241	NA	Intergenic region
s1_6885090	<lmxll>	6885090	ppa014077m.g	Intronic
s1_6885188	<lmxll>	6885188	ppa014077m.g	Intronic
s1_6890342	<hkxhk>	6890342	NA	Intergenic region
s1_6890396	<lmxll>	6890396	NA	Intergenic region
s1_6913117	<hkxhk>	6913117	ppa1027121m.g	Intronic
s1_6913153	<hkxhk>	6913153	ppa1027121m.g	Intronic
s1_6915069	<nnxnp>	6915069	ppa1027121m.g	Exonic
s1_6915124	<hkxhk>	6915124	ppa1027121m.g	Exonic
s1_6920629	<hkxhk>	6920629	ppa026853m.g	Exonic
s1_6920674	<hkxhk>	6920674	ppa026853m.g	Exonic
s1_6920762	<hkxhk>	6920762	ppa026853m.g	Exonic
s1_6921794	<hkxhk>	6921794	ppa026853m.g	Exonic
s1_7018971	<lmxll>	7018971	ppa003762m.g	Intronic
s1_7020195	<lmxll>	7020195	ppa003762m.g	Intronic
s1_7050304	<hkxhk>	7050304	ppa000630m.g	Exonic
s1_7082690	<lmxll>	7082690	ppa001990m.g	Exonic
s1_7104943	<nnxnp>	7104943	ppa001301m.g	Exonic
s1_7115950	<hkxhk>	7115950	ppa012924m.g	Intronic
s1_7123709	<hkxhk>	7123709	NA	Intergenic region
s1_7123711	<hkxhk>	7123711	NA	Intergenic region
s1_7123745	<hkxhk>	7123745	NA	Intergenic region
s1_7138308	<lmxll>	7138308	ppa011815m.g	Exonic
s1_7362450	<hkxhk>	7362450	ppa016204m.g	Exonic
s1_7516783	<nnxnp>	7516783	ppa016814m.g	Exonic
s1_7564676	<nnxnp>	7564676	ppa007369m.g	Intronic
s1_7564699	<nnxnp>	7564699	ppa007369m.g	Intronic
s1_7570604	<nnxnp>	7570604	ppa003371m.g	Exonic
s1_7631846	<hkxhk>	7631846	ppa004967m.g	Intronic
s1_7631847	<hkxhk>	7631847	ppa004967m.g	Intronic
s1_7647620	<nnxnp>	7647620	ppa023152m.g	Exonic
s1_7758487	<hkxhk>	7758487	ppa006674m.g	Exonic
s1_7813978	<hkxhk>	7813978	ppa004249m.g	Exonic
s1_7813981	<hkxhk>	7813981	ppa004249m.g	Exonic
s1_7813999	<hkxhk>	7813999	ppa004249m.g	Exonic
s1_7814024	<hkxhk>	7814024	ppa004249m.g	Exonic
s1_7819607	<lmxll>	7819607	ppa007163m.g	Exonic
s1_7819635	<lmxll>	7819635	ppa007163m.g	Exonic
s1_7819825	<nnxnp>	7819825	ppa007163m.g	Exonic
s1_7822412	<hkxhk>	7822412	ppa003741m.g	Intronic
s1_7824263	<hkxhk>	7824263	ppa003741m.g	Exonic
s1_7833754	<nnxnp>	7833754	ppa000312m.g	Exonic
s1_7834004	<hkxhk>	7834004	ppa000312m.g	Exonic
s1_7834084	<hkxhk>	7834084	ppa000312m.g	Exonic
s1_7834120	<hkxhk>	7834120	ppa000312m.g	Exonic
s1_7836657	<hkxhk>	7836657	NA	Intergenic region
s1_7837011	<hkxhk>	7837011	NA	Intergenic region
s1_7837024	<hkxhk>	7837024	NA	Intergenic region
s1_7837030	<hkxhk>	7837030	NA	Intergenic region
s1_7844249	<hkxhk>	7844249	ppa017251m.g	Exonic
s1_7844576	<lmxll>	7844576	ppa017251m.g	Exonic
s1_7854227	<lmxll>	7854227	ppa015389m.g	Intronic
s1_7854237	<lmxll>	7854237	ppa015389m.g	Intronic
s1_7854246	<lmxll>	7854246	ppa015389m.g	Intronic
s1_7855359	<hkxhk>	7855359	NA	Intergenic region
s1_7885778	<lmxll>	7885778	ppa000316m.g	Intronic
s1_7964970	<nnxnp>	7964970	ppa000315m.g	Intronic
s1_7964981	<nnxnp>	7964981	ppa000315m.g	Intronic
s1_7965732	<lmxll>	7965732	ppa000315m.g	Exonic
s1_7985662	<hkxhk>	7985662	ppa001897m.g	Exonic
s1_7990494	<hkxhk>	7990494	ppa008651m.g	Exonic
s1_7991355	<lmxll>	7991355	ppa008651m.g	Exonic
s1_7991371	<lmxll>	7991371	ppa008651m.g	Exonic
s1_8027520	<nnxnp>	8027520	ppa003528m.g	Exonic
s1_8027535	<nnxnp>	8027535	ppa003528m.g	Exonic
s1_8027649	<nnxnp>	8027649	ppa003528m.g	Exonic
s1_8064221	<nnxnp>	8064221	NA	Intergenic region
s1_8141635	<nnxnp>	8141635	ppa006841m.g	Exonic
s1_8149732	<hkxhk>	8149732	ppa013518m.g	Exonic
s1_8149777	<hkxhk>	8149777	ppa013518m.g	Exonic
s1_8149783	<hkxhk>	8149783	ppa013518m.g	Exonic
s1_8149784	<hkxhk>	8149784	ppa013518m.g	Exonic
s1_8166969	<lmxll>	8166969	NA	Intergenic region
s1_8346144	<hkxhk>	8346144	ppa000005m.g	Intronic
s1_8393813	<hkxhk>	8393813	NA	Intergenic region
s1_8393943	<hkxhk>	8393943	NA	Intergenic region
s1_8393956	<hkxhk>	8393956	NA	Intergenic region
s1_8514165	<nnxnp>	8514165	NA	Intergenic region
s1_8562060	<lmxll>	8562060	ppa022250m.g	Exonic
s1_8663738	<lmxll>	8663738	ppa025233m.g	Exonic
s1_8663741	<hkxhk>	8663741	ppa025233m.g	Exonic
s1_8663743	<hkxhk>	8663743	ppa025233m.g	Exonic
s1_8688829	<nnxnp>	8688829	ppa001505m.g	Intronic
s1_8710056	<hkxhk>	8710056	NA	Intergenic region
s1_8760055	<hkxhk>	8760055	NA	Intergenic region
s1_8776735	<hkxhk>	8776735	ppa000510m.g	Exonic
s1_8782297	<hkxhk>	8782297	ppa003053m.g	Exonic
s1_8813976	<nnxnp>	8813976	ppa026453m.g	Exonic
s1_8859447	<nnxnp>	8859447	NA	Intergenic region
s1_8865465	<nnxnp>	8865465	ppa020077m.g	Exonic
s1_8865610	<nnxnp>	8865610	ppa020077m.g	Exonic
s1_8870536	<hkxhk>	8870536	ppa009066m.g	Exonic
s1_8885027	<nnxnp>	8885027	ppa009974m.g	Exonic
s1_8930992	<nnxnp>	8930992	NA	Intergenic region
s1_8931013	<hkxhk>	8931013	NA	Intergenic region
s1_8957608	<lmxll>	8957608	NA	Intergenic region
s1_8957643	<hkxhk>	8957643	NA	Intergenic region
s1_9006987	<hkxhk>	9006987	ppa011763m.g	Exonic
s1_9019197	<nnxnp>	9019197	NA	Intergenic region
s1_9141908	<hkxhk>	9141908	ppa012201m.g	Intronic
s1_9162136	<lmxll>	9162136	ppa004803m.g	Exonic
s1_9169010	<hkxhk>	9169010	ppa011858m.g	Intronic
s1_9196124	<lmxll>	9196124	ppa003055m.g	Exonic
s1_9209150	<nnxnp>	9209150	ppa013937m.g	Intronic
s1_9209151	<nnxnp>	9209151	ppa013937m.g	Intronic
s1_9430980	<lmxll>	9430980	ppa007594m.g	Intronic
s1_9430990	<lmxll>	9430990	ppa007594m.g	Intronic
s1_9495231	<lmxll>	9495231	ppa002775m.g	Exonic
s1_9622900	<hkxhk>	9622900	ppa005599m.g	Intronic
s1_9750440	<hkxhk>	9750440	NA	Intergenic region
s1_9750444	<hkxhk>	9750444	NA	Intergenic region
s1_10119677	<lmxll>	10119677	NA	Intergenic region
s1_10119680	<lmxll>	10119680	NA	Intergenic region
s1_10156287	<hkxhk>	10156287	ppa1027140m.g	Exonic
s1_10156312	<hkxhk>	10156312	ppa1027140m.g	Exonic
s1_10162342	<lmxll>	10162342	ppa1027140m.g	Intronic
s1_10188365	<lmxll>	10188365	ppa000283m.g	Exonic
s1_10188429	<lmxll>	10188429	ppa000283m.g	Exonic
s1_10201987	<lmxll>	10201987	ppa009639m.g	Exonic
s1_10299303	<hkxhk>	10299303	ppa013419m.g	Exonic
s1_10299329	<hkxhk>	10299329	ppa013419m.g	Exonic
s1_10307600	<nnxnp>	10307600	ppa011068m.g	Exonic
s1_10307672	<hkxhk>	10307672	ppa011068m.g	Exonic
s1_10307703	<hkxhk>	10307703	ppa011068m.g	Exonic
s1_10307734	<hkxhk>	10307734	ppa011068m.g	Exonic
s1_10307819	<hkxhk>	10307819	ppa011068m.g	Exonic
s1_10307820	<hkxhk>	10307820	ppa011068m.g	Exonic
s1_10307841	<hkxhk>	10307841	ppa011068m.g	Exonic
s1_10307843	<hkxhk>	10307843	ppa011068m.g	Exonic
s1_10307853	<lmxll>	10307853	ppa011068m.g	Exonic
s1_10353716	<nnxnp>	10353716	NA	Intergenic region
s1_10404532	<nnxnp>	10404532	ppa001901m.g	Exonic
s1_10563524	<hkxhk>	10563524	ppa004126m.g	3' UTR
s1_10639649	<hkxhk>	10639649	ppa007880m.g	Exonic
s1_10642022	<nnxnp>	10642022	NA	Intergenic region
s1_10659420	<nnxnp>	10659420	ppa015177m.g	Exonic
s1_10846678	<lmxll>	10846678	ppa002239m.g	Exonic
s1_10866255	<nnxnp>	10866255	ppa006131m.g	Exonic
s1_10875237	<nnxnp>	10875237	ppb015629m.g	Exonic
s1_10878674	<lmxll>	10878674	ppa014996m.g	Exonic
s1_10916026	<nnxnp>	10916026	NA	Intergenic region
s1_10969517	<hkxhk>	10969517	NA	Intergenic region
s1_10969544	<hkxhk>	10969544	NA	Intergenic region
s1_11012864	<nnxnp>	11012864	ppa019677m.g	Exonic
s1_11055175	<hkxhk>	11055175	NA	Intergenic region
s1_11055202	<hkxhk>	11055202	NA	Intergenic region
s1_11128754	<nnxnp>	11128754	ppa000142m.g	Exonic
s1_11130703	<lmxll>	11130703	ppa000142m.g	Exonic
s1_11215791	<lmxll>	11215791	NA	Intergenic region
s1_11215809	<lmxll>	11215809	NA	Intergenic region
s1_11226569	<nnxnp>	11226569	ppa001417m.g	Exonic
s1_11237658	<nnxnp>	11237658	ppa006500m.g	Exonic
s1_11284741	<lmxll>	11284741	ppa024774m.g	Intronic
s1_11300197	<hkxhk>	11300197	ppa010552m.g	5' UTR
s1_11330122	<nnxnp>	11330122	NA	Intergenic region
s1_11335554	<nnxnp>	11335554	ppa017778m.g	Exonic
s1_11362700	<hkxhk>	11362700	NA	Intergenic region
s1_11362750	<hkxhk>	11362750	NA	Intergenic region
s1_11362754	<hkxhk>	11362754	NA	Intergenic region
s1_11472220	<hkxhk>	11472220	ppa025177m.g	Exonic
s1_11472223	<hkxhk>	11472223	ppa025177m.g	Exonic
s1_11472225	<nnxnp>	11472225	ppa025177m.g	Exonic
s1_11472228	<hkxhk>	11472228	ppa025177m.g	Exonic
s1_11472230	<hkxhk>	11472230	ppa025177m.g	Exonic
s1_11472275	<hkxhk>	11472275	ppa025177m.g	Exonic
s1_11472599	<hkxhk>	11472599	ppa025177m.g	Exonic
s1_11472658	<lmxll>	11472658	ppa025177m.g	Exonic
s1_11591660	<hkxhk>	11591660	NA	Intergenic region
s1_11591661	<nnxnp>	11591661	NA	Intergenic region
s1_11591666	<hkxhk>	11591666	NA	Intergenic region
s1_11591688	<hkxhk>	11591688	NA	Intergenic region
s1_11591689	<hkxhk>	11591689	NA	Intergenic region
s1_11591712	<hkxhk>	11591712	NA	Intergenic region
s1_11599527	<hkxhk>	11599527	ppa009669m.g	Exonic
s1_11599539	<hkxhk>	11599539	ppa009669m.g	Exonic
s1_11599809	<hkxhk>	11599809	ppa009669m.g	Exonic
s1_11599821	<hkxhk>	11599821	ppa009669m.g	Exonic
s1_11635806	<lmxll>	11635806	ppa005634m.g	Exonic
s1_11649197	<hkxhk>	11649197	ppa024137m.g	Intronic
s1_11649286	<hkxhk>	11649286	ppa024137m.g	Intronic
s1_11650430	<nnxnp>	11650430	ppa024137m.g	Exonic
s1_11670169	<hkxhk>	11670169	ppb012900m.g	Exonic
s1_11670202	<hkxhk>	11670202	ppb012900m.g	Exonic
s1_11670402	<hkxhk>	11670402	NA	Intergenic region
s1_11670446	<hkxhk>	11670446	NA	Intergenic region
s1_11684599	<hkxhk>	11684599	ppa002856m.g	Exonic
s1_11761352	<nnxnp>	11761352	NA	Intergenic region
s1_11812518	<hkxhk>	11812518	ppa008575m.g	Exonic
s1_11825362	<hkxhk>	11825362	ppa002113m.g	Intronic
s1_11904289	<hkxhk>	11904289	ppa004132m.g	Exonic
s1_11904475	<hkxhk>	11904475	ppa004132m.g	Exonic
s1_11904538	<hkxhk>	11904538	ppa004132m.g	Exonic
s1_11904540	<hkxhk>	11904540	ppa004132m.g	Exonic
s1_11904569	<hkxhk>	11904569	ppa004132m.g	Exonic
s1_11908684	<lmxll>	11908684	ppa004132m.g	Intronic
s1_12159049	<nnxnp>	12159049	ppa000076m.g	Exonic
s1_12181482	<nnxnp>	12181482	ppa000019m.g	Exonic
s1_12230941	<nnxnp>	12230941	ppa001592m.g	Exonic
s1_12230954	<hkxhk>	12230954	ppa001592m.g	Intronic
s1_12230972	<nnxnp>	12230972	ppa001592m.g	Intronic
s1_12254982	<lmxll>	12254982	ppa000622m.g	Exonic
s1_12255020	<lmxll>	12255020	ppa000622m.g	Exonic
s1_12256903	<hkxhk>	12256903	ppa000622m.g	Exonic
s1_12256909	<hkxhk>	12256909	ppa000622m.g	Exonic
s1_12256915	<hkxhk>	12256915	ppa000622m.g	Exonic
s1_12256921	<hkxhk>	12256921	ppa000622m.g	Exonic
s1_12256939	<hkxhk>	12256939	ppa000622m.g	Exonic
s1_12257390	<hkxhk>	12257390	ppa000622m.g	Intronic
s1_12258874	<hkxhk>	12258874	ppa000622m.g	Exonic
s1_12258973	<nnxnp>	12258973	ppa000622m.g	Exonic
s1_12281523	<lmxll>	12281523	ppa016687m.g	Exonic
s1_12284952	<nnxnp>	12284952	ppa001788m.g	Exonic
s1_12347755	<hkxhk>	12347755	ppa025258m.g	Exonic
s1_12347756	<hkxhk>	12347756	ppa025258m.g	Exonic
s1_12347757	<hkxhk>	12347757	ppa025258m.g	Exonic
s1_12467950	<hkxhk>	12467950	NA	Intergenic region
s1_12467978	<hkxhk>	12467978	NA	Intergenic region
s1_12519925	<hkxhk>	12519925	NA	Intergenic region
s1_12519942	<hkxhk>	12519942	NA	Intergenic region
s1_12535417	<lmxll>	12535417	NA	Intergenic region
s1_12537782	<lmxll>	12537782	ppa019721m.g	Exonic
s1_12598852	<nnxnp>	12598852	NA	Intergenic region
s1_12598901	<nnxnp>	12598901	NA	Intergenic region
s1_12598943	<nnxnp>	12598943	NA	Intergenic region
s1_12663452	<nnxnp>	12663452	ppa020677m.g	Exonic
s1_12663463	<hkxhk>	12663463	ppa020677m.g	Exonic
s1_12663467	<hkxhk>	12663467	ppa020677m.g	Exonic
s1_12685482	<hkxhk>	12685482	ppa022307m.g	Exonic
s1_12685483	<hkxhk>	12685483	ppa022307m.g	Exonic
s1_12685707	<hkxhk>	12685707	ppa022307m.g	Exonic
s1_12686519	<hkxhk>	12686519	ppa022307m.g	Exonic
s1_12686572	<hkxhk>	12686572	ppa022307m.g	Exonic
s1_12920462	<nnxnp>	12920462	ppa023967m.g	Exonic
s1_12959899	<hkxhk>	12959899	ppa007496m.g	Exonic
s1_13071199	<hkxhk>	13071199	NA	Intergenic region
s1_13127133	<hkxhk>	13127133	ppa009767m.g	Exonic
s1_13161734	<hkxhk>	13161734	ppb022240m.g	Exonic
s1_13161749	<hkxhk>	13161749	ppb022240m.g	Exonic
s1_13161766	<hkxhk>	13161766	ppb022240m.g	Exonic
s1_13162030	<hkxhk>	13162030	ppb022240m.g	Exonic
s1_13242430	<hkxhk>	13242430	ppa003374m.g	Exonic
s1_13242473	<hkxhk>	13242473	ppa003374m.g	Exonic
s1_13363295	<lmxll>	13363295	ppa002628m.g	Exonic
s1_13424745	<hkxhk>	13424745	NA	Intergenic region
s1_13433571	<nnxnp>	13433571	ppa020774m.g	Intronic
s1_13433576	<nnxnp>	13433576	ppa020774m.g	Intronic
s1_13433599	<hkxhk>	13433599	ppa020774m.g	Intronic
s1_13433604	<nnxnp>	13433604	ppa020774m.g	Exonic
s1_13493262	<lmxll>	13493262	ppa000288m.g	Exonic
s1_13493935	<lmxll>	13493935	ppa000288m.g	Exonic
s1_13493994	<lmxll>	13493994	ppa000288m.g	Exonic
s1_13494039	<lmxll>	13494039	ppa000288m.g	Exonic
s1_13495868	<lmxll>	13495868	ppa000288m.g	Exonic
s1_13495951	<lmxll>	13495951	ppa000288m.g	Exonic
s1_13710660	<nnxnp>	13710660	ppa026879m.g	Exonic
s1_13710714	<nnxnp>	13710714	ppa026879m.g	Exonic
s1_13710754	<hkxhk>	13710754	ppa026879m.g	Exonic
s1_13765348	<hkxhk>	13765348	ppa010306m.g	Exonic
s1_13791898	<hkxhk>	13791898	NA	Intergenic region
s1_13859232	<lmxll>	13859232	NA	Intergenic region
s1_13859268	<hkxhk>	13859268	NA	Intergenic region
s1_13880517	<nnxnp>	13880517	ppb020424m.g	Exonic
s1_13880523	<nnxnp>	13880523	ppb020424m.g	Exonic
s1_13880546	<lmxll>	13880546	ppb020424m.g	Exonic
s1_13880550	<hkxhk>	13880550	ppb020424m.g	Exonic
s1_13880556	<hkxhk>	13880556	ppb020424m.g	Exonic
s1_13880562	<hkxhk>	13880562	ppb020424m.g	Exonic
s1_13880565	<hkxhk>	13880565	ppb020424m.g	Exonic
s1_13880572	<hkxhk>	13880572	ppb020424m.g	Exonic
s1_13880573	<lmxll>	13880573	ppb020424m.g	Exonic
s1_13880574	<hkxhk>	13880574	ppb020424m.g	Exonic
s1_13940813	<lmxll>	13940813	ppa022866m.g	Exonic
s1_13940820	<lmxll>	13940820	ppa022866m.g	Exonic
s1_13940931	<lmxll>	13940931	ppa022866m.g	Exonic
s1_13940939	<lmxll>	13940939	ppa022866m.g	Exonic
s1_13940943	<hkxhk>	13940943	ppa022866m.g	Exonic
s1_13940945	<hkxhk>	13940945	ppa022866m.g	Exonic
s1_13940954	<hkxhk>	13940954	ppa022866m.g	Exonic
s1_13940971	<lmxll>	13940971	ppa022866m.g	Exonic
s1_13940980	<hkxhk>	13940980	ppa022866m.g	Exonic
s1_13940983	<hkxhk>	13940983	ppa022866m.g	Exonic
s1_13946203	<hkxhk>	13946203	NA	Intergenic region
s1_14044857	<hkxhk>	14044857	NA	Intergenic region
s1_14044867	<hkxhk>	14044867	NA	Intergenic region
s1_14044882	<hkxhk>	14044882	NA	Intergenic region
s1_14047892	<hkxhk>	14047892	NA	Intergenic region
s1_14047894	<hkxhk>	14047894	NA	Intergenic region
s1_14048015	<hkxhk>	14048015	NA	Intergenic region
s1_14048163	<hkxhk>	14048163	NA	Intergenic region
s1_14048200	<hkxhk>	14048200	NA	Intergenic region
s1_14114033	<hkxhk>	14114033	ppa008325m.g	Exonic
s1_14114061	<lmxll>	14114061	ppa008325m.g	Exonic
s1_14114063	<hkxhk>	14114063	ppa008325m.g	Exonic
s1_14400874	<hkxhk>	14400874	NA	Intergenic region
s1_14435275	<lmxll>	14435275	ppa022989m.g	Exonic
s1_14463751	<hkxhk>	14463751	NA	Intergenic region
s1_14463790	<hkxhk>	14463790	NA	Intergenic region
s1_14463793	<hkxhk>	14463793	NA	Intergenic region
s1_14463799	<hkxhk>	14463799	NA	Intergenic region
s1_14463803	<hkxhk>	14463803	NA	Intergenic region
s1_14463805	<lmxll>	14463805	NA	Intergenic region
s1_14524508	<nnxnp>	14524508	NA	Intergenic region
s1_14524510	<hkxhk>	14524510	NA	Intergenic region
s1_14524512	<hkxhk>	14524512	NA	Intergenic region
s1_14524519	<hkxhk>	14524519	NA	Intergenic region
s1_14524522	<hkxhk>	14524522	NA	Intergenic region
s1_14524524	<nnxnp>	14524524	NA	Intergenic region
s1_14524532	<hkxhk>	14524532	NA	Intergenic region
s1_14524547	<nnxnp>	14524547	NA	Intergenic region
s1_14524550	<hkxhk>	14524550	NA	Intergenic region
s1_14524559	<hkxhk>	14524559	NA	Intergenic region
s1_14557730	<hkxhk>	14557730	ppa004601m.g	Exonic
s1_14558029	<lmxll>	14558029	ppa004601m.g	Exonic
s1_14558031	<hkxhk>	14558031	ppa004601m.g	Exonic
s1_14558032	<nnxnp>	14558032	ppa004601m.g	Exonic
s1_14558039	<hkxhk>	14558039	ppa004601m.g	Exonic
s1_14558041	<hkxhk>	14558041	ppa004601m.g	Exonic
s1_14558044	<hkxhk>	14558044	ppa004601m.g	Exonic
s1_14771777	<nnxnp>	14771777	NA	Intergenic region
s1_14805046	<lmxll>	14805046	NA	Intergenic region
s1_14805057	<hkxhk>	14805057	NA	Intergenic region
s1_15071820	<nnxnp>	15071820	ppa000949m.g	Intronic
s1_15085155	<nnxnp>	15085155	ppa004779m.g	Exonic
s1_15086404	<nnxnp>	15086404	ppa004779m.g	Exonic
s1_15105139	<hkxhk>	15105139	ppb010744m.g	Exonic
s1_15105144	<nnxnp>	15105144	ppb010744m.g	Exonic
s1_15105157	<hkxhk>	15105157	NA	Intergenic region
s1_15523682	<hkxhk>	15523682	NA	Intergenic region
s1_15523690	<hkxhk>	15523690	NA	Intergenic region
s1_15523695	<hkxhk>	15523695	NA	Intergenic region
s1_15537772	<nnxnp>	15537772	NA	Intergenic region
s1_15537790	<lmxll>	15537790	NA	Intergenic region
s1_15548170	<lmxll>	15548170	NA	Intergenic region
s1_15548181	<hkxhk>	15548181	NA	Intergenic region
s1_15548223	<nnxnp>	15548223	NA	Intergenic region
s1_15548710	<hkxhk>	15548710	NA	Intergenic region
s1_15549746	<hkxhk>	15549746	NA	Intergenic region
s1_15549755	<nnxnp>	15549755	NA	Intergenic region
s1_15549980	<hkxhk>	15549980	NA	Intergenic region
s1_15576310	<lmxll>	15576310	NA	Intergenic region
s1_15576370	<nnxnp>	15576370	NA	Intergenic region
s1_15576380	<nnxnp>	15576380	NA	Intergenic region
s1_15576381	<nnxnp>	15576381	NA	Intergenic region
s1_15576418	<hkxhk>	15576418	NA	Intergenic region
s1_15576419	<hkxhk>	15576419	NA	Intergenic region
s1_15576510	<hkxhk>	15576510	NA	Intergenic region
s1_15729224	<hkxhk>	15729224	NA	Intergenic region
s1_15936426	<lmxll>	15936426	ppa011754m.g	Exonic
s1_15936438	<hkxhk>	15936438	ppa011754m.g	Exonic
s1_15971470	<nnxnp>	15971470	ppa019240m.g	Exonic
s1_15971471	<nnxnp>	15971471	ppa019240m.g	Exonic
s1_15971472	<nnxnp>	15971472	ppa019240m.g	Exonic
s1_15971473	<nnxnp>	15971473	ppa019240m.g	Exonic
s1_16160497	<lmxll>	16160497	NA	Intergenic region
s1_16160499	<nnxnp>	16160499	NA	Intergenic region
s1_16160500	<hkxhk>	16160500	NA	Intergenic region
s1_16160531	<nnxnp>	16160531	NA	Intergenic region
s1_16160560	<hkxhk>	16160560	NA	Intergenic region
s1_16231297	<lmxll>	16231297	ppa018099m.g	Exonic
s1_16275497	<hkxhk>	16275497	NA	Intergenic region
s1_16275528	<lmxll>	16275528	NA	Intergenic region
s1_16275530	<lmxll>	16275530	NA	Intergenic region
s1_16275533	<lmxll>	16275533	NA	Intergenic region
s1_16295075	<nnxnp>	16295075	NA	Intergenic region
s1_16295090	<nnxnp>	16295090	ppa014914m.g	Exonic
s1_16295107	<nnxnp>	16295107	ppa014914m.g	Exonic
s1_16562957	<hkxhk>	16562957	NA	Intergenic region
s1_16562990	<hkxhk>	16562990	NA	Intergenic region
s1_16562993	<hkxhk>	16562993	NA	Intergenic region
s1_16668968	<hkxhk>	16668968	ppa017686m.g	Exonic
s1_16910589	<lmxll>	16910589	NA	Intergenic region
s1_16910614	<lmxll>	16910614	NA	Intergenic region
s1_16910618	<lmxll>	16910618	NA	Intergenic region
s1_17050073	<hkxhk>	17050073	NA	Intergenic region
s1_17050131	<hkxhk>	17050131	NA	Intergenic region
s1_17142673	<nnxnp>	17142673	NA	Intergenic region
s1_17142686	<nnxnp>	17142686	NA	Intergenic region
s1_17142692	<nnxnp>	17142692	NA	Intergenic region
s1_17413241	<hkxhk>	17413241	ppa020137m.g	Exonic
s1_17413248	<hkxhk>	17413248	ppa020137m.g	Exonic
s1_17413264	<hkxhk>	17413264	ppa020137m.g	Exonic
s1_17413276	<hkxhk>	17413276	ppa020137m.g	Exonic
s1_17499781	<nnxnp>	17499781	NA	Intergenic region
s1_17529331	<hkxhk>	17529331	NA	Intergenic region
s1_17529333	<hkxhk>	17529333	NA	Intergenic region
s1_17529346	<hkxhk>	17529346	NA	Intergenic region
s1_17529365	<hkxhk>	17529365	NA	Intergenic region
s1_17529372	<hkxhk>	17529372	NA	Intergenic region
s1_17529561	<hkxhk>	17529561	NA	Intergenic region
s1_17529562	<hkxhk>	17529562	NA	Intergenic region
s1_17753246	<hkxhk>	17753246	ppa017723m.g	Exonic
s1_17753260	<hkxhk>	17753260	ppa017723m.g	Exonic
s1_17759386	<hkxhk>	17759386	ppa007957m.g	Exonic
s1_17759400	<hkxhk>	17759400	ppa007957m.g	Exonic
s1_17759414	<nnxnp>	17759414	ppa007957m.g	Exonic
s1_17778571	<nnxnp>	17778571	ppa011567m.g	3' UTR
s1_17897986	<lmxll>	17897986	ppa024202m.g	Intronic
s1_17897990	<lmxll>	17897990	ppa024202m.g	Intronic
s1_18038313	<hkxhk>	18038313	NA	Intergenic region
s1_18178227	<hkxhk>	18178227	NA	Intergenic region
s1_18262006	<hkxhk>	18262006	NA	Intergenic region
s1_18262018	<hkxhk>	18262018	NA	Intergenic region
s1_18643601	<hkxhk>	18643601	NA	Intergenic region
s1_18643618	<hkxhk>	18643618	NA	Intergenic region
s1_18643630	<hkxhk>	18643630	NA	Intergenic region
s1_18646155	<hkxhk>	18646155	NA	Intergenic region
s1_18665423	<lmxll>	18665423	ppa023909m.g	Intronic
s1_18665444	<hkxhk>	18665444	ppa023909m.g	Intronic
s1_18665449	<hkxhk>	18665449	ppa023909m.g	Intronic
s1_18887408	<hkxhk>	18887408	NA	Intergenic region
s1_18989666	<hkxhk>	18989666	ppa022926m.g	Intronic
s1_18989688	<hkxhk>	18989688	ppa022926m.g	Intronic
s1_18989691	<hkxhk>	18989691	ppa022926m.g	Intronic
s1_19068413	<hkxhk>	19068413	ppa020625m.g	Intronic
s1_19068426	<hkxhk>	19068426	ppa020625m.g	Intronic
s1_19068459	<hkxhk>	19068459	ppa020625m.g	Exonic
s1_19079300	<nnxnp>	19079300	ppa014335m.g	Exonic
s1_19164149	<nnxnp>	19164149	NA	Intergenic region
s1_19164183	<hkxhk>	19164183	NA	Intergenic region
s1_19164185	<lmxll>	19164185	NA	Intergenic region
s1_19253379	<nnxnp>	19253379	NA	Intergenic region
s1_19454090	<nnxnp>	19454090	NA	Intergenic region
s1_19454116	<lmxll>	19454116	NA	Intergenic region
s1_19552991	<nnxnp>	19552991	ppa010731m.g	Exonic
s1_19553009	<hkxhk>	19553009	ppa010731m.g	Exonic
s1_19553150	<hkxhk>	19553150	ppa010731m.g	Exonic
s1_19553162	<hkxhk>	19553162	ppa010731m.g	Exonic
s1_19737599	<hkxhk>	19737599	NA	Intergenic region
s1_19737602	<nnxnp>	19737602	NA	Intergenic region
s1_19737605	<nnxnp>	19737605	NA	Intergenic region
s1_19737618	<hkxhk>	19737618	NA	Intergenic region
s1_19737619	<hkxhk>	19737619	NA	Intergenic region
s1_19737639	<nnxnp>	19737639	NA	Intergenic region
s1_19738179	<hkxhk>	19738179	NA	Intergenic region
s1_19893197	<hkxhk>	19893197	ppa016805m.g	Exonic
s1_19893242	<hkxhk>	19893242	ppa016805m.g	Exonic
s1_19900258	<hkxhk>	19900258	NA	Intergenic region
s1_19900267	<nnxnp>	19900267	NA	Intergenic region
s1_19900272	<lmxll>	19900272	NA	Intergenic region
s1_19981015	<hkxhk>	19981015	NA	Intergenic region
s1_19981018	<hkxhk>	19981018	NA	Intergenic region
s1_20263402	<nnxnp>	20263402	NA	Intergenic region
s1_20263426	<lmxll>	20263426	NA	Intergenic region
s1_20263440	<hkxhk>	20263440	NA	Intergenic region
s1_20263448	<hkxhk>	20263448	NA	Intergenic region
s1_20263451	<hkxhk>	20263451	NA	Intergenic region
s1_20263452	<lmxll>	20263452	NA	Intergenic region
s1_20263455	<nnxnp>	20263455	NA	Intergenic region
s1_20395130	<hkxhk>	20395130	NA	Intergenic region
s1_20395136	<hkxhk>	20395136	NA	Intergenic region
s1_20395160	<hkxhk>	20395160	NA	Intergenic region
s1_20395169	<hkxhk>	20395169	NA	Intergenic region
s1_21107194	<hkxhk>	21107194	NA	Intergenic region
s1_21107195	<hkxhk>	21107195	NA	Intergenic region
s1_21171771	<nnxnp>	21171771	NA	Intergenic region
s1_21171808	<hkxhk>	21171808	NA	Intergenic region
s1_21171814	<nnxnp>	21171814	NA	Intergenic region
s1_21171815	<nnxnp>	21171815	NA	Intergenic region
s1_21174737	<lmxll>	21174737	NA	Intergenic region
s1_21174741	<hkxhk>	21174741	NA	Intergenic region
s1_21174743	<lmxll>	21174743	NA	Intergenic region
s1_21174748	<hkxhk>	21174748	NA	Intergenic region
s1_21305462	<nnxnp>	21305462	ppa000909m.g	Exonic
s1_21310307	<nnxnp>	21310307	ppa000909m.g	Exonic
s1_21615836	<hkxhk>	21615836	ppa000723m.g	Exonic
s1_21615837	<hkxhk>	21615837	ppa000723m.g	Exonic
s1_21615838	<hkxhk>	21615838	ppa000723m.g	Exonic
s1_21700484	<lmxll>	21700484	ppa000507m.g	Exonic
s1_21753309	<hkxhk>	21753309	NA	Intergenic region
s1_21753334	<lmxll>	21753334	NA	Intergenic region
s1_21753346	<hkxhk>	21753346	NA	Intergenic region
s1_21793278	<hkxhk>	21793278	ppa001964m.g	Exonic
s1_21801800	<lmxll>	21801800	ppa009355m.g	Exonic
s1_21801876	<lmxll>	21801876	ppa009355m.g	Exonic
s1_21801877	<lmxll>	21801877	ppa009355m.g	Exonic
s1_21801907	<hkxhk>	21801907	ppa009355m.g	Exonic
s1_22453876	<lmxll>	22453876	NA	Intergenic region
s1_22478761	<lmxll>	22478761	ppa007259m.g	Exonic
s1_22578853	<lmxll>	22578853	NA	Intergenic region
s1_22578858	<lmxll>	22578858	NA	Intergenic region
s1_22682593	<hkxhk>	22682593	NA	Intergenic region
s1_22793719	<hkxhk>	22793719	NA	Intergenic region
s1_22793726	<hkxhk>	22793726	NA	Intergenic region
s1_22793755	<hkxhk>	22793755	NA	Intergenic region
s1_22814513	<nnxnp>	22814513	ppa013422m.g	Intronic
s1_22814516	<nnxnp>	22814516	ppa013422m.g	Intronic
s1_22820703	<nnxnp>	22820703	ppa000679m.g	Exonic
s1_22836669	<lmxll>	22836669	ppa001843m.g	Exonic
s1_22836679	<lmxll>	22836679	ppa001843m.g	Exonic
s1_22836685	<lmxll>	22836685	ppa001843m.g	Exonic
s1_22876645	<nnxnp>	22876645	ppa004699m.g	Exonic
s1_23097498	<hkxhk>	23097498	NA	Intergenic region
s1_23097508	<hkxhk>	23097508	NA	Intergenic region
s1_23097884	<hkxhk>	23097884	NA	Intergenic region
s1_23097890	<hkxhk>	23097890	NA	Intergenic region
s1_23097896	<nnxnp>	23097896	NA	Intergenic region
s1_23131583	<hkxhk>	23131583	NA	Intergenic region
s1_23207614	<nnxnp>	23207614	ppa004287m.g	Exonic
s1_23216631	<lmxll>	23216631	NA	Intergenic region
s1_23216638	<lmxll>	23216638	NA	Intergenic region
s1_23341561	<nnxnp>	23341561	ppa022730m.g	Exonic
s1_23341565	<nnxnp>	23341565	ppa022730m.g	Exonic
s1_23467384	<hkxhk>	23467384	ppa004639m.g	Exonic
s1_23467389	<hkxhk>	23467389	ppa004639m.g	Exonic
s1_23467391	<nnxnp>	23467391	ppa004639m.g	Exonic
s1_23467402	<hkxhk>	23467402	ppa004639m.g	Exonic
s1_23479847	<lmxll>	23479847	ppa017565m.g	Exonic
s1_23494937	<hkxhk>	23494937	ppa026011m.g	Exonic
s1_23494962	<nnxnp>	23494962	ppa026011m.g	Exonic
s1_23504633	<nnxnp>	23504633	ppa021147m.g	Exonic
s1_23526016	<hkxhk>	23526016	NA	Intergenic region
s1_23526057	<hkxhk>	23526057	NA	Intergenic region
s1_23677145	<hkxhk>	23677145	NA	Intergenic region
s1_23679087	<hkxhk>	23679087	NA	Intergenic region
s1_23679097	<hkxhk>	23679097	NA	Intergenic region
s1_23679106	<hkxhk>	23679106	NA	Intergenic region
s1_23679127	<hkxhk>	23679127	NA	Intergenic region
s1_23718442	<hkxhk>	23718442	ppa021372m.g	Exonic
s1_23745435	<nnxnp>	23745435	ppa001064m.g	Exonic
s1_23832038	<hkxhk>	23832038	NA	Intergenic region
s1_23832043	<hkxhk>	23832043	NA	Intergenic region
s1_23832059	<hkxhk>	23832059	NA	Intergenic region
s1_23843693	<hkxhk>	23843693	ppa008227m.g	Intronic
s1_23854891	<hkxhk>	23854891	NA	Intergenic region
s1_23995854	<lmxll>	23995854	NA	Intergenic region
s1_24087177	<hkxhk>	24087177	NA	Intergenic region
s1_24830876	<hkxhk>	24830876	NA	Intergenic region
s1_24830877	<hkxhk>	24830877	NA	Intergenic region
s1_24830884	<hkxhk>	24830884	NA	Intergenic region
s1_24830909	<hkxhk>	24830909	NA	Intergenic region
s1_24830912	<hkxhk>	24830912	NA	Intergenic region
s1_24830916	<nnxnp>	24830916	NA	Intergenic region
s1_24910562	<hkxhk>	24910562	NA	Intergenic region
s1_24915873	<hkxhk>	24915873	NA	Intergenic region
s1_24915884	<lmxll>	24915884	NA	Intergenic region
s1_24964192	<nnxnp>	24964192	NA	Intergenic region
s1_25038873	<hkxhk>	25038873	NA	Intergenic region
s1_25081279	<hkxhk>	25081279	ppa019853m.g	Exonic
s1_25100316	<nnxnp>	25100316	ppa006083m.g	Exonic
s1_25150700	<nnxnp>	25150700	ppa000209m.g	Intronic
s1_25179770	<lmxll>	25179770	NA	Intergenic region
s1_25199189	<nnxnp>	25199189	ppa002639m.g	Exonic
s1_25199209	<nnxnp>	25199209	ppa002639m.g	Exonic
s1_25199437	<nnxnp>	25199437	ppa002639m.g	Intronic
s1_25200996	<hkxhk>	25200996	ppa002639m.g	Exonic
s1_25201000	<hkxhk>	25201000	ppa002639m.g	Exonic
s1_25201076	<nnxnp>	25201076	ppa002639m.g	Exonic
s1_25224913	<hkxhk>	25224913	NA	Intergenic region
s1_25224914	<hkxhk>	25224914	NA	Intergenic region
s1_25224923	<lmxll>	25224923	NA	Intergenic region
s1_25224950	<hkxhk>	25224950	NA	Intergenic region
s1_25225036	<hkxhk>	25225036	NA	Intergenic region
s1_25469495	<hkxhk>	25469495	NA	Intergenic region
s1_25469506	<hkxhk>	25469506	NA	Intergenic region
s1_25469534	<hkxhk>	25469534	NA	Intergenic region
s1_25469540	<lmxll>	25469540	NA	Intergenic region
s1_25605355	<lmxll>	25605355	ppa023744m.g	Intronic
s1_25640019	<nnxnp>	25640019	ppa006109m.g	Exonic
s1_25640037	<nnxnp>	25640037	ppa006109m.g	Exonic
s1_25667095	<hkxhk>	25667095	ppa001724m.g	Intronic
s1_25667096	<hkxhk>	25667096	ppa001724m.g	Intronic
s1_25667115	<nnxnp>	25667115	ppa001724m.g	Exonic
s1_25733032	<nnxnp>	25733032	NA	Intergenic region
s1_25762275	<nnxnp>	25762275	ppa015719m.g	Exonic
s1_25762318	<nnxnp>	25762318	ppa015719m.g	Exonic
s1_25762332	<nnxnp>	25762332	ppa015719m.g	Exonic
s1_25782382	<lmxll>	25782382	ppa018854m.g	Exonic
s1_25782392	<lmxll>	25782392	ppa018854m.g	Exonic
s1_25782417	<lmxll>	25782417	ppa018854m.g	Exonic
s1_25782443	<lmxll>	25782443	ppa018854m.g	Exonic
s1_25823141	<hkxhk>	25823141	NA	Intergenic region
s1_25823147	<hkxhk>	25823147	NA	Intergenic region
s1_25823155	<hkxhk>	25823155	NA	Intergenic region
s1_25823170	<nnxnp>	25823170	NA	Intergenic region
s1_25823173	<nnxnp>	25823173	NA	Intergenic region
s1_25823181	<nnxnp>	25823181	NA	Intergenic region
s1_25823185	<nnxnp>	25823185	NA	Intergenic region
s1_25857779	<nnxnp>	25857779	ppa004044m.g	Intronic
s1_25857819	<nnxnp>	25857819	ppa004044m.g	Intronic
s1_25919451	<nnxnp>	25919451	NA	Intergenic region
s1_25920200	<hkxhk>	25920200	ppa022484m.g	Exonic
s1_25920217	<hkxhk>	25920217	ppa022484m.g	Exonic
s1_25920219	<hkxhk>	25920219	ppa022484m.g	Exonic
s1_25920679	<hkxhk>	25920679	ppa022484m.g	Exonic
s1_25920688	<hkxhk>	25920688	ppa022484m.g	Exonic
s1_25924201	<nnxnp>	25924201	ppa022484m.g	Intronic
s1_26128877	<hkxhk>	26128877	ppa002954m.g	Exonic
s1_26351356	<hkxhk>	26351356	ppa010869m.g	Exonic
s1_26351430	<nnxnp>	26351430	ppa010869m.g	Exonic
s1_26370947	<nnxnp>	26370947	ppa004366m.g	Exonic
s1_26392775	<lmxll>	26392775	NA	Intergenic region
s1_26403568	<hkxhk>	26403568	ppa001115m.g	Intronic
s1_26407178	<hkxhk>	26407178	ppa001115m.g	Intronic
s1_26445574	<nnxnp>	26445574	ppa002984m.g	Exonic
s1_26445796	<hkxhk>	26445796	ppa002984m.g	Exonic
s1_26466547	<hkxhk>	26466547	ppa022076m.g	Exonic
s1_26466556	<hkxhk>	26466556	ppa022076m.g	Intronic
s1_26466582	<hkxhk>	26466582	ppa022076m.g	Intronic
s1_26466588	<hkxhk>	26466588	ppa022076m.g	Intronic
s1_26482311	<hkxhk>	26482311	ppa024795m.g	Exonic
s1_26496924	<lmxll>	26496924	ppa011676m.g	3' UTR
s1_26497007	<nnxnp>	26497007	ppa011676m.g	3' UTR
s1_26500302	<hkxhk>	26500302	ppa015818m.g	Exonic
s1_26500313	<hkxhk>	26500313	ppa015818m.g	Exonic
s1_26500314	<hkxhk>	26500314	ppa015818m.g	Exonic
s1_26500315	<hkxhk>	26500315	ppa015818m.g	Exonic
s1_26500316	<hkxhk>	26500316	ppa015818m.g	Exonic
s1_26500317	<hkxhk>	26500317	ppa015818m.g	Exonic
s1_26500365	<hkxhk>	26500365	ppa015818m.g	Exonic
s1_26500367	<hkxhk>	26500367	ppa015818m.g	Exonic
s1_26504532	<hkxhk>	26504532	NA	Intergenic region
s1_26504533	<hkxhk>	26504533	NA	Intergenic region
s1_26698128	<hkxhk>	26698128	ppa027089m.g	Intronic
s1_26930112	<hkxhk>	26930112	ppa020628m.g	Exonic
s1_26941003	<hkxhk>	26941003	ppa017864m.g	Exonic
s1_27012126	<hkxhk>	27012126	ppa025479m.g	Intronic
s1_27021971	<hkxhk>	27021971	ppa016707m.g	Intronic
s1_27021973	<hkxhk>	27021973	ppa016707m.g	Intronic
s1_27026270	<hkxhk>	27026270	ppa018318m.g	Exonic
s1_27026306	<hkxhk>	27026306	ppa018318m.g	Exonic
s1_27094861	<hkxhk>	27094861	ppa009881m.g	Exonic
s1_27094863	<hkxhk>	27094863	ppa009881m.g	Exonic
s1_27148683	<hkxhk>	27148683	ppa004308m.g	Exonic
s1_27170484	<hkxhk>	27170484	ppa005580m.g	Exonic
s1_27189856	<hkxhk>	27189856	NA	Intergenic region
s1_27273529	<nnxnp>	27273529	ppa000255m.g	Exonic
s1_27290116	<nnxnp>	27290116	ppa011824m.g	Exonic
s1_27309551	<lmxll>	27309551	ppa001513m.g	Exonic
s1_27429484	<nnxnp>	27429484	ppa002901m.g	Exonic
s1_27506035	<hkxhk>	27506035	ppa000582m.g	Exonic
s1_27506036	<hkxhk>	27506036	ppa000582m.g	Exonic
s1_27520037	<hkxhk>	27520037	ppa003605m.g	Exonic
s1_27520196	<nnxnp>	27520196	ppa003605m.g	Exonic
s1_27520197	<hkxhk>	27520197	ppa003605m.g	Exonic
s1_27520246	<nnxnp>	27520246	ppa003605m.g	Intronic
s1_27520576	<hkxhk>	27520576	ppa003605m.g	Intronic
s1_27520577	<hkxhk>	27520577	ppa003605m.g	Intronic
s1_27520578	<hkxhk>	27520578	ppa003605m.g	Intronic
s1_27520608	<hkxhk>	27520608	ppa003605m.g	Intronic
s1_27520623	<hkxhk>	27520623	ppa003605m.g	Intronic
s1_27530555	<hkxhk>	27530555	ppa023609m.g	Exonic
s1_27532794	<hkxhk>	27532794	NA	Intergenic region
s1_27532799	<hkxhk>	27532799	NA	Intergenic region
s1_27544740	<lmxll>	27544740	ppa007364m.g	Exonic
s1_27544745	<hkxhk>	27544745	ppa007364m.g	Exonic
s1_27551678	<hkxhk>	27551678	ppa025624m.g	Exonic
s1_27555310	<hkxhk>	27555310	ppa004015m.g	Exonic
s1_27556233	<hkxhk>	27556233	ppa004015m.g	Exonic
s1_27638835	<hkxhk>	27638835	NA	Intergenic region
s1_27657881	<lmxll>	27657881	NA	Intergenic region
s1_27657882	<hkxhk>	27657882	NA	Intergenic region
s1_27657890	<hkxhk>	27657890	NA	Intergenic region
s1_27657901	<nnxnp>	27657901	NA	Intergenic region
s1_27657918	<nnxnp>	27657918	NA	Intergenic region
s1_27657937	<hkxhk>	27657937	NA	Intergenic region
s1_27684246	<hkxhk>	27684246	NA	Intergenic region
s1_27823664	<hkxhk>	27823664	ppa026942m.g	Intronic
s1_27823665	<hkxhk>	27823665	ppa026942m.g	Intronic
s1_27823666	<hkxhk>	27823666	ppa026942m.g	Intronic
s1_27823667	<hkxhk>	27823667	ppa026942m.g	Intronic
s1_27823668	<hkxhk>	27823668	ppa026942m.g	Intronic
s1_27861425	<nnxnp>	27861425	ppa001486m.g	Intronic
s1_28074269	<hkxhk>	28074269	NA	Intergenic region
s1_28074279	<hkxhk>	28074279	NA	Intergenic region
s1_28074296	<hkxhk>	28074296	NA	Intergenic region
s1_28074298	<hkxhk>	28074298	NA	Intergenic region
s1_28074311	<hkxhk>	28074311	NA	Intergenic region
s1_28074327	<hkxhk>	28074327	NA	Intergenic region
s1_28218581	<hkxhk>	28218581	NA	Intergenic region
s1_28218595	<hkxhk>	28218595	NA	Intergenic region
s1_28218597	<hkxhk>	28218597	NA	Intergenic region
s1_28218605	<hkxhk>	28218605	NA	Intergenic region
s1_28218629	<hkxhk>	28218629	NA	Intergenic region
s1_28218635	<hkxhk>	28218635	NA	Intergenic region
s1_28220563	<hkxhk>	28220563	NA	Intergenic region
s1_28220569	<hkxhk>	28220569	NA	Intergenic region
s1_28220571	<hkxhk>	28220571	NA	Intergenic region
s1_28220590	<hkxhk>	28220590	NA	Intergenic region
s1_28255385	<lmxll>	28255385	ppa007149m.g	Exonic
s1_28257606	<lmxll>	28257606	NA	Intergenic region
s1_28272286	<lmxll>	28272286	NA	Intergenic region
s1_28298700	<hkxhk>	28298700	NA	Intergenic region
s1_28298926	<hkxhk>	28298926	NA	Intergenic region
s1_28298947	<hkxhk>	28298947	NA	Intergenic region
s1_28298951	<hkxhk>	28298951	NA	Intergenic region
s1_28298954	<hkxhk>	28298954	NA	Intergenic region
s1_28299056	<lmxll>	28299056	NA	Intergenic region
s1_28360975	<nnxnp>	28360975	NA	Intergenic region
s1_28360977	<nnxnp>	28360977	NA	Intergenic region
s1_28360980	<nnxnp>	28360980	NA	Intergenic region
s1_28448436	<lmxll>	28448436	ppa020938m.g	Intronic
s1_28488271	<nnxnp>	28488271	ppa007732m.g	Exonic
s1_28517378	<nnxnp>	28517378	NA	Intergenic region
s1_28517379	<nnxnp>	28517379	NA	Intergenic region
s1_28517402	<hkxhk>	28517402	NA	Intergenic region
s1_28517420	<hkxhk>	28517420	NA	Intergenic region
s1_28629876	<hkxhk>	28629876	ppa012865m.g	Exonic
s1_28785064	<lmxll>	28785064	NA	Intergenic region
s1_28834950	<lmxll>	28834950	ppa004900m.g	Exonic
s1_28844111	<lmxll>	28844111	ppa005472m.g	Exonic
s1_28911211	<lmxll>	28911211	ppa001044m.g	Exonic
s1_28911241	<lmxll>	28911241	ppa001044m.g	Exonic
s1_28937780	<hkxhk>	28937780	ppa002857m.g	3' UTR
s1_28938918	<lmxll>	28938918	NA	Intergenic region
s1_29031809	<hkxhk>	29031809	ppa019842m.g	Intronic
s1_29031835	<hkxhk>	29031835	ppa019842m.g	Intronic
s1_29041384	<hkxhk>	29041384	ppa023588m.g	Exonic
s1_29189305	<lmxll>	29189305	ppa008514m.g	Exonic
s1_29275283	<nnxnp>	29275283	ppa010143m.g	Exonic
s1_29282891	<nnxnp>	29282891	NA	Intergenic region
s1_29363919	<nnxnp>	29363919	ppa010885m.g	Exonic
s1_29451358	<lmxll>	29451358	ppa002452m.g	Exonic
s1_29453353	<nnxnp>	29453353	ppa002452m.g	Exonic
s1_29456640	<hkxhk>	29456640	NA	Intergenic region
s1_29537116	<nnxnp>	29537116	ppa011671m.g	Exonic
s1_29538340	<nnxnp>	29538340	ppa013833m.g	3' UTR
s1_29548379	<nnxnp>	29548379	ppa025252m.g	Exonic
s1_29550078	<nnxnp>	29550078	ppa006638m.g	Intronic
s1_29563891	<nnxnp>	29563891	ppa004679m.g	Exonic
s1_29582687	<hkxhk>	29582687	ppa002613m.g	Exonic
s1_29582696	<hkxhk>	29582696	ppa002613m.g	Exonic
s1_29582698	<lmxll>	29582698	ppa002613m.g	Exonic
s1_29660520	<nnxnp>	29660520	ppb015086m.g	Exonic
s1_29670417	<nnxnp>	29670417	ppa024672m.g	Exonic
s1_29670521	<nnxnp>	29670521	ppa024672m.g	Exonic
s1_29739032	<nnxnp>	29739032	ppa005754m.g	Exonic
s1_29771883	<nnxnp>	29771883	ppa004624m.g	Exonic
s1_29826919	<nnxnp>	29826919	NA	Intergenic region
s1_29826920	<nnxnp>	29826920	NA	Intergenic region
s1_29826921	<nnxnp>	29826921	NA	Intergenic region
s1_29846347	<lmxll>	29846347	NA	Intergenic region
s1_29846349	<nnxnp>	29846349	NA	Intergenic region
s1_29846350	<nnxnp>	29846350	NA	Intergenic region
s1_29890299	<nnxnp>	29890299	ppa007015m.g	Exonic
s1_29965530	<nnxnp>	29965530	NA	Intergenic region
s1_29994284	<nnxnp>	29994284	ppa1027193m.g	Exonic
s1_30031706	<hkxhk>	30031706	ppa001035m.g	Intronic
s1_30031712	<hkxhk>	30031712	ppa001035m.g	Intronic
s1_30031724	<hkxhk>	30031724	ppa001035m.g	Intronic
s1_30064635	<hkxhk>	30064635	ppa012340m.g	Intronic
s1_30064679	<hkxhk>	30064679	ppa012340m.g	Intronic
s1_30077362	<hkxhk>	30077362	ppa000994m.g	Intronic
s1_30077405	<hkxhk>	30077405	ppa000994m.g	Intronic
s1_30089977	<hkxhk>	30089977	NA	Intergenic region
s1_30124071	<nnxnp>	30124071	ppa005484m.g	Exonic
s1_30432246	<lmxll>	30432246	ppa000154m.g	Exonic
s1_30457349	<hkxhk>	30457349	ppa009320m.g	Exonic
s1_30593623	<hkxhk>	30593623	ppa007296m.g	Exonic
s1_30709080	<hkxhk>	30709080	NA	Intergenic region
s1_30728048	<lmxll>	30728048	ppa003049m.g	Exonic
s1_30728050	<hkxhk>	30728050	ppa003049m.g	Exonic
s1_30728060	<hkxhk>	30728060	ppa003049m.g	Exonic
s1_30728062	<hkxhk>	30728062	ppa003049m.g	Exonic
s1_30728066	<hkxhk>	30728066	ppa003049m.g	Exonic
s1_30728243	<lmxll>	30728243	ppa003049m.g	Intronic
s1_30728245	<hkxhk>	30728245	ppa003049m.g	Intronic
s1_30768369	<lmxll>	30768369	ppa000804m.g	Exonic
s1_30831442	<hkxhk>	30831442	ppa002630m.g	Intronic
s1_30831872	<hkxhk>	30831872	ppa002630m.g	Exonic
s1_30831873	<hkxhk>	30831873	ppa002630m.g	Exonic
s1_30831878	<hkxhk>	30831878	ppa002630m.g	Exonic
s1_30831883	<hkxhk>	30831883	ppa002630m.g	Exonic
s1_30831890	<hkxhk>	30831890	ppa002630m.g	Exonic
s1_30831893	<hkxhk>	30831893	ppa002630m.g	Exonic
s1_30831914	<hkxhk>	30831914	ppa002630m.g	Exonic
s1_30908471	<hkxhk>	30908471	ppa022178m.g	Exonic
s1_30949986	<nnxnp>	30949986	ppa008816m.g	Exonic
s1_31001707	<nnxnp>	31001707	NA	Intergenic region
s1_31012393	<lmxll>	31012393	ppa016362m.g	Exonic
s1_31022919	<nnxnp>	31022919	ppa003292m.g	Exonic
s1_31022951	<nnxnp>	31022951	ppa003292m.g	Exonic
s1_31027599	<nnxnp>	31027599	ppa011965m.g	Exonic
s1_31070839	<hkxhk>	31070839	NA	Intergenic region
s1_31070854	<lmxll>	31070854	NA	Intergenic region
s1_31071080	<hkxhk>	31071080	NA	Intergenic region
s1_31071104	<hkxhk>	31071104	NA	Intergenic region
s1_31071125	<lmxll>	31071125	NA	Intergenic region
s1_31071135	<lmxll>	31071135	NA	Intergenic region
s1_31071158	<hkxhk>	31071158	NA	Intergenic region
s1_31071162	<hkxhk>	31071162	NA	Intergenic region
s1_31071183	<hkxhk>	31071183	NA	Intergenic region
s1_31210940	<hkxhk>	31210940	ppa009901m.g	Intronic
s1_31210948	<hkxhk>	31210948	ppa009901m.g	Intronic
s1_31241811	<hkxhk>	31241811	ppa009221m.g	Exonic
s1_31305692	<nnxnp>	31305692	ppa003811m.g	Exonic
s1_31316348	<nnxnp>	31316348	ppa003796m.g	Intronic
s1_31377023	<nnxnp>	31377023	ppa000923m.g	Exonic
s1_31388495	<nnxnp>	31388495	ppa000241m.g	Exonic
s1_31438344	<hkxhk>	31438344	ppa016551m.g	Exonic
s1_31605578	<nnxnp>	31605578	NA	Intergenic region
s1_31607282	<nnxnp>	31607282	ppa005725m.g	Exonic
s1_31607391	<nnxnp>	31607391	ppa005725m.g	Intronic
s1_31650343	<nnxnp>	31650343	ppa006563m.g	Exonic
s1_31650863	<hkxhk>	31650863	ppa006563m.g	Intronic
s1_31751681	<hkxhk>	31751681	ppa007502m.g	Intronic
s1_31752754	<lmxll>	31752754	ppa007502m.g	Intronic
s1_31752760	<lmxll>	31752760	ppa007502m.g	Intronic
s1_31752762	<lmxll>	31752762	ppa007502m.g	Intronic
s1_31752782	<lmxll>	31752782	ppa007502m.g	Intronic
s1_31752798	<lmxll>	31752798	ppa007502m.g	Intronic
s1_31777383	<hkxhk>	31777383	ppa006179m.g	Intronic
s1_31871544	<nnxnp>	31871544	NA	Intergenic region
s1_31871563	<nnxnp>	31871563	NA	Intergenic region
s1_31957380	<nnxnp>	31957380	ppa008268m.g	5' UTR
s1_32023782	<nnxnp>	32023782	ppa002083m.g	3' UTR
s1_32050057	<nnxnp>	32050057	ppa024611m.g	Exonic
s1_32064765	<hkxhk>	32064765	NA	Intergenic region
s1_32064773	<hkxhk>	32064773	NA	Intergenic region
s1_32211995	<nnxnp>	32211995	ppa005755m.g	Exonic
s1_32370556	<hkxhk>	32370556	ppa024780m.g	Exonic
s1_32370577	<hkxhk>	32370577	ppa024780m.g	Exonic
s1_32381471	<hkxhk>	32381471	ppa001623m.g	Exonic
s1_32381502	<hkxhk>	32381502	ppa001623m.g	Exonic
s1_32381503	<hkxhk>	32381503	ppa001623m.g	Exonic
s1_32381643	<hkxhk>	32381643	ppa001623m.g	Intronic
s1_32381648	<hkxhk>	32381648	ppa001623m.g	Intronic
s1_32381650	<hkxhk>	32381650	ppa001623m.g	Intronic
s1_32381946	<hkxhk>	32381946	ppa001623m.g	3' UTR
s1_32381948	<hkxhk>	32381948	ppa001623m.g	3' UTR
s1_32381955	<hkxhk>	32381955	ppa001623m.g	3' UTR
s1_32381958	<hkxhk>	32381958	ppa001623m.g	3' UTR
s1_32381964	<hkxhk>	32381964	ppa001623m.g	3' UTR
s1_32503353	<hkxhk>	32503353	ppa008483m.g	Exonic
s1_32522117	<hkxhk>	32522117	ppa002916m.g	Exonic
s1_32600228	<hkxhk>	32600228	NA	Intergenic region
s1_32706138	<lmxll>	32706138	ppa015752m.g	Intronic
s1_32706152	<hkxhk>	32706152	ppa015752m.g	Intronic
s1_32706178	<hkxhk>	32706178	ppa015752m.g	Intronic
s1_32726980	<hkxhk>	32726980	ppa000946m.g	Exonic
s1_32785925	<nnxnp>	32785925	NA	Intergenic region
s1_32831905	<nnxnp>	32831905	ppa019074m.g	Exonic
s1_32966083	<hkxhk>	32966083	NA	Intergenic region
s1_32966107	<hkxhk>	32966107	NA	Intergenic region
s1_33017154	<hkxhk>	33017154	ppa019781m.g	Exonic
s1_33027877	<lmxll>	33027877	ppa012507m.g	5' UTR
s1_33047596	<nnxnp>	33047596	ppa017132m.g	Exonic
s1_33092581	<nnxnp>	33092581	ppa007005m.g	Exonic
s1_33105294	<hkxhk>	33105294	ppa016822m.g	Exonic
s1_33216138	<nnxnp>	33216138	ppa022828m.g	Exonic
s1_33295325	<hkxhk>	33295325	ppa000321m.g	Intronic
s1_33327193	<nnxnp>	33327193	ppa000791m.g	Intronic
s1_33350516	<nnxnp>	33350516	ppa000106m.g	Exonic
s1_33407253	<nnxnp>	33407253	ppa004472m.g	Exonic
s1_33445034	<hkxhk>	33445034	ppa021480m.g	Exonic
s1_33445046	<hkxhk>	33445046	ppa021480m.g	Exonic
s1_33631406	<lmxll>	33631406	NA	Intergenic region
s1_33640324	<nnxnp>	33640324	ppa024936m.g	Exonic
s1_33640328	<nnxnp>	33640328	ppa024936m.g	Exonic
s1_33640442	<nnxnp>	33640442	ppa024936m.g	Exonic
s1_33645982	<nnxnp>	33645982	ppa024104m.g	Exonic
s1_33652442	<hkxhk>	33652442	ppa005413m.g	Exonic
s1_33660095	<hkxhk>	33660095	ppa004169m.g	Exonic
s1_33665923	<hkxhk>	33665923	ppa004179m.g	Exonic
s1_33713372	<lmxll>	33713372	ppa017703m.g	Exonic
s1_33895319	<lmxll>	33895319	ppa007414m.g	Exonic
s1_33907538	<lmxll>	33907538	ppa005022m.g	Exonic
s1_34037677	<hkxhk>	34037677	ppa000320m.g	Exonic
s1_34113046	<hkxhk>	34113046	ppa005345m.g	Exonic
s1_34113047	<hkxhk>	34113047	ppa005345m.g	Exonic
s1_34119261	<lmxll>	34119261	NA	Intergenic region
s1_34119262	<lmxll>	34119262	NA	Intergenic region
s1_34199333	<lmxll>	34199333	ppa004892m.g	Exonic
s1_34223468	<lmxll>	34223468	NA	Intergenic region
s1_34230820	<lmxll>	34230820	ppa004762m.g	Exonic
s1_34231458	<lmxll>	34231458	ppa004762m.g	Exonic
s1_34231467	<lmxll>	34231467	ppa004762m.g	Exonic
s1_34231480	<lmxll>	34231480	ppa004762m.g	Exonic
s1_34231481	<lmxll>	34231481	ppa004762m.g	Exonic
s1_34231491	<lmxll>	34231491	ppa004762m.g	Exonic
s1_34233251	<hkxhk>	34233251	NA	Intergenic region
s1_34350272	<hkxhk>	34350272	ppa017927m.g	Exonic
s1_34385742	<hkxhk>	34385742	ppa024352m.g	Exonic
s1_34385764	<hkxhk>	34385764	ppa024352m.g	Exonic
s1_34386201	<hkxhk>	34386201	ppa024352m.g	Exonic
s1_34386243	<hkxhk>	34386243	ppa024352m.g	Exonic
s1_34398105	<hkxhk>	34398105	ppb024583m.g	Exonic
s1_34440294	<hkxhk>	34440294	NA	Intergenic region
s1_34440307	<hkxhk>	34440307	NA	Intergenic region
s1_34440308	<hkxhk>	34440308	NA	Intergenic region
s1_34440330	<lmxll>	34440330	NA	Intergenic region
s1_34440334	<hkxhk>	34440334	NA	Intergenic region
s1_34443959	<hkxhk>	34443959	ppa008832m.g	Exonic
s1_34461324	<hkxhk>	34461324	ppa027077m.g	Exonic
s1_34499555	<hkxhk>	34499555	ppa005506m.g	3' UTR
s1_34499556	<hkxhk>	34499556	ppa005506m.g	3' UTR
s1_34499646	<lmxll>	34499646	ppa005506m.g	3' UTR
s1_34499647	<lmxll>	34499647	ppa005506m.g	3' UTR
s1_34514252	<lmxll>	34514252	ppa012919m.g	Exonic
s1_34514255	<lmxll>	34514255	ppa012919m.g	Exonic
s1_34514257	<nnxnp>	34514257	ppa012919m.g	Exonic
s1_34549722	<hkxhk>	34549722	ppa024256m.g	Exonic
s1_34689215	<lmxll>	34689215	ppa006781m.g	Exonic
s1_34723695	<lmxll>	34723695	NA	Intergenic region
s1_34740111	<lmxll>	34740111	ppa008656m.g	Exonic
s1_34740216	<lmxll>	34740216	ppa008656m.g	Exonic
s1_34750576	<hkxhk>	34750576	NA	Intergenic region
s1_34750577	<hkxhk>	34750577	NA	Intergenic region
s1_34750579	<hkxhk>	34750579	NA	Intergenic region
s1_34764895	<hkxhk>	34764895	NA	Intergenic region
s1_34765139	<hkxhk>	34765139	ppa018596m.g	Exonic
s1_34777614	<hkxhk>	34777614	ppa001193m.g	Exonic
s1_34777627	<hkxhk>	34777627	ppa001193m.g	Exonic
s1_34777648	<hkxhk>	34777648	ppa001193m.g	Exonic
s1_34788040	<nnxnp>	34788040	ppa004541m.g	Exonic
s1_34806902	<lmxll>	34806902	ppa026359m.g	Exonic
s1_34833931	<lmxll>	34833931	ppa017762m.g	Exonic
s1_34926545	<nnxnp>	34926545	NA	Intergenic region
s1_34926549	<lmxll>	34926549	NA	Intergenic region
s1_34936933	<lmxll>	34936933	ppa005677m.g	Exonic
s1_35050840	<lmxll>	35050840	ppa016461m.g	Exonic
s1_35064529	<hkxhk>	35064529	ppa022611m.g	Intronic
s1_35103988	<hkxhk>	35103988	ppa017357m.g	Exonic
s1_35212787	<lmxll>	35212787	ppa008984m.g	Exonic
s1_35259318	<lmxll>	35259318	ppa015636m.g	Intronic
s1_35281686	<lmxll>	35281686	ppa011235m.g	Intronic
s1_35282364	<lmxll>	35282364	ppa011235m.g	Intronic
s1_35437421	<hkxhk>	35437421	ppa016541m.g	Exonic
s1_35437430	<hkxhk>	35437430	ppa016541m.g	Exonic
s1_35437562	<hkxhk>	35437562	ppa016541m.g	Exonic
s1_35487570	<lmxll>	35487570	NA	Intergenic region
s1_35490977	<hkxhk>	35490977	ppa015248m.g	Exonic
s1_35491008	<hkxhk>	35491008	ppa015248m.g	Exonic
s1_35501976	<lmxll>	35501976	NA	Intergenic region
s1_35501992	<lmxll>	35501992	NA	Intergenic region
s1_35520953	<lmxll>	35520953	ppa026629m.g	Exonic
s1_35520961	<lmxll>	35520961	ppa026629m.g	Exonic
s1_35536636	<lmxll>	35536636	ppa010005m.g	Exonic
s1_35552259	<hkxhk>	35552259	ppa000745m.g	Exonic
s1_35566094	<hkxhk>	35566094	ppa000066m.g	Exonic
s1_35649082	<lmxll>	35649082	ppa001756m.g	Exonic
s1_35649083	<lmxll>	35649083	ppa001756m.g	Exonic
s1_35649084	<lmxll>	35649084	ppa001756m.g	Exonic
s1_35662376	<hkxhk>	35662376	ppa024174m.g	Exonic
s1_35673963	<hkxhk>	35673963	ppa006944m.g	Exonic
s1_35674136	<hkxhk>	35674136	ppa006944m.g	Exonic
s1_35674138	<hkxhk>	35674138	ppa006944m.g	Exonic
s1_35692807	<hkxhk>	35692807	ppa015059m.g	Exonic
s1_35745610	<hkxhk>	35745610	ppa003966m.g	Intronic
s1_35763508	<lmxll>	35763508	ppa019774m.g	Intronic
s1_35966775	<lmxll>	35966775	ppa007930m.g	Exonic
s1_35970058	<lmxll>	35970058	ppa025707m.g	Exonic
s1_35996457	<hkxhk>	35996457	NA	Intergenic region
s1_36013557	<hkxhk>	36013557	ppa006432m.g	Exonic
s1_36050398	<hkxhk>	36050398	ppa015472m.g	Exonic
s1_36092275	<lmxll>	36092275	ppa023578m.g	Exonic
s1_36173160	<lmxll>	36173160	ppa006503m.g	Exonic
s1_36217903	<hkxhk>	36217903	ppa013415m.g	3' UTR
s1_36219296	<lmxll>	36219296	NA	Intergenic region
s1_36228350	<hkxhk>	36228350	ppa010039m.g	Exonic
s1_36340584	<lmxll>	36340584	ppa013309m.g	Exonic
s1_36340595	<lmxll>	36340595	ppa013309m.g	Exonic
s1_36399787	<hkxhk>	36399787	ppa026872m.g	Exonic
s1_36399793	<nnxnp>	36399793	ppa026872m.g	Exonic
s1_36416176	<lmxll>	36416176	ppa006466m.g	Exonic
s1_36417689	<hkxhk>	36417689	NA	Intergenic region
s1_36420908	<lmxll>	36420908	ppa021897m.g	Exonic
s1_36431103	<hkxhk>	36431103	ppa019615m.g	Exonic
s1_36464523	<lmxll>	36464523	ppa005903m.g	Exonic
s1_36464528	<nnxnp>	36464528	ppa005903m.g	Exonic
s1_36495759	<nnxnp>	36495759	ppa003634m.g	Exonic
s1_36520522	<hkxhk>	36520522	ppa010854m.g	Exonic
s1_36520537	<hkxhk>	36520537	ppa010854m.g	Exonic
s1_36560148	<hkxhk>	36560148	NA	Intergenic region
s1_36570421	<lmxll>	36570421	NA	Intergenic region
s1_36572605	<lmxll>	36572605	ppa002432m.g	Exonic
s1_36572621	<lmxll>	36572621	ppa002432m.g	Exonic
s1_36598428	<lmxll>	36598428	NA	Intergenic region
s1_36600924	<lmxll>	36600924	ppa006322m.g	Intronic
s1_36652912	<nnxnp>	36652912	ppa009425m.g	Intronic
s1_36652918	<hkxhk>	36652918	ppa009425m.g	Intronic
s1_36658518	<lmxll>	36658518	ppa004610m.g	Intronic
s1_36658655	<lmxll>	36658655	ppa004610m.g	Intronic
s1_36669355	<hkxhk>	36669355	NA	Intergenic region
s1_36682137	<nnxnp>	36682137	ppa003601m.g	Intronic
s1_36690316	<hkxhk>	36690316	ppa021844m.g	Intronic
s1_36692817	<hkxhk>	36692817	ppa021844m.g	Intronic
s1_36702611	<hkxhk>	36702611	ppa014629m.g	Exonic
s1_36709583	<nnxnp>	36709583	NA	Intergenic region
s1_36709615	<hkxhk>	36709615	NA	Intergenic region
s1_36730111	<nnxnp>	36730111	NA	Intergenic region
s1_36775115	<lmxll>	36775115	ppa014721m.g	Exonic
s1_36775145	<lmxll>	36775145	ppa014721m.g	Exonic
s1_36775180	<hkxhk>	36775180	ppa014721m.g	Exonic
s1_36775186	<hkxhk>	36775186	ppa014721m.g	Exonic
s1_36856153	<hkxhk>	36856153	ppa014000m.g	Intronic
s1_36925356	<lmxll>	36925356	ppa002395m.g	Exonic
s1_36950043	<lmxll>	36950043	ppa016014m.g	Exonic
s1_36974244	<lmxll>	36974244	ppa023740m.g	Intronic
s1_37035243	<lmxll>	37035243	ppa002235m.g	Exonic
s1_37041277	<nnxnp>	37041277	ppa006695m.g	Exonic
s1_37053195	<lmxll>	37053195	NA	Intergenic region
s1_37097849	<hkxhk>	37097849	ppa008212m.g	Exonic
s1_37097863	<hkxhk>	37097863	ppa008212m.g	Exonic
s1_37097879	<hkxhk>	37097879	ppa008212m.g	Exonic
s1_37100371	<lmxll>	37100371	ppa002759m.g	Exonic
s1_37100461	<lmxll>	37100461	ppa002759m.g	Exonic
s1_37100959	<lmxll>	37100959	ppa002759m.g	Exonic
s1_37151061	<hkxhk>	37151061	ppa005699m.g	Exonic
s1_37167032	<lmxll>	37167032	NA	Intergenic region
s1_37212039	<nnxnp>	37212039	ppa023831m.g	Exonic
s1_37221359	<hkxhk>	37221359	ppa017604m.g	Exonic
s1_37278405	<hkxhk>	37278405	ppa020105m.g	Exonic
s1_37278419	<nnxnp>	37278419	ppa020105m.g	Exonic
s1_37374148	<lmxll>	37374148	ppa002388m.g	Exonic
s1_37383478	<lmxll>	37383478	NA	Intergenic region
s1_37411922	<hkxhk>	37411922	NA	Intergenic region
s1_37411927	<nnxnp>	37411927	NA	Intergenic region
s1_37425351	<lmxll>	37425351	ppa002547m.g	Exonic
s1_37428605	<hkxhk>	37428605	ppa006663m.g	Exonic
s1_37522593	<hkxhk>	37522593	ppa004755m.g	Exonic
s1_37528844	<lmxll>	37528844	ppa006316m.g	Exonic
s1_37551362	<lmxll>	37551362	ppa000977m.g	Exonic
s1_37551363	<lmxll>	37551363	ppa000977m.g	Exonic
s1_37732202	<lmxll>	37732202	ppa021958m.g	Exonic
s1_37787193	<hkxhk>	37787193	ppa000020m.g	Exonic
s1_37787224	<hkxhk>	37787224	ppa000020m.g	Exonic
s1_37787225	<nnxnp>	37787225	ppa000020m.g	Exonic
s1_37787240	<nnxnp>	37787240	ppa000020m.g	Exonic
s1_37819058	<hkxhk>	37819058	ppa006815m.g	3' UTR
s1_37819853	<hkxhk>	37819853	ppa016354m.g	Exonic
s1_37819854	<hkxhk>	37819854	ppa016354m.g	Exonic
s1_37822120	<hkxhk>	37822120	ppa009486m.g	3' UTR
s1_37831112	<hkxhk>	37831112	ppa1027218m.g	Exonic
s1_37860183	<hkxhk>	37860183	NA	Intergenic region
s1_37860191	<hkxhk>	37860191	NA	Intergenic region
s1_37860204	<hkxhk>	37860204	NA	Intergenic region
s1_37860207	<hkxhk>	37860207	NA	Intergenic region
s1_37889266	<nnxnp>	37889266	ppa024658m.g	Exonic
s1_37931738	<hkxhk>	37931738	ppa000053m.g	Intronic
s1_37959091	<lmxll>	37959091	ppa005091m.g	Intronic
s1_38003117	<hkxhk>	38003117	ppa024900m.g	Exonic
s1_38003118	<hkxhk>	38003118	ppa024900m.g	Exonic
s1_38016282	<hkxhk>	38016282	ppa001131m.g	Intronic
s1_38016328	<hkxhk>	38016328	ppa001131m.g	Intronic
s1_38017286	<hkxhk>	38017286	ppa001131m.g	Exonic
s1_38017301	<hkxhk>	38017301	ppa001131m.g	Intronic
s1_38049911	<lmxll>	38049911	NA	Intergenic region
s1_38052114	<lmxll>	38052114	ppa018525m.g	Exonic
s1_38062842	<lmxll>	38062842	NA	Intergenic region
s1_38148601	<lmxll>	38148601	ppa010510m.g	Exonic
s1_38208008	<hkxhk>	38208008	ppa011114m.g	Exonic
s1_38214766	<hkxhk>	38214766	ppa026811m.g	Exonic
s1_38214772	<hkxhk>	38214772	ppa026811m.g	Exonic
s1_38214773	<hkxhk>	38214773	ppa026811m.g	Exonic
s1_38216818	<hkxhk>	38216818	ppa016393m.g	Exonic
s1_38238599	<lmxll>	38238599	ppa000256m.g	Exonic
s1_38238787	<hkxhk>	38238787	ppa000256m.g	Intronic
s1_38238790	<hkxhk>	38238790	ppa000256m.g	Intronic
s1_38238811	<lmxll>	38238811	ppa000256m.g	Intronic
s1_38238968	<lmxll>	38238968	ppa000256m.g	Exonic
s1_38239040	<lmxll>	38239040	ppa000256m.g	Exonic
s1_38239249	<lmxll>	38239249	ppa000256m.g	Exonic
s1_38239572	<hkxhk>	38239572	ppa000256m.g	Intronic
s1_38263004	<lmxll>	38263004	ppa000234m.g	Intronic
s1_38263026	<hkxhk>	38263026	ppa000234m.g	Intronic
s1_38277187	<nnxnp>	38277187	ppa006231m.g	Exonic
s1_38285642	<lmxll>	38285642	ppa001585m.g	Intronic
s1_38302378	<nnxnp>	38302378	ppa013081m.g	Exonic
s1_38319719	<hkxhk>	38319719	ppa019987m.g	Exonic
s1_38319720	<hkxhk>	38319720	ppa019987m.g	Exonic
s1_38369307	<nnxnp>	38369307	ppa009071m.g	Exonic
s1_38378468	<nnxnp>	38378468	ppa017996m.g	Exonic
s1_38463002	<hkxhk>	38463002	ppa016143m.g	Exonic
s1_38577213	<hkxhk>	38577213	NA	Intergenic region
s1_38577228	<hkxhk>	38577228	NA	Intergenic region
s1_38578690	<lmxll>	38578690	ppa016212m.g	Exonic
s1_39020290	<nnxnp>	39020290	ppa025377m.g	Exonic
s1_39051424	<nnxnp>	39051424	NA	Intergenic region
s1_39063825	<lmxll>	39063825	NA	Intergenic region
s1_39063832	<lmxll>	39063832	NA	Intergenic region
s1_39081865	<nnxnp>	39081865	ppa006954m.g	Exonic
s1_39175909	<lmxll>	39175909	ppa002673m.g	Exonic
s1_39175952	<lmxll>	39175952	ppa002673m.g	Exonic
s1_39282772	<nnxnp>	39282772	NA	Intergenic region
s1_39282776	<nnxnp>	39282776	NA	Intergenic region
s1_39339385	<hkxhk>	39339385	ppa006787m.g	Exonic
s1_39408198	<hkxhk>	39408198	NA	Intergenic region
s1_39408227	<hkxhk>	39408227	NA	Intergenic region
s1_39408228	<hkxhk>	39408228	NA	Intergenic region
s1_39410885	<hkxhk>	39410885	NA	Intergenic region
s1_39443695	<nnxnp>	39443695	ppa007045m.g	Exonic
s1_39444035	<nnxnp>	39444035	ppa007045m.g	Exonic
s1_39455054	<hkxhk>	39455054	ppa1027148m.g	Exonic
s1_39464568	<hkxhk>	39464568	ppa020951m.g	Exonic
s1_39464603	<hkxhk>	39464603	ppa020951m.g	Exonic
s1_39464609	<hkxhk>	39464609	ppa020951m.g	Exonic
s1_39507784	<nnxnp>	39507784	ppa005712m.g	Exonic
s1_39521216	<nnxnp>	39521216	ppa022022m.g	Exonic
s1_39544869	<hkxhk>	39544869	ppa012209m.g	3' UTR
s1_39544877	<hkxhk>	39544877	ppa012209m.g	3' UTR
s1_39544907	<hkxhk>	39544907	ppa012209m.g	3' UTR
s1_39673958	<lmxll>	39673958	ppa016119m.g	Exonic
s1_39673970	<lmxll>	39673970	ppa016119m.g	Exonic
s1_39673980	<lmxll>	39673980	ppa016119m.g	Exonic
s1_39673989	<lmxll>	39673989	ppa016119m.g	Exonic
s1_39728842	<nnxnp>	39728842	ppa006337m.g	3' UTR
s1_39744944	<nnxnp>	39744944	ppa001811m.g	5' UTR
s1_39745004	<nnxnp>	39745004	ppa001811m.g	5' UTR
s1_39760956	<nnxnp>	39760956	ppa000056m.g	Intronic
s1_39786051	<nnxnp>	39786051	ppa001869m.g	Exonic
s1_39792608	<nnxnp>	39792608	NA	Intergenic region
s1_39830936	<nnxnp>	39830936	ppa020030m.g	Intronic
s1_40069236	<hkxhk>	40069236	ppa006270m.g	Exonic
s1_40069249	<hkxhk>	40069249	ppa006270m.g	Exonic
s1_40126213	<nnxnp>	40126213	ppa012508m.g	3' UTR
s1_40220931	<nnxnp>	40220931	ppa012569m.g	Exonic
s1_40356121	<hkxhk>	40356121	ppa005844m.g	Intronic
s1_40392121	<nnxnp>	40392121	ppa020828m.g	Exonic
s1_40498776	<lmxll>	40498776	ppa020945m.g	Exonic
s1_40573751	<nnxnp>	40573751	ppa019314m.g	Intronic
s1_40573758	<hkxhk>	40573758	ppa019314m.g	Intronic
s1_40573774	<hkxhk>	40573774	ppa019314m.g	Intronic
s1_40573782	<hkxhk>	40573782	ppa019314m.g	Exonic
s1_40612466	<lmxll>	40612466	ppa005411m.g	Exonic
s1_40612491	<lmxll>	40612491	ppa005411m.g	Exonic
s1_40623243	<lmxll>	40623243	NA	Intergenic region
s1_40693370	<hkxhk>	40693370	ppa001539m.g	Exonic
s1_40693373	<hkxhk>	40693373	ppa001539m.g	Exonic
s1_40714828	<lmxll>	40714828	ppa001669m.g	3' UTR
s1_40751365	<lmxll>	40751365	ppa005722m.g	Exonic
s1_40781110	<lmxll>	40781110	ppa008102m.g	Intronic
s1_40842471	<lmxll>	40842471	ppa005747m.g	Intronic
s1_40854940	<hkxhk>	40854940	ppa006755m.g	Exonic
s1_40857570	<hkxhk>	40857570	ppa006755m.g	Exonic
s1_40857598	<hkxhk>	40857598	ppa006755m.g	Exonic
s1_40989500	<hkxhk>	40989500	NA	Intergenic region
s1_40989504	<hkxhk>	40989504	NA	Intergenic region
s1_41126778	<hkxhk>	41126778	ppa007816m.g	Exonic
s1_41127338	<nnxnp>	41127338	NA	Intergenic region
s1_41187888	<hkxhk>	41187888	ppa026971m.g	Exonic
s1_41244985	<nnxnp>	41244985	ppa000264m.g	Exonic
s1_41264204	<nnxnp>	41264204	NA	Intergenic region
s1_41264220	<nnxnp>	41264220	NA	Intergenic region
s1_41264323	<hkxhk>	41264323	NA	Intergenic region
s1_41264327	<hkxhk>	41264327	NA	Intergenic region
s1_41264332	<hkxhk>	41264332	NA	Intergenic region
s1_41360217	<hkxhk>	41360217	ppa002048m.g	Exonic
s1_41360265	<hkxhk>	41360265	ppa002048m.g	Intronic
s1_41361232	<hkxhk>	41361232	ppa002048m.g	Exonic
s1_41374322	<hkxhk>	41374322	ppa007801m.g	3' UTR
s1_41390448	<hkxhk>	41390448	ppa007824m.g	Exonic
s1_41390449	<hkxhk>	41390449	ppa007824m.g	Exonic
s1_41390450	<hkxhk>	41390450	ppa007824m.g	Exonic
s1_41520481	<hkxhk>	41520481	ppa019560m.g	Exonic
s1_41659559	<hkxhk>	41659559	NA	Intergenic region
s1_41897198	<hkxhk>	41897198	ppa000763m.g	Intronic
s1_41897199	<hkxhk>	41897199	ppa000763m.g	Intronic
s1_41897200	<hkxhk>	41897200	ppa000763m.g	Intronic
s1_42000433	<hkxhk>	42000433	NA	Intergenic region
s1_42000444	<lmxll>	42000444	NA	Intergenic region
s1_42000489	<hkxhk>	42000489	NA	Intergenic region
s1_42000514	<lmxll>	42000514	NA	Intergenic region
s1_42000519	<lmxll>	42000519	NA	Intergenic region
s1_42000536	<lmxll>	42000536	NA	Intergenic region
s1_42000538	<lmxll>	42000538	NA	Intergenic region
s1_42046123	<lmxll>	42046123	ppa002911m.g	Exonic
s1_42114194	<lmxll>	42114194	NA	Intergenic region
s1_42114196	<hkxhk>	42114196	NA	Intergenic region
s1_42114214	<lmxll>	42114214	NA	Intergenic region
s1_42114217	<lmxll>	42114217	NA	Intergenic region
s1_42114224	<lmxll>	42114224	NA	Intergenic region
s1_42114241	<hkxhk>	42114241	NA	Intergenic region
s1_42114242	<lmxll>	42114242	NA	Intergenic region
s1_42153859	<lmxll>	42153859	ppa021989m.g	Exonic
s1_42186718	<lmxll>	42186718	ppa000379m.g	Exonic
s1_42186915	<lmxll>	42186915	ppa000379m.g	Exonic
s1_42186917	<lmxll>	42186917	ppa000379m.g	Exonic
s1_42186920	<lmxll>	42186920	ppa000379m.g	Exonic
s1_42240643	<lmxll>	42240643	ppa015411m.g	Exonic
s1_42240649	<lmxll>	42240649	ppa015411m.g	Exonic
s1_42240656	<lmxll>	42240656	ppa015411m.g	Exonic
s1_42240657	<lmxll>	42240657	ppa015411m.g	Exonic
s1_42284209	<hkxhk>	42284209	ppa002962m.g	Exonic
s1_42332452	<lmxll>	42332452	ppa023225m.g	Intronic
s1_42332481	<lmxll>	42332481	ppa023225m.g	Intronic
s1_42397607	<lmxll>	42397607	ppa023264m.g	Exonic
s1_42463307	<hkxhk>	42463307	NA	Intergenic region
s1_42463315	<nnxnp>	42463315	NA	Intergenic region
s1_42535881	<hkxhk>	42535881	ppa000578m.g	Exonic
s1_42535882	<hkxhk>	42535882	ppa000578m.g	Exonic
s1_42535892	<hkxhk>	42535892	ppa000578m.g	Exonic
s1_42536116	<lmxll>	42536116	ppa000578m.g	Exonic
s1_42536126	<hkxhk>	42536126	ppa000578m.g	Exonic
s1_42537378	<hkxhk>	42537378	ppa000578m.g	Exonic
s1_42537416	<hkxhk>	42537416	ppa000578m.g	Exonic
s1_42537422	<hkxhk>	42537422	ppa000578m.g	Exonic
s1_42537641	<hkxhk>	42537641	ppa000578m.g	Exonic
s1_42537655	<hkxhk>	42537655	ppa000578m.g	Exonic
s1_42537691	<hkxhk>	42537691	ppa000578m.g	Exonic
s1_42538505	<hkxhk>	42538505	ppa000578m.g	Exonic
s1_42552515	<lmxll>	42552515	ppa024321m.g	Exonic
s1_42581572	<lmxll>	42581572	NA	Intergenic region
s1_42635637	<lmxll>	42635637	ppa010114m.g	Exonic
s1_42639864	<lmxll>	42639864	ppa022958m.g	Exonic
s1_42639868	<hkxhk>	42639868	ppa022958m.g	Exonic
s1_42639870	<hkxhk>	42639870	ppa022958m.g	Exonic
s1_42639877	<lmxll>	42639877	ppa022958m.g	Exonic
s1_42639880	<hkxhk>	42639880	ppa022958m.g	Exonic
s1_42639882	<hkxhk>	42639882	ppa022958m.g	Exonic
s1_42734131	<lmxll>	42734131	ppa007523m.g	3' UTR
s1_42734132	<hkxhk>	42734132	ppa007523m.g	3' UTR
s1_42734146	<hkxhk>	42734146	ppa007523m.g	3' UTR
s1_42734151	<hkxhk>	42734151	ppa007523m.g	3' UTR
s1_42734156	<hkxhk>	42734156	ppa007523m.g	3' UTR
s1_42734162	<lmxll>	42734162	ppa007523m.g	3' UTR
s1_42734164	<hkxhk>	42734164	ppa007523m.g	3' UTR
s1_42734165	<hkxhk>	42734165	ppa007523m.g	3' UTR
s1_42753183	<hkxhk>	42753183	NA	Intergenic region
s1_42753209	<hkxhk>	42753209	NA	Intergenic region
s1_42792098	<lmxll>	42792098	ppa001209m.g	Exonic
s1_42801165	<lmxll>	42801165	ppa004739m.g	Exonic
s1_42924871	<lmxll>	42924871	ppa005562m.g	Intronic
s1_42924901	<lmxll>	42924901	ppa005562m.g	Intronic
s1_42924917	<lmxll>	42924917	ppa005562m.g	Intronic
s1_42925312	<lmxll>	42925312	ppa005562m.g	Exonic
s1_42925390	<lmxll>	42925390	ppa005562m.g	Exonic
s1_42975192	<hkxhk>	42975192	ppa000713m.g	Exonic
s1_42975275	<lmxll>	42975275	ppa000713m.g	Exonic
s1_42975295	<lmxll>	42975295	ppa000713m.g	Exonic
s1_42975454	<lmxll>	42975454	ppa000713m.g	Intronic
s1_42975467	<lmxll>	42975467	ppa000713m.g	Intronic
s1_42980659	<lmxll>	42980659	NA	Intergenic region
s1_42980696	<lmxll>	42980696	NA	Intergenic region
s1_42980709	<lmxll>	42980709	NA	Intergenic region
s1_42996639	<lmxll>	42996639	ppa001322m.g	Intronic
s1_43016879	<lmxll>	43016879	ppa020507m.g	Exonic
s1_43024244	<hkxhk>	43024244	ppa013524m.g	Exonic
s1_43024295	<hkxhk>	43024295	ppa013524m.g	Exonic
s1_43024296	<hkxhk>	43024296	ppa013524m.g	Exonic
s1_43062476	<lmxll>	43062476	ppa004902m.g	Exonic
s1_43062521	<lmxll>	43062521	ppa004902m.g	Exonic
s1_43084529	<lmxll>	43084529	ppa007946m.g	Exonic
s1_43084621	<lmxll>	43084621	ppa007946m.g	Intronic
s1_43084627	<lmxll>	43084627	ppa007946m.g	Intronic
s1_43084630	<lmxll>	43084630	ppa007946m.g	Intronic
s1_43091551	<lmxll>	43091551	ppa003609m.g	Exonic
s1_43102725	<lmxll>	43102725	ppa015730m.g	Exonic
s1_43102782	<lmxll>	43102782	ppa015730m.g	Exonic
s1_43102787	<lmxll>	43102787	ppa015730m.g	Exonic
s1_43102792	<lmxll>	43102792	ppa015730m.g	Exonic
s1_43102829	<lmxll>	43102829	ppa015730m.g	Exonic
s1_43114928	<lmxll>	43114928	ppa000452m.g	Exonic
s1_43137167	<lmxll>	43137167	ppa014678m.g	Intronic
s1_43138119	<lmxll>	43138119	ppa014678m.g	Intronic
s1_43139606	<lmxll>	43139606	ppa014678m.g	Intronic
s1_43139665	<lmxll>	43139665	ppa014678m.g	Intronic
s1_43149931	<lmxll>	43149931	ppa022116m.g	Exonic
s1_43150715	<lmxll>	43150715	ppa022116m.g	Exonic
s1_43150722	<lmxll>	43150722	ppa022116m.g	Exonic
s1_43150723	<lmxll>	43150723	ppa022116m.g	Exonic
s1_43159122	<lmxll>	43159122	ppa001379m.g	Exonic
s1_43159148	<lmxll>	43159148	ppa001379m.g	Exonic
s1_43159170	<lmxll>	43159170	ppa001379m.g	Exonic
s1_43219981	<lmxll>	43219981	NA	Intergenic region
s1_43221581	<lmxll>	43221581	ppa005832m.g	Exonic
s1_43336539	<nnxnp>	43336539	NA	Intergenic region
s1_43385196	<lmxll>	43385196	ppa018028m.g	Exonic
s1_43475775	<lmxll>	43475775	ppa011369m.g	Intronic
s1_43475799	<lmxll>	43475799	ppa011369m.g	Intronic
s1_43501608	<hkxhk>	43501608	ppa015235m.g	Exonic
s1_43501609	<hkxhk>	43501609	ppa015235m.g	Exonic
s1_43501622	<hkxhk>	43501622	ppa015235m.g	Exonic
s1_43501628	<hkxhk>	43501628	ppa015235m.g	Exonic
s1_43501630	<hkxhk>	43501630	ppa015235m.g	Exonic
s1_43535143	<hkxhk>	43535143	ppa009979m.g	Exonic
s1_43535251	<lmxll>	43535251	ppa009979m.g	Exonic
s1_43544381	<lmxll>	43544381	ppa018160m.g	Exonic
s1_43544432	<lmxll>	43544432	ppa018160m.g	Exonic
s1_43546103	<lmxll>	43546103	ppa002078m.g	Exonic
s1_43546105	<lmxll>	43546105	ppa002078m.g	Exonic
s1_43555112	<lmxll>	43555112	ppa002078m.g	Intronic
s1_43555202	<lmxll>	43555202	ppa002078m.g	Exonic
s1_43555423	<lmxll>	43555423	ppa002078m.g	Intronic
s1_43571093	<lmxll>	43571093	ppa005298m.g	Intronic
s1_43596583	<hkxhk>	43596583	ppa006651m.g	Intronic
s1_43596584	<hkxhk>	43596584	ppa006651m.g	Intronic
s1_43596588	<hkxhk>	43596588	ppa006651m.g	Intronic
s1_43602924	<hkxhk>	43602924	ppa004379m.g	Exonic
s1_43603084	<hkxhk>	43603084	ppa004379m.g	Exonic
s1_43613268	<hkxhk>	43613268	ppa017425m.g	Exonic
s1_43614481	<hkxhk>	43614481	ppa017425m.g	Intronic
s1_43614483	<hkxhk>	43614483	ppa017425m.g	Intronic
s1_43614488	<hkxhk>	43614488	ppa017425m.g	Intronic
s1_43614506	<hkxhk>	43614506	ppa017425m.g	Intronic
s1_43614509	<hkxhk>	43614509	ppa017425m.g	Intronic
s1_43617301	<hkxhk>	43617301	ppa017425m.g	Intronic
s1_43617306	<hkxhk>	43617306	ppa017425m.g	Intronic
s1_43621105	<hkxhk>	43621105	ppa017425m.g	Intronic
s1_43621136	<hkxhk>	43621136	ppa017425m.g	Intronic
s1_43623843	<hkxhk>	43623843	ppa017425m.g	Exonic
s1_43623854	<hkxhk>	43623854	ppa017425m.g	Exonic
s1_43624067	<hkxhk>	43624067	ppa017425m.g	Intronic
s1_43627829	<hkxhk>	43627829	ppa020798m.g	Exonic
s1_43627885	<lmxll>	43627885	ppa020798m.g	Exonic
s1_43696749	<hkxhk>	43696749	NA	Intergenic region
s1_43696755	<hkxhk>	43696755	NA	Intergenic region
s1_43696758	<lmxll>	43696758	NA	Intergenic region
s1_43696784	<nnxnp>	43696784	NA	Intergenic region
s1_43696896	<hkxhk>	43696896	NA	Intergenic region
s1_43696911	<hkxhk>	43696911	NA	Intergenic region
s1_43696936	<hkxhk>	43696936	NA	Intergenic region
s1_43699233	<nnxnp>	43699233	NA	Intergenic region
s1_43701037	<lmxll>	43701037	NA	Intergenic region
s1_43702455	<lmxll>	43702455	NA	Intergenic region
s1_43710227	<nnxnp>	43710227	ppa006292m.g	Intronic
s1_43773533	<hkxhk>	43773533	ppa005821m.g	Exonic
s1_43773534	<hkxhk>	43773534	ppa005821m.g	Exonic
s1_43785465	<hkxhk>	43785465	ppa018622m.g	Intronic
s1_43785466	<hkxhk>	43785466	ppa018622m.g	Intronic
s1_43785487	<hkxhk>	43785487	ppa018622m.g	Intronic
s1_43785489	<hkxhk>	43785489	ppa018622m.g	Intronic
s1_43785491	<hkxhk>	43785491	ppa018622m.g	Intronic
s1_43785506	<hkxhk>	43785506	ppa018622m.g	Intronic
s1_43785545	<hkxhk>	43785545	ppa018622m.g	Intronic
s1_43785549	<hkxhk>	43785549	ppa018622m.g	Intronic
s1_43802281	<lmxll>	43802281	ppa021576m.g	Exonic
s1_43809646	<nnxnp>	43809646	ppa000043m.g	Intronic
s1_43833933	<hkxhk>	43833933	NA	Intergenic region
s1_43888536	<lmxll>	43888536	ppa005311m.g	Intronic
s1_43888559	<hkxhk>	43888559	ppa005311m.g	Intronic
s1_43909967	<nnxnp>	43909967	ppa025544m.g	Exonic
s1_43915095	<hkxhk>	43915095	ppa006736m.g	Exonic
s1_43942464	<hkxhk>	43942464	ppa015956m.g	Exonic
s1_43942514	<nnxnp>	43942514	ppa015956m.g	Exonic
s1_43942515	<hkxhk>	43942515	ppa015956m.g	Exonic
s1_43942519	<nnxnp>	43942519	ppa015956m.g	Exonic
s1_43950111	<lmxll>	43950111	NA	Intergenic region
s1_43950132	<nnxnp>	43950132	NA	Intergenic region
s1_43950152	<nnxnp>	43950152	NA	Intergenic region
s1_43951628	<hkxhk>	43951628	ppa017041m.g	Exonic
s1_43951631	<hkxhk>	43951631	ppa017041m.g	Exonic
s1_43951646	<hkxhk>	43951646	ppa017041m.g	Exonic
s1_43951653	<hkxhk>	43951653	ppa017041m.g	Exonic
s1_43951668	<hkxhk>	43951668	ppa017041m.g	Exonic
s1_43951676	<hkxhk>	43951676	ppa017041m.g	Exonic
s1_43951682	<hkxhk>	43951682	ppa017041m.g	Exonic
s1_43959686	<hkxhk>	43959686	ppa006177m.g	Exonic
s1_43959687	<nnxnp>	43959687	ppa006177m.g	Exonic
s1_43959689	<hkxhk>	43959689	ppa006177m.g	Exonic
s1_44077433	<lmxll>	44077433	ppa003194m.g	Intronic
s1_44089007	<lmxll>	44089007	NA	Intergenic region
s1_44095850	<lmxll>	44095850	ppa001657m.g	Intronic
s1_44124719	<lmxll>	44124719	NA	Intergenic region
s1_44171268	<lmxll>	44171268	ppa000092m.g	Intronic
s1_44172525	<hkxhk>	44172525	ppa000092m.g	Exonic
s1_44172540	<hkxhk>	44172540	ppa000092m.g	Exonic
s1_44172549	<lmxll>	44172549	ppa000092m.g	Exonic
s1_44172672	<hkxhk>	44172672	ppa000092m.g	Intronic
s1_44176930	<hkxhk>	44176930	ppa000092m.g	Intronic
s1_44209956	<hkxhk>	44209956	ppa009891m.g	Exonic
s1_44209973	<hkxhk>	44209973	ppa009891m.g	Exonic
s1_44354389	<hkxhk>	44354389	ppa007293m.g	Intronic
s1_44375743	<lmxll>	44375743	ppa021909m.g	Exonic
s1_44397896	<hkxhk>	44397896	ppa001917m.g	Exonic
s1_44397897	<hkxhk>	44397897	ppa001917m.g	Exonic
s1_44403790	<nnxnp>	44403790	NA	Intergenic region
s1_44403791	<nnxnp>	44403791	NA	Intergenic region
s1_44403793	<nnxnp>	44403793	NA	Intergenic region
s1_44403829	<nnxnp>	44403829	NA	Intergenic region
s1_44403913	<nnxnp>	44403913	NA	Intergenic region
s1_44403914	<nnxnp>	44403914	NA	Intergenic region
s1_44417946	<nnxnp>	44417946	ppa017612m.g	Exonic
s1_44431329	<lmxll>	44431329	NA	Intergenic region
s1_44431346	<nnxnp>	44431346	NA	Intergenic region
s1_44431359	<hkxhk>	44431359	NA	Intergenic region
s1_44451799	<lmxll>	44451799	NA	Intergenic region
s1_44451902	<nnxnp>	44451902	NA	Intergenic region
s1_44454356	<hkxhk>	44454356	ppa013157m.g	Intronic
s1_44454370	<hkxhk>	44454370	ppa013157m.g	Intronic
s1_44471489	<lmxll>	44471489	ppa021072m.g	Exonic
s1_44499877	<nnxnp>	44499877	NA	Intergenic region
s1_44532641	<lmxll>	44532641	ppa005342m.g	Exonic
s1_44537630	<nnxnp>	44537630	ppa017186m.g	Exonic
s1_44582403	<lmxll>	44582403	ppa023819m.g	Intronic
s1_44582412	<nnxnp>	44582412	ppa023819m.g	Intronic
s1_44582435	<hkxhk>	44582435	ppa023819m.g	Intronic
s1_44582475	<hkxhk>	44582475	ppa023819m.g	Intronic
s1_44582496	<hkxhk>	44582496	ppa023819m.g	Intronic
s1_44582503	<hkxhk>	44582503	ppa023819m.g	Intronic
s1_44587572	<nnxnp>	44587572	ppa003919m.g	Exonic
s1_44587573	<nnxnp>	44587573	ppa003919m.g	Exonic
s1_44587593	<nnxnp>	44587593	ppa003919m.g	Exonic
s1_44587594	<nnxnp>	44587594	ppa003919m.g	Exonic
s1_44603344	<hkxhk>	44603344	NA	Intergenic region
s1_44603357	<hkxhk>	44603357	NA	Intergenic region
s1_44603369	<hkxhk>	44603369	NA	Intergenic region
s1_44653860	<nnxnp>	44653860	NA	Intergenic region
s1_44653924	<nnxnp>	44653924	ppb022308m.g	Exonic
s1_44661638	<nnxnp>	44661638	ppa004982m.g	Intronic
s1_44686492	<nnxnp>	44686492	ppa005466m.g	Intronic
s1_44700201	<nnxnp>	44700201	NA	Intergenic region
s1_44700222	<nnxnp>	44700222	NA	Intergenic region
s1_44708231	<nnxnp>	44708231	ppa015154m.g	Intronic
s1_44709036	<nnxnp>	44709036	ppa015154m.g	Intronic
s1_44737570	<nnxnp>	44737570	ppa003359m.g	Exonic
s1_44737579	<nnxnp>	44737579	ppa003359m.g	Exonic
s1_44759924	<nnxnp>	44759924	ppa002791m.g	Exonic
s1_44759942	<nnxnp>	44759942	ppa002791m.g	Exonic
s1_44759960	<nnxnp>	44759960	ppa002791m.g	Exonic
s1_44759969	<nnxnp>	44759969	ppa002791m.g	Exonic
s1_44764873	<nnxnp>	44764873	ppa003684m.g	Exonic
s1_44764895	<nnxnp>	44764895	ppa003684m.g	5' UTR
s1_44808436	<lmxll>	44808436	ppa012558m.g	Intronic
s1_44827030	<nnxnp>	44827030	NA	Intergenic region
s1_44827046	<nnxnp>	44827046	NA	Intergenic region
s1_44827148	<nnxnp>	44827148	NA	Intergenic region
s1_44827151	<nnxnp>	44827151	NA	Intergenic region
s1_44867190	<nnxnp>	44867190	NA	Intergenic region
s1_44867192	<nnxnp>	44867192	NA	Intergenic region
s1_44902440	<nnxnp>	44902440	ppa020844m.g	Exonic
s1_44909226	<nnxnp>	44909226	NA	Intergenic region
s1_44920035	<hkxhk>	44920035	ppa007377m.g	Exonic
s1_44920059	<hkxhk>	44920059	ppa007377m.g	Exonic
s1_44936177	<hkxhk>	44936177	ppa007498m.g	Intronic
s1_44936181	<hkxhk>	44936181	ppa007498m.g	Intronic
s1_44936188	<hkxhk>	44936188	ppa007498m.g	Intronic
s1_44936192	<nnxnp>	44936192	ppa007498m.g	Intronic
s1_44937411	<hkxhk>	44937411	ppa007498m.g	Intronic
s1_44937461	<lmxll>	44937461	ppa007498m.g	Intronic
s1_44937463	<hkxhk>	44937463	ppa007498m.g	Intronic
s1_44943094	<nnxnp>	44943094	ppa007488m.g	Intronic
s1_44943147	<hkxhk>	44943147	ppa007488m.g	Intronic
s1_44964450	<hkxhk>	44964450	ppa007379m.g	Exonic
s1_44967661	<nnxnp>	44967661	ppa000405m.g	Intronic
s1_44967668	<nnxnp>	44967668	ppa000405m.g	Intronic
s1_45035018	<lmxll>	45035018	NA	Intergenic region
s1_45057522	<hkxhk>	45057522	ppa025073m.g	Exonic
s1_45057569	<hkxhk>	45057569	ppa025073m.g	Exonic
s1_45057570	<hkxhk>	45057570	ppa025073m.g	Exonic
s1_45072128	<lmxll>	45072128	ppb025297m.g	Exonic
s1_45072148	<lmxll>	45072148	ppb025297m.g	Exonic
s1_45072923	<hkxhk>	45072923	ppb025297m.g	Exonic
s1_45072952	<hkxhk>	45072952	ppb025297m.g	Exonic
s1_45265282	<hkxhk>	45265282	ppa027039m.g	Exonic
s1_45265319	<hkxhk>	45265319	NA	Intergenic region
s1_45278531	<lmxll>	45278531	ppa001008m.g	Exonic
s1_45278538	<nnxnp>	45278538	ppa001008m.g	Exonic
s1_45278540	<hkxhk>	45278540	ppa001008m.g	Exonic
s1_45278541	<nnxnp>	45278541	ppa001008m.g	Exonic
s1_45278542	<hkxhk>	45278542	ppa001008m.g	Exonic
s1_45357996	<hkxhk>	45357996	ppa005719m.g	Exonic
s1_45379917	<hkxhk>	45379917	ppa007757m.g	Exonic
s1_45379923	<hkxhk>	45379923	ppa007757m.g	Exonic
s1_45379938	<hkxhk>	45379938	ppa007757m.g	Exonic
s1_45427207	<hkxhk>	45427207	ppa002274m.g	Exonic
s1_45427343	<hkxhk>	45427343	ppa002274m.g	Exonic
s1_45427346	<hkxhk>	45427346	ppa002274m.g	Exonic
s1_45456572	<lmxll>	45456572	ppa001454m.g	Exonic
s1_45456706	<hkxhk>	45456706	ppa001454m.g	Exonic
s1_45456733	<nnxnp>	45456733	ppa001454m.g	Exonic
s1_45497700	<nnxnp>	45497700	NA	Intergenic region
s1_45512114	<lmxll>	45512114	ppa001010m.g	Exonic
s1_45512137	<lmxll>	45512137	ppa001010m.g	Exonic
s1_45531173	<hkxhk>	45531173	ppa000246m.g	Exonic
s1_45531174	<lmxll>	45531174	ppa000246m.g	Exonic
s1_45531176	<hkxhk>	45531176	ppa000246m.g	Exonic
s1_45618109	<lmxll>	45618109	ppa022581m.g	Exonic
s1_45618110	<lmxll>	45618110	ppa022581m.g	Exonic
s1_45951970	<lmxll>	45951970	NA	Intergenic region
s1_45964911	<hkxhk>	45964911	NA	Intergenic region
s1_45964912	<hkxhk>	45964912	NA	Intergenic region
s1_45964917	<lmxll>	45964917	NA	Intergenic region
s1_45964930	<hkxhk>	45964930	NA	Intergenic region
s1_45964931	<hkxhk>	45964931	NA	Intergenic region
s1_45964957	<hkxhk>	45964957	NA	Intergenic region
s1_45977531	<hkxhk>	45977531	ppa002538m.g	Exonic
s1_46209198	<hkxhk>	46209198	ppa004062m.g	Intronic
s1_46209207	<hkxhk>	46209207	ppa004062m.g	Intronic
s1_46209235	<hkxhk>	46209235	ppa004062m.g	Intronic
s1_46260107	<hkxhk>	46260107	ppa002943m.g	Intronic
s1_46293488	<hkxhk>	46293488	ppa004216m.g	Exonic
s1_46434413	<hkxhk>	46434413	NA	Intergenic region
s1_46434420	<hkxhk>	46434420	NA	Intergenic region
s1_46434452	<hkxhk>	46434452	NA	Intergenic region
s1_46497654	<nnxnp>	46497654	ppa012379m.g	Intronic
s1_46527952	<hkxhk>	46527952	NA	Intergenic region
s1_46527953	<hkxhk>	46527953	NA	Intergenic region
s1_46748582	<nnxnp>	46748582	ppa020812m.g	Intronic
s1_46765766	<nnxnp>	46765766	NA	Intergenic region
s1_46766238	<hkxhk>	46766238	NA	Intergenic region
s1_46766253	<hkxhk>	46766253	NA	Intergenic region
s1_46766264	<lmxll>	46766264	NA	Intergenic region
s1_46782978	<hkxhk>	46782978	ppa022569m.g	Intronic
s1_46796011	<hkxhk>	46796011	ppa016490m.g	Exonic
s1_46796114	<lmxll>	46796114	ppa016490m.g	Intronic
s1_46803850	<lmxll>	46803850	ppa016334m.g	Exonic
s1_46803853	<lmxll>	46803853	ppa016334m.g	Exonic
s1_46803877	<lmxll>	46803877	ppa016334m.g	Exonic
s1_46803878	<lmxll>	46803878	ppa016334m.g	Exonic
s1_46803892	<hkxhk>	46803892	ppa016334m.g	Exonic
s1_46803898	<hkxhk>	46803898	ppa016334m.g	Exonic
s1_46804044	<hkxhk>	46804044	ppa016334m.g	Exonic
s1_46804090	<hkxhk>	46804090	ppa016334m.g	Exonic
s1_46804950	<hkxhk>	46804950	ppa016334m.g	Intronic
s1_46804991	<hkxhk>	46804991	ppa016334m.g	Exonic
s1_46826337	<lmxll>	46826337	ppa009461m.g	Exonic

## Sheet: Scaffold 2
S2 Table. SNPs identified in this study using genotyping-by-sequencing.
NA: No assigned location
Scaffold 2
SNP name	Segregation	Physical position (bp)	Location	Description
s2_166103	<hkxhk>	166103	ppa015494m.g	Exonic
s2_178789	<hkxhk>	178789	ppb020499m.g	Intronic
s2_195134	<nnxnp>	195134	ppa021892m.g	Exonic
s2_206335	<nnxnp>	206335	NA	Intergenic region
s2_206350	<nnxnp>	206350	NA	Intergenic region
s2_284900	<nnxnp>	284900	ppa002181m.g	Exonic
s2_310996	<hkxhk>	310996	ppa017116m.g	Exonic
s2_328225	<nnxnp>	328225	ppa024869m.g	Exonic
s2_328229	<nnxnp>	328229	ppa024869m.g	Exonic
s2_328247	<nnxnp>	328247	ppa024869m.g	Exonic
s2_328256	<nnxnp>	328256	ppa024869m.g	Exonic
s2_328446	<hkxhk>	328446	ppa024869m.g	Exonic
s2_328458	<nnxnp>	328458	ppa024869m.g	Exonic
s2_370715	<hkxhk>	370715	ppa027090m.g	Exonic
s2_372543	<hkxhk>	372543	ppa027090m.g	Exonic
s2_372553	<hkxhk>	372553	ppa027090m.g	Exonic
s2_434489	<hkxhk>	434489	ppa007145m.g	Exonic
s2_435386	<hkxhk>	435386	ppa007145m.g	Intronic
s2_435432	<hkxhk>	435432	ppa007145m.g	Intronic
s2_435460	<hkxhk>	435460	ppa007145m.g	Intronic
s2_435509	<hkxhk>	435509	ppa007145m.g	Intronic
s2_441790	<hkxhk>	441790	ppa000247m.g	Exonic
s2_441795	<lmxll>	441795	ppa000247m.g	Exonic
s2_441801	<hkxhk>	441801	ppa000247m.g	Exonic
s2_441808	<lmxll>	441808	ppa000247m.g	Exonic
s2_441833	<hkxhk>	441833	ppa000247m.g	Exonic
s2_441991	<hkxhk>	441991	ppa000247m.g	Exonic
s2_442410	<lmxll>	442410	ppa000247m.g	Exonic
s2_442420	<hkxhk>	442420	ppa000247m.g	Exonic
s2_442428	<hkxhk>	442428	ppa000247m.g	Exonic
s2_443255	<hkxhk>	443255	ppa000247m.g	Exonic
s2_443292	<hkxhk>	443292	ppa000247m.g	Exonic
s2_472035	<nnxnp>	472035	NA	Intergenic region
s2_472060	<nnxnp>	472060	NA	Intergenic region
s2_476409	<hkxhk>	476409	ppa000274m.g	Exonic
s2_476428	<hkxhk>	476428	ppa000274m.g	Exonic
s2_476698	<hkxhk>	476698	ppa000274m.g	Exonic
s2_476727	<hkxhk>	476727	ppa000274m.g	Exonic
s2_476729	<hkxhk>	476729	ppa000274m.g	Exonic
s2_476730	<hkxhk>	476730	ppa000274m.g	Exonic
s2_664619	<nnxnp>	664619	ppa003464m.g	Exonic
s2_671050	<hkxhk>	671050	NA	Intergenic region
s2_671061	<hkxhk>	671061	NA	Intergenic region
s2_705067	<lmxll>	705067	ppa000665m.g	Intronic
s2_705961	<lmxll>	705961	ppa000665m.g	Exonic
s2_706131	<lmxll>	706131	ppa000665m.g	Exonic
s2_721989	<lmxll>	721989	ppa019024m.g	Exonic
s2_742386	<hkxhk>	742386	ppa004221m.g	Exonic
s2_745516	<hkxhk>	745516	NA	Intergenic region
s2_746293	<lmxll>	746293	NA	Intergenic region
s2_746301	<lmxll>	746301	NA	Intergenic region
s2_902480	<hkxhk>	902480	NA	Intergenic region
s2_940943	<nnxnp>	940943	ppa023263m.g	Intronic
s2_1022783	<hkxhk>	1022783	ppa021176m.g	Intronic
s2_1036906	<hkxhk>	1036906	NA	Intergenic region
s2_1036908	<nnxnp>	1036908	NA	Intergenic region
s2_1036914	<hkxhk>	1036914	ppa026290m.g	Exonic
s2_1036929	<hkxhk>	1036929	ppa026290m.g	Exonic
s2_1036958	<hkxhk>	1036958	ppa026290m.g	Exonic
s2_1117465	<hkxhk>	1117465	ppa019511m.g	Exonic
s2_1171146	<hkxhk>	1171146	NA	Intergenic region
s2_1171159	<lmxll>	1171159	NA	Intergenic region
s2_1365220	<hkxhk>	1365220	ppa001109m.g	Exonic
s2_1406061	<nnxnp>	1406061	NA	Intergenic region
s2_1406063	<hkxhk>	1406063	NA	Intergenic region
s2_1406106	<nnxnp>	1406106	NA	Intergenic region
s2_1406107	<nnxnp>	1406107	NA	Intergenic region
s2_1570562	<hkxhk>	1570562	NA	Intergenic region
s2_1570574	<hkxhk>	1570574	NA	Intergenic region
s2_1570581	<hkxhk>	1570581	NA	Intergenic region
s2_1572745	<hkxhk>	1572745	NA	Intergenic region
s2_1572761	<lmxll>	1572761	NA	Intergenic region
s2_1654821	<hkxhk>	1654821	ppa022455m.g	Exonic
s2_1656540	<hkxhk>	1656540	NA	Intergenic region
s2_1700075	<hkxhk>	1700075	ppa008922m.g	Intronic
s2_1717265	<hkxhk>	1717265	ppa002805m.g	Exonic
s2_1717275	<hkxhk>	1717275	ppa002805m.g	Exonic
s2_1745155	<hkxhk>	1745155	ppa006329m.g	Exonic
s2_1803576	<hkxhk>	1803576	ppa022813m.g	Exonic
s2_1803956	<hkxhk>	1803956	ppa022813m.g	Exonic
s2_1839696	<hkxhk>	1839696	ppb016461m.g	Intronic
s2_1839904	<hkxhk>	1839904	ppb016461m.g	Intronic
s2_1849812	<hkxhk>	1849812	NA	Intergenic region
s2_1855063	<hkxhk>	1855063	NA	Intergenic region
s2_1855540	<hkxhk>	1855540	NA	Intergenic region
s2_1894569	<lmxll>	1894569	NA	Intergenic region
s2_1895640	<hkxhk>	1895640	NA	Intergenic region
s2_1895645	<hkxhk>	1895645	NA	Intergenic region
s2_1898345	<hkxhk>	1898345	ppb016840m.g	Exonic
s2_1898365	<hkxhk>	1898365	ppb016840m.g	Exonic
s2_1902852	<hkxhk>	1902852	ppa024620m.g	Intronic
s2_1902865	<hkxhk>	1902865	ppa024620m.g	Intronic
s2_1902875	<hkxhk>	1902875	ppa024620m.g	Intronic
s2_1947583	<hkxhk>	1947583	ppa021061m.g	Exonic
s2_1947584	<hkxhk>	1947584	ppa021061m.g	Exonic
s2_1947585	<hkxhk>	1947585	ppa021061m.g	Exonic
s2_1947586	<hkxhk>	1947586	ppa021061m.g	Exonic
s2_2040809	<hkxhk>	2040809	ppa003298m.g	Exonic
s2_2041075	<hkxhk>	2041075	ppa003298m.g	Exonic
s2_2047850	<hkxhk>	2047850	NA	Intergenic region
s2_2047866	<hkxhk>	2047866	NA	Intergenic region
s2_2195818	<nnxnp>	2195818	NA	Intergenic region
s2_2195847	<nnxnp>	2195847	NA	Intergenic region
s2_2195859	<nnxnp>	2195859	NA	Intergenic region
s2_2231302	<lmxll>	2231302	NA	Intergenic region
s2_2231325	<lmxll>	2231325	NA	Intergenic region
s2_2231332	<lmxll>	2231332	NA	Intergenic region
s2_2231342	<hkxhk>	2231342	NA	Intergenic region
s2_2231866	<lmxll>	2231866	NA	Intergenic region
s2_2231879	<hkxhk>	2231879	NA	Intergenic region
s2_2251791	<hkxhk>	2251791	ppa005140m.g	Intronic
s2_2301347	<nnxnp>	2301347	NA	Intergenic region
s2_2301353	<nnxnp>	2301353	NA	Intergenic region
s2_2301387	<nnxnp>	2301387	NA	Intergenic region
s2_2316488	<hkxhk>	2316488	NA	Intergenic region
s2_2427028	<nnxnp>	2427028	ppa005966m.g	Exonic
s2_2427061	<nnxnp>	2427061	ppa005966m.g	Exonic
s2_2427073	<nnxnp>	2427073	ppa005966m.g	Exonic
s2_2453887	<lmxll>	2453887	NA	Intergenic region
s2_2800914	<lmxll>	2800914	NA	Intergenic region
s2_2924327	<hkxhk>	2924327	ppa023353m.g	Exonic
s2_2924328	<hkxhk>	2924328	ppa023353m.g	Exonic
s2_2924330	<hkxhk>	2924330	ppa023353m.g	Exonic
s2_2924343	<hkxhk>	2924343	ppa023353m.g	Exonic
s2_2924381	<hkxhk>	2924381	ppa023353m.g	Exonic
s2_2975134	<nnxnp>	2975134	ppa002359m.g	Exonic
s2_3021685	<hkxhk>	3021685	ppa011944m.g	Intronic
s2_3021687	<hkxhk>	3021687	ppa011944m.g	Intronic
s2_3021758	<hkxhk>	3021758	ppa011944m.g	Intronic
s2_3021769	<hkxhk>	3021769	ppa011944m.g	Intronic
s2_3159044	<hkxhk>	3159044	ppa002270m.g	Intronic
s2_3159063	<hkxhk>	3159063	ppa002270m.g	Intronic
s2_3169065	<lmxll>	3169065	ppa023422m.g	Exonic
s2_3169282	<hkxhk>	3169282	ppa023422m.g	Exonic
s2_3206072	<hkxhk>	3206072	ppa021915m.g	Exonic
s2_3206098	<hkxhk>	3206098	ppa021915m.g	Exonic
s2_3435990	<nnxnp>	3435990	ppa008442m.g	Exonic
s2_3515932	<hkxhk>	3515932	NA	Intergenic region
s2_3515935	<hkxhk>	3515935	NA	Intergenic region
s2_3516285	<nnxnp>	3516285	NA	Intergenic region
s2_3516305	<nnxnp>	3516305	NA	Intergenic region
s2_3516312	<nnxnp>	3516312	NA	Intergenic region
s2_3516317	<nnxnp>	3516317	NA	Intergenic region
s2_3516350	<nnxnp>	3516350	NA	Intergenic region
s2_3516364	<hkxhk>	3516364	NA	Intergenic region
s2_3516367	<hkxhk>	3516367	NA	Intergenic region
s2_3516374	<hkxhk>	3516374	NA	Intergenic region
s2_3516377	<hkxhk>	3516377	NA	Intergenic region
s2_3516384	<hkxhk>	3516384	NA	Intergenic region
s2_3516394	<nnxnp>	3516394	NA	Intergenic region
s2_3516395	<hkxhk>	3516395	NA	Intergenic region
s2_3516397	<hkxhk>	3516397	NA	Intergenic region
s2_3528310	<lmxll>	3528310	NA	Intergenic region
s2_3528351	<hkxhk>	3528351	NA	Intergenic region
s2_3529341	<nnxnp>	3529341	NA	Intergenic region
s2_3529358	<lmxll>	3529358	NA	Intergenic region
s2_3529375	<hkxhk>	3529375	NA	Intergenic region
s2_3537188	<hkxhk>	3537188	NA	Intergenic region
s2_3537191	<hkxhk>	3537191	NA	Intergenic region
s2_3537195	<hkxhk>	3537195	NA	Intergenic region
s2_3537218	<hkxhk>	3537218	NA	Intergenic region
s2_3537222	<hkxhk>	3537222	NA	Intergenic region
s2_3598102	<nnxnp>	3598102	NA	Intergenic region
s2_3623271	<hkxhk>	3623271	NA	Intergenic region
s2_3627184	<nnxnp>	3627184	ppa000343m.g	Exonic
s2_3627188	<lmxll>	3627188	ppa000343m.g	Exonic
s2_3627190	<hkxhk>	3627190	ppa000343m.g	Exonic
s2_3627281	<hkxhk>	3627281	ppa000343m.g	Exonic
s2_3627310	<hkxhk>	3627310	ppa000343m.g	Exonic
s2_3627346	<hkxhk>	3627346	ppa000343m.g	Exonic
s2_3627398	<hkxhk>	3627398	ppa000343m.g	Exonic
s2_3667654	<hkxhk>	3667654	NA	Intergenic region
s2_3732315	<lmxll>	3732315	NA	Intergenic region
s2_3815121	<hkxhk>	3815121	ppa026990m.g	Exonic
s2_3819434	<hkxhk>	3819434	ppa026990m.g	Exonic
s2_3819543	<hkxhk>	3819543	ppa026990m.g	Intronic
s2_3822727	<nnxnp>	3822727	ppa026990m.g	Exonic
s2_3851317	<lmxll>	3851317	NA	Intergenic region
s2_3851401	<lmxll>	3851401	NA	Intergenic region
s2_3867998	<lmxll>	3867998	ppa021637m.g	Exonic
s2_3868048	<lmxll>	3868048	ppa021637m.g	Exonic
s2_3927950	<hkxhk>	3927950	NA	Intergenic region
s2_3927962	<nnxnp>	3927962	NA	Intergenic region
s2_3987595	<lmxll>	3987595	ppa004001m.g	Exonic
s2_4119366	<hkxhk>	4119366	ppa015254m.g	Intronic
s2_4119395	<hkxhk>	4119395	ppa015254m.g	Intronic
s2_4119423	<hkxhk>	4119423	ppa015254m.g	Intronic
s2_4156913	<nnxnp>	4156913	NA	Intergenic region
s2_4156957	<hkxhk>	4156957	NA	Intergenic region
s2_4250267	<hkxhk>	4250267	NA	Intergenic region
s2_4250275	<hkxhk>	4250275	NA	Intergenic region
s2_4250296	<hkxhk>	4250296	NA	Intergenic region
s2_4250299	<hkxhk>	4250299	NA	Intergenic region
s2_4250322	<lmxll>	4250322	NA	Intergenic region
s2_4250323	<hkxhk>	4250323	NA	Intergenic region
s2_4250326	<hkxhk>	4250326	NA	Intergenic region
s2_4250338	<lmxll>	4250338	NA	Intergenic region
s2_4250346	<lmxll>	4250346	NA	Intergenic region
s2_4250349	<lmxll>	4250349	NA	Intergenic region
s2_4250369	<hkxhk>	4250369	NA	Intergenic region
s2_4283574	<hkxhk>	4283574	ppa001918m.g	Intronic
s2_4283580	<hkxhk>	4283580	ppa001918m.g	Intronic
s2_4284132	<hkxhk>	4284132	ppa001918m.g	Intronic
s2_4311438	<nnxnp>	4311438	NA	Intergenic region
s2_4311449	<hkxhk>	4311449	NA	Intergenic region
s2_4409070	<hkxhk>	4409070	NA	Intergenic region
s2_4586953	<hkxhk>	4586953	ppb012147m.g	Exonic
s2_4720715	<hkxhk>	4720715	NA	Intergenic region
s2_4807293	<hkxhk>	4807293	NA	Intergenic region
s2_4861012	<hkxhk>	4861012	NA	Intergenic region
s2_4861017	<hkxhk>	4861017	NA	Intergenic region
s2_4880489	<hkxhk>	4880489	NA	Intergenic region
s2_4880490	<hkxhk>	4880490	NA	Intergenic region
s2_4880521	<hkxhk>	4880521	NA	Intergenic region
s2_4880563	<hkxhk>	4880563	NA	Intergenic region
s2_4907835	<hkxhk>	4907835	NA	Intergenic region
s2_4912143	<hkxhk>	4912143	NA	Intergenic region
s2_4912151	<hkxhk>	4912151	NA	Intergenic region
s2_4912153	<lmxll>	4912153	NA	Intergenic region
s2_4912155	<hkxhk>	4912155	NA	Intergenic region
s2_4912161	<hkxhk>	4912161	NA	Intergenic region
s2_4945359	<hkxhk>	4945359	NA	Intergenic region
s2_5018966	<hkxhk>	5018966	ppa017623m.g	Intronic
s2_5018974	<hkxhk>	5018974	ppa017623m.g	Intronic
s2_5142999	<hkxhk>	5142999	NA	Intergenic region
s2_5143017	<hkxhk>	5143017	NA	Intergenic region
s2_5408185	<hkxhk>	5408185	NA	Intergenic region
s2_5408201	<hkxhk>	5408201	NA	Intergenic region
s2_5408207	<hkxhk>	5408207	NA	Intergenic region
s2_5408218	<hkxhk>	5408218	NA	Intergenic region
s2_5568701	<nnxnp>	5568701	NA	Intergenic region
s2_5568709	<nnxnp>	5568709	NA	Intergenic region
s2_5568728	<nnxnp>	5568728	NA	Intergenic region
s2_5568730	<nnxnp>	5568730	NA	Intergenic region
s2_5568746	<nnxnp>	5568746	NA	Intergenic region
s2_5584108	<hkxhk>	5584108	ppa001310m.g	Intronic
s2_5584110	<hkxhk>	5584110	ppa001310m.g	Intronic
s2_5584136	<hkxhk>	5584136	ppa001310m.g	Intronic
s2_5584361	<hkxhk>	5584361	ppa001310m.g	Intronic
s2_5584367	<hkxhk>	5584367	ppa001310m.g	Intronic
s2_5587108	<hkxhk>	5587108	ppa001310m.g	Exonic
s2_5587246	<hkxhk>	5587246	ppa001310m.g	Exonic
s2_5587261	<hkxhk>	5587261	ppa001310m.g	Exonic
s2_5587525	<hkxhk>	5587525	ppa001310m.g	Exonic
s2_5588524	<hkxhk>	5588524	ppa001310m.g	Exonic
s2_5588558	<hkxhk>	5588558	ppa001310m.g	Exonic
s2_5606087	<hkxhk>	5606087	NA	Intergenic region
s2_5606100	<hkxhk>	5606100	NA	Intergenic region
s2_5864855	<nnxnp>	5864855	ppb023788m.g	Exonic
s2_5880322	<hkxhk>	5880322	ppa003230m.g	Intronic
s2_5880360	<hkxhk>	5880360	ppa003230m.g	Intronic
s2_5880365	<hkxhk>	5880365	ppa003230m.g	Intronic
s2_5880367	<hkxhk>	5880367	ppa003230m.g	Intronic
s2_5909926	<hkxhk>	5909926	ppa003616m.g	Exonic
s2_5950316	<hkxhk>	5950316	NA	Intergenic region
s2_5950357	<hkxhk>	5950357	NA	Intergenic region
s2_5950366	<hkxhk>	5950366	NA	Intergenic region
s2_6067002	<hkxhk>	6067002	NA	Intergenic region
s2_6067039	<hkxhk>	6067039	NA	Intergenic region
s2_6071765	<lmxll>	6071765	ppa003563m.g	Exonic
s2_6077683	<nnxnp>	6077683	NA	Intergenic region
s2_6077713	<nnxnp>	6077713	NA	Intergenic region
s2_6077716	<hkxhk>	6077716	NA	Intergenic region
s2_6077720	<nnxnp>	6077720	NA	Intergenic region
s2_6077734	<nnxnp>	6077734	NA	Intergenic region
s2_6077737	<lmxll>	6077737	NA	Intergenic region
s2_6077743	<hkxhk>	6077743	NA	Intergenic region
s2_6102720	<lmxll>	6102720	NA	Intergenic region
s2_6102739	<lmxll>	6102739	NA	Intergenic region
s2_6102756	<lmxll>	6102756	NA	Intergenic region
s2_6102760	<lmxll>	6102760	NA	Intergenic region
s2_6214097	<hkxhk>	6214097	NA	Intergenic region
s2_6214122	<hkxhk>	6214122	NA	Intergenic region
s2_6214125	<hkxhk>	6214125	NA	Intergenic region
s2_6264625	<hkxhk>	6264625	NA	Intergenic region
s2_6264650	<hkxhk>	6264650	NA	Intergenic region
s2_6264652	<hkxhk>	6264652	NA	Intergenic region
s2_6318357	<hkxhk>	6318357	NA	Intergenic region
s2_6320409	<hkxhk>	6320409	NA	Intergenic region
s2_6680198	<hkxhk>	6680198	NA	Intergenic region
s2_6680207	<lmxll>	6680207	NA	Intergenic region
s2_6680213	<nnxnp>	6680213	NA	Intergenic region
s2_6680237	<lmxll>	6680237	NA	Intergenic region
s2_6808314	<nnxnp>	6808314	NA	Intergenic region
s2_6808319	<hkxhk>	6808319	NA	Intergenic region
s2_6829076	<hkxhk>	6829076	ppa019555m.g	Exonic
s2_6829094	<hkxhk>	6829094	ppa019555m.g	Exonic
s2_6829095	<hkxhk>	6829095	ppa019555m.g	Exonic
s2_6832352	<hkxhk>	6832352	ppa001671m.g	Exonic
s2_7094505	<hkxhk>	7094505	ppa018504m.g	Exonic
s2_7094507	<hkxhk>	7094507	ppa018504m.g	Exonic
s2_7094518	<hkxhk>	7094518	ppa018504m.g	Exonic
s2_7094528	<hkxhk>	7094528	ppa018504m.g	Exonic
s2_7175029	<lmxll>	7175029	NA	Intergenic region
s2_7250006	<lmxll>	7250006	NA	Intergenic region
s2_7250012	<lmxll>	7250012	NA	Intergenic region
s2_7250045	<lmxll>	7250045	NA	Intergenic region
s2_7250061	<lmxll>	7250061	NA	Intergenic region
s2_7250166	<lmxll>	7250166	NA	Intergenic region
s2_7250169	<lmxll>	7250169	NA	Intergenic region
s2_7499740	<lmxll>	7499740	NA	Intergenic region
s2_7505428	<hkxhk>	7505428	NA	Intergenic region
s2_7505465	<hkxhk>	7505465	NA	Intergenic region
s2_7548208	<hkxhk>	7548208	NA	Intergenic region
s2_7548247	<hkxhk>	7548247	NA	Intergenic region
s2_7548249	<hkxhk>	7548249	NA	Intergenic region
s2_7780417	<hkxhk>	7780417	ppa026844m.g	Exonic
s2_7780447	<hkxhk>	7780447	ppa026844m.g	Exonic
s2_7780455	<hkxhk>	7780455	ppa026844m.g	Exonic
s2_7837090	<hkxhk>	7837090	NA	Intergenic region
s2_7837114	<hkxhk>	7837114	NA	Intergenic region
s2_7837141	<lmxll>	7837141	NA	Intergenic region
s2_7943725	<nnxnp>	7943725	ppb009195m.g	Intronic
s2_8043178	<hkxhk>	8043178	NA	Intergenic region
s2_8043205	<hkxhk>	8043205	NA	Intergenic region
s2_8043357	<lmxll>	8043357	NA	Intergenic region
s2_8043360	<hkxhk>	8043360	NA	Intergenic region
s2_8121376	<nnxnp>	8121376	NA	Intergenic region
s2_8168669	<hkxhk>	8168669	NA	Intergenic region
s2_8168681	<hkxhk>	8168681	NA	Intergenic region
s2_8223430	<lmxll>	8223430	NA	Intergenic region
s2_8271501	<hkxhk>	8271501	NA	Intergenic region
s2_8271504	<hkxhk>	8271504	NA	Intergenic region
s2_8272903	<lmxll>	8272903	NA	Intergenic region
s2_8470630	<nnxnp>	8470630	NA	Intergenic region
s2_8524409	<nnxnp>	8524409	NA	Intergenic region
s2_8887121	<hkxhk>	8887121	NA	Intergenic region
s2_8887123	<hkxhk>	8887123	NA	Intergenic region
s2_8887128	<nnxnp>	8887128	NA	Intergenic region
s2_8887132	<hkxhk>	8887132	NA	Intergenic region
s2_8887138	<hkxhk>	8887138	NA	Intergenic region
s2_8887142	<lmxll>	8887142	NA	Intergenic region
s2_8887144	<lmxll>	8887144	NA	Intergenic region
s2_8887145	<hkxhk>	8887145	NA	Intergenic region
s2_8887153	<nnxnp>	8887153	NA	Intergenic region
s2_8903932	<lmxll>	8903932	ppa001563m.g	Exonic
s2_8997963	<nnxnp>	8997963	ppa000385m.g	Exonic
s2_8998014	<nnxnp>	8998014	ppa000385m.g	Exonic
s2_9016746	<hkxhk>	9016746	NA	Intergenic region
s2_9016795	<hkxhk>	9016795	NA	Intergenic region
s2_9100827	<nnxnp>	9100827	ppa014822m.g	Exonic
s2_9114006	<hkxhk>	9114006	ppa016801m.g	Intronic
s2_9114007	<nnxnp>	9114007	ppa016801m.g	Intronic
s2_9114017	<hkxhk>	9114017	ppa016801m.g	Intronic
s2_9114037	<hkxhk>	9114037	ppa016801m.g	Intronic
s2_9114050	<hkxhk>	9114050	ppa016801m.g	Intronic
s2_9253387	<nnxnp>	9253387	ppa007132m.g	Exonic
s2_9273024	<nnxnp>	9273024	ppa024165m.g	Exonic
s2_9314658	<nnxnp>	9314658	ppa003814m.g	Exonic
s2_9411819	<nnxnp>	9411819	ppa022231m.g	Exonic
s2_9413449	<nnxnp>	9413449	ppa022231m.g	Exonic
s2_9413491	<nnxnp>	9413491	ppa022231m.g	Exonic
s2_9413502	<nnxnp>	9413502	ppa022231m.g	Exonic
s2_9413509	<nnxnp>	9413509	ppa022231m.g	Exonic
s2_9431879	<hkxhk>	9431879	ppa024659m.g	Exonic
s2_9431894	<hkxhk>	9431894	ppa024659m.g	Exonic
s2_9431922	<hkxhk>	9431922	ppa024659m.g	Exonic
s2_9458303	<hkxhk>	9458303	NA	Intergenic region
s2_9465886	<hkxhk>	9465886	ppa027104m.g	Exonic
s2_9611947	<hkxhk>	9611947	NA	Intergenic region
s2_9611954	<hkxhk>	9611954	NA	Intergenic region
s2_9611956	<hkxhk>	9611956	NA	Intergenic region
s2_9691706	<lmxll>	9691706	ppa003148m.g	Exonic
s2_9691711	<lmxll>	9691711	ppa003148m.g	Exonic
s2_9707702	<nnxnp>	9707702	ppa010708m.g	Intronic
s2_9861152	<lmxll>	9861152	ppa014681m.g	Intronic
s2_9872715	<nnxnp>	9872715	ppa010014m.g	Exonic
s2_9879359	<hkxhk>	9879359	ppa018509m.g	Exonic
s2_9881832	<hkxhk>	9881832	ppa007970m.g	Intronic
s2_9881842	<hkxhk>	9881842	ppa007970m.g	Intronic
s2_9881855	<hkxhk>	9881855	ppa007970m.g	Intronic
s2_9943108	<hkxhk>	9943108	ppa025922m.g	Exonic
s2_9943109	<hkxhk>	9943109	ppa025922m.g	Exonic
s2_9943114	<hkxhk>	9943114	ppa025922m.g	Exonic
s2_9952676	<hkxhk>	9952676	ppa014450m.g	Exonic
s2_10086529	<hkxhk>	10086529	ppa001631m.g	Exonic
s2_10086559	<hkxhk>	10086559	ppa001631m.g	Exonic
s2_10102436	<hkxhk>	10102436	NA	Intergenic region
s2_10102441	<hkxhk>	10102441	NA	Intergenic region
s2_10120144	<hkxhk>	10120144	NA	Intergenic region
s2_10147949	<lmxll>	10147949	NA	Intergenic region
s2_10147955	<lmxll>	10147955	NA	Intergenic region
s2_10147988	<lmxll>	10147988	NA	Intergenic region
s2_10147990	<lmxll>	10147990	NA	Intergenic region
s2_10147991	<lmxll>	10147991	NA	Intergenic region
s2_10148207	<lmxll>	10148207	NA	Intergenic region
s2_10148209	<lmxll>	10148209	NA	Intergenic region
s2_10148230	<lmxll>	10148230	NA	Intergenic region
s2_10148431	<hkxhk>	10148431	NA	Intergenic region
s2_10148438	<lmxll>	10148438	NA	Intergenic region
s2_10148444	<hkxhk>	10148444	NA	Intergenic region
s2_10148457	<hkxhk>	10148457	NA	Intergenic region
s2_10160893	<hkxhk>	10160893	ppa016605m.g	Intronic
s2_10223139	<nnxnp>	10223139	ppa016475m.g	Exonic
s2_10223150	<nnxnp>	10223150	ppa016475m.g	Exonic
s2_10223178	<nnxnp>	10223178	ppa016475m.g	Exonic
s2_10223495	<hkxhk>	10223495	ppa016475m.g	Exonic
s2_10223507	<nnxnp>	10223507	ppa016475m.g	Exonic
s2_10223510	<nnxnp>	10223510	ppa016475m.g	Exonic
s2_10223532	<hkxhk>	10223532	ppa016475m.g	Exonic
s2_10223626	<nnxnp>	10223626	ppa016475m.g	Exonic
s2_10258716	<lmxll>	10258716	ppa000074m.g	Intronic
s2_10302678	<hkxhk>	10302678	ppa011036m.g	Intronic
s2_10302679	<hkxhk>	10302679	ppa011036m.g	Intronic
s2_10366632	<nnxnp>	10366632	ppa015191m.g	Exonic
s2_10391902	<nnxnp>	10391902	NA	Intergenic region
s2_10459166	<hkxhk>	10459166	NA	Intergenic region
s2_10878279	<hkxhk>	10878279	ppa026532m.g	Exonic
s2_10878294	<hkxhk>	10878294	ppa026532m.g	Exonic
s2_10878316	<hkxhk>	10878316	ppa026532m.g	Exonic
s2_10878319	<hkxhk>	10878319	ppa026532m.g	Exonic
s2_10931919	<lmxll>	10931919	ppa026265m.g	Exonic
s2_10966523	<nnxnp>	10966523	NA	Intergenic region
s2_10966524	<nnxnp>	10966524	NA	Intergenic region
s2_10966545	<nnxnp>	10966545	NA	Intergenic region
s2_10966562	<hkxhk>	10966562	NA	Intergenic region
s2_10984864	<hkxhk>	10984864	NA	Intergenic region
s2_10984870	<hkxhk>	10984870	NA	Intergenic region
s2_10984907	<hkxhk>	10984907	NA	Intergenic region
s2_10984912	<hkxhk>	10984912	NA	Intergenic region
s2_10985144	<hkxhk>	10985144	NA	Intergenic region
s2_10985170	<hkxhk>	10985170	NA	Intergenic region
s2_11008498	<hkxhk>	11008498	ppa025038m.g	Exonic
s2_11008508	<hkxhk>	11008508	ppa025038m.g	Exonic
s2_11008535	<hkxhk>	11008535	ppa025038m.g	Exonic
s2_11008537	<lmxll>	11008537	ppa025038m.g	Exonic
s2_11008564	<hkxhk>	11008564	ppa025038m.g	Exonic
s2_11008604	<hkxhk>	11008604	ppa025038m.g	Exonic
s2_11187174	<hkxhk>	11187174	ppa017004m.g	Exonic
s2_11187175	<hkxhk>	11187175	ppa017004m.g	Exonic
s2_11316725	<hkxhk>	11316725	NA	Intergenic region
s2_11316736	<hkxhk>	11316736	NA	Intergenic region
s2_11316746	<hkxhk>	11316746	NA	Intergenic region
s2_11316761	<hkxhk>	11316761	NA	Intergenic region
s2_11316778	<hkxhk>	11316778	NA	Intergenic region
s2_11316782	<hkxhk>	11316782	NA	Intergenic region
s2_11333121	<hkxhk>	11333121	NA	Intergenic region
s2_11354990	<lmxll>	11354990	ppa020575m.g	Exonic
s2_11355024	<lmxll>	11355024	ppa020575m.g	Exonic
s2_11355040	<lmxll>	11355040	ppa020575m.g	Exonic
s2_11359591	<lmxll>	11359591	NA	Intergenic region
s2_11359594	<lmxll>	11359594	NA	Intergenic region
s2_11359597	<lmxll>	11359597	NA	Intergenic region
s2_11494588	<lmxll>	11494588	NA	Intergenic region
s2_11494618	<lmxll>	11494618	NA	Intergenic region
s2_11494632	<hkxhk>	11494632	NA	Intergenic region
s2_11564418	<lmxll>	11564418	ppa002109m.g	Exonic
s2_11580434	<lmxll>	11580434	NA	Intergenic region
s2_11619139	<hkxhk>	11619139	NA	Intergenic region
s2_11619148	<hkxhk>	11619148	NA	Intergenic region
s2_11619149	<hkxhk>	11619149	NA	Intergenic region
s2_11619168	<hkxhk>	11619168	NA	Intergenic region
s2_11619171	<hkxhk>	11619171	NA	Intergenic region
s2_11693759	<hkxhk>	11693759	ppa022057m.g	Exonic
s2_11693760	<hkxhk>	11693760	ppa022057m.g	Exonic
s2_11693761	<hkxhk>	11693761	ppa022057m.g	Exonic
s2_11720706	<hkxhk>	11720706	ppa001994m.g	Exonic
s2_11720733	<hkxhk>	11720733	ppa001994m.g	Exonic
s2_11724219	<lmxll>	11724219	NA	Intergenic region
s2_12031208	<nnxnp>	12031208	NA	Intergenic region
s2_12031229	<hkxhk>	12031229	NA	Intergenic region
s2_12031237	<nnxnp>	12031237	NA	Intergenic region
s2_12441799	<lmxll>	12441799	ppa002869m.g	Exonic
s2_12447854	<lmxll>	12447854	NA	Intergenic region
s2_12462411	<lmxll>	12462411	ppa014023m.g	Exonic
s2_12462426	<lmxll>	12462426	ppa014023m.g	Exonic
s2_12511003	<hkxhk>	12511003	NA	Intergenic region
s2_12511009	<hkxhk>	12511009	NA	Intergenic region
s2_12550147	<lmxll>	12550147	ppa014758m.g	Intronic
s2_12550157	<lmxll>	12550157	ppa014758m.g	Intronic
s2_12550189	<lmxll>	12550189	ppa014758m.g	Intronic
s2_12551641	<lmxll>	12551641	NA	Intergenic region
s2_12593397	<hkxhk>	12593397	NA	Intergenic region
s2_12593398	<hkxhk>	12593398	NA	Intergenic region
s2_12714674	<lmxll>	12714674	ppa003151m.g	Exonic
s2_12714943	<hkxhk>	12714943	ppa003151m.g	Exonic
s2_12714945	<nnxnp>	12714945	ppa003151m.g	Exonic
s2_12714949	<hkxhk>	12714949	ppa003151m.g	Exonic
s2_12714951	<nnxnp>	12714951	ppa003151m.g	Exonic
s2_12752337	<hkxhk>	12752337	NA	Intergenic region
s2_12752384	<hkxhk>	12752384	NA	Intergenic region
s2_12752388	<lmxll>	12752388	NA	Intergenic region
s2_12809720	<lmxll>	12809720	ppa003915m.g	Exonic
s2_12830503	<lmxll>	12830503	NA	Intergenic region
s2_12830518	<lmxll>	12830518	NA	Intergenic region
s2_12830536	<lmxll>	12830536	NA	Intergenic region
s2_12830546	<hkxhk>	12830546	NA	Intergenic region
s2_12830749	<hkxhk>	12830749	NA	Intergenic region
s2_12830788	<hkxhk>	12830788	NA	Intergenic region
s2_12830789	<hkxhk>	12830789	NA	Intergenic region
s2_12830797	<hkxhk>	12830797	NA	Intergenic region
s2_12872979	<hkxhk>	12872979	NA	Intergenic region
s2_12872980	<hkxhk>	12872980	NA	Intergenic region
s2_12873006	<hkxhk>	12873006	NA	Intergenic region
s2_12875185	<hkxhk>	12875185	NA	Intergenic region
s2_12875199	<hkxhk>	12875199	NA	Intergenic region
s2_12875223	<hkxhk>	12875223	NA	Intergenic region
s2_12875224	<hkxhk>	12875224	NA	Intergenic region
s2_12998497	<lmxll>	12998497	NA	Intergenic region
s2_12998501	<lmxll>	12998501	NA	Intergenic region
s2_12998510	<lmxll>	12998510	NA	Intergenic region
s2_13005253	<hkxhk>	13005253	ppa023276m.g	Exonic
s2_13005273	<hkxhk>	13005273	ppa023276m.g	Exonic
s2_13005293	<hkxhk>	13005293	ppa023276m.g	Exonic
s2_13005418	<hkxhk>	13005418	ppa023276m.g	Exonic
s2_13028332	<lmxll>	13028332	ppa021192m.g	Exonic
s2_13028353	<lmxll>	13028353	ppa021192m.g	Exonic
s2_13028356	<lmxll>	13028356	ppa021192m.g	Exonic
s2_13076975	<lmxll>	13076975	ppa019327m.g	Exonic
s2_13086707	<lmxll>	13086707	ppa002467m.g	Exonic
s2_13103616	<lmxll>	13103616	NA	Intergenic region
s2_13103642	<lmxll>	13103642	NA	Intergenic region
s2_13103665	<lmxll>	13103665	NA	Intergenic region
s2_13128143	<hkxhk>	13128143	ppa011518m.g	Intronic
s2_13132747	<hkxhk>	13132747	NA	Intergenic region
s2_13132756	<hkxhk>	13132756	NA	Intergenic region
s2_13132758	<hkxhk>	13132758	NA	Intergenic region
s2_13132774	<hkxhk>	13132774	NA	Intergenic region
s2_13132779	<hkxhk>	13132779	NA	Intergenic region
s2_13132789	<hkxhk>	13132789	NA	Intergenic region
s2_13132790	<hkxhk>	13132790	NA	Intergenic region
s2_13132793	<hkxhk>	13132793	NA	Intergenic region
s2_13198609	<hkxhk>	13198609	NA	Intergenic region
s2_13198617	<hkxhk>	13198617	NA	Intergenic region
s2_13198626	<hkxhk>	13198626	NA	Intergenic region
s2_13198650	<hkxhk>	13198650	NA	Intergenic region
s2_13198654	<nnxnp>	13198654	NA	Intergenic region
s2_13205801	<lmxll>	13205801	NA	Intergenic region
s2_13205803	<lmxll>	13205803	NA	Intergenic region
s2_13274635	<hkxhk>	13274635	NA	Intergenic region
s2_13414473	<hkxhk>	13414473	ppa000047m.g	Exonic
s2_13414629	<hkxhk>	13414629	ppa000047m.g	Exonic
s2_13414676	<lmxll>	13414676	ppa000047m.g	Exonic
s2_13414772	<hkxhk>	13414772	ppa000047m.g	Exonic
s2_13414830	<lmxll>	13414830	ppa000047m.g	Exonic
s2_13415463	<hkxhk>	13415463	ppa000047m.g	Exonic
s2_13415480	<hkxhk>	13415480	ppa000047m.g	Exonic
s2_13415503	<hkxhk>	13415503	ppa000047m.g	Exonic
s2_13415504	<hkxhk>	13415504	ppa000047m.g	Exonic
s2_13415588	<hkxhk>	13415588	ppa000047m.g	Exonic
s2_13416116	<lmxll>	13416116	ppa000047m.g	Exonic
s2_13420002	<hkxhk>	13420002	ppa000047m.g	Exonic
s2_13430113	<lmxll>	13430113	ppa024348m.g	Exonic
s2_13430262	<hkxhk>	13430262	ppa024348m.g	Exonic
s2_13442232	<hkxhk>	13442232	ppa016897m.g	Intronic
s2_13507412	<hkxhk>	13507412	NA	Intergenic region
s2_13507434	<hkxhk>	13507434	NA	Intergenic region
s2_13507437	<hkxhk>	13507437	NA	Intergenic region
s2_13507439	<hkxhk>	13507439	NA	Intergenic region
s2_13507461	<hkxhk>	13507461	NA	Intergenic region
s2_13507467	<hkxhk>	13507467	NA	Intergenic region
s2_13557403	<nnxnp>	13557403	NA	Intergenic region
s2_13557447	<lmxll>	13557447	NA	Intergenic region
s2_13745560	<lmxll>	13745560	NA	Intergenic region
s2_13874000	<lmxll>	13874000	ppa009347m.g	Exonic
s2_14256335	<lmxll>	14256335	ppa022505m.g	Exonic
s2_14256365	<lmxll>	14256365	ppa022505m.g	Exonic
s2_14427833	<nnxnp>	14427833	NA	Intergenic region
s2_14427872	<nnxnp>	14427872	NA	Intergenic region
s2_14431886	<hkxhk>	14431886	NA	Intergenic region
s2_14471925	<lmxll>	14471925	ppa020570m.g	Exonic
s2_14501805	<hkxhk>	14501805	ppa019475m.g	Exonic
s2_14512109	<lmxll>	14512109	ppa007245m.g	Exonic
s2_14567748	<lmxll>	14567748	NA	Intergenic region
s2_14567749	<lmxll>	14567749	NA	Intergenic region
s2_14567794	<lmxll>	14567794	NA	Intergenic region
s2_14589142	<hkxhk>	14589142	ppb017215m.g	Intronic
s2_14589145	<hkxhk>	14589145	ppb017215m.g	Intronic
s2_14589476	<lmxll>	14589476	ppb017215m.g	Exonic
s2_14589483	<lmxll>	14589483	ppb017215m.g	Exonic
s2_14589484	<lmxll>	14589484	ppb017215m.g	Exonic
s2_14589724	<hkxhk>	14589724	ppb017215m.g	Exonic
s2_14589730	<hkxhk>	14589730	ppb017215m.g	Exonic
s2_14589739	<nnxnp>	14589739	ppb017215m.g	Exonic
s2_14589745	<hkxhk>	14589745	ppb017215m.g	Exonic
s2_14598434	<nnxnp>	14598434	NA	Intergenic region
s2_14598443	<hkxhk>	14598443	NA	Intergenic region
s2_14598444	<hkxhk>	14598444	NA	Intergenic region
s2_14663187	<hkxhk>	14663187	NA	Intergenic region
s2_14663190	<lmxll>	14663190	NA	Intergenic region
s2_14663198	<lmxll>	14663198	NA	Intergenic region
s2_14735513	<hkxhk>	14735513	ppa025033m.g	Exonic
s2_14735535	<hkxhk>	14735535	ppa025033m.g	Exonic
s2_14735550	<hkxhk>	14735550	ppa025033m.g	Exonic
s2_14735564	<hkxhk>	14735564	NA	Intergenic region
s2_14781885	<hkxhk>	14781885	ppa016151m.g	Exonic
s2_14781920	<hkxhk>	14781920	ppa016151m.g	Exonic
s2_14781932	<hkxhk>	14781932	ppa016151m.g	Exonic
s2_14781941	<hkxhk>	14781941	ppa016151m.g	Exonic
s2_14784397	<nnxnp>	14784397	ppa022454m.g	Exonic
s2_14784405	<nnxnp>	14784405	ppa022454m.g	Exonic
s2_14994387	<hkxhk>	14994387	ppa018530m.g	Exonic
s2_14994393	<hkxhk>	14994393	ppa018530m.g	Exonic
s2_14994588	<hkxhk>	14994588	ppa018530m.g	Exonic
s2_14994589	<hkxhk>	14994589	ppa018530m.g	Exonic
s2_15089812	<lmxll>	15089812	ppa011642m.g	Exonic
s2_15114000	<hkxhk>	15114000	NA	Intergenic region
s2_15114033	<hkxhk>	15114033	NA	Intergenic region
s2_15239720	<hkxhk>	15239720	NA	Intergenic region
s2_15239741	<hkxhk>	15239741	NA	Intergenic region
s2_15333929	<hkxhk>	15333929	NA	Intergenic region
s2_15346897	<hkxhk>	15346897	ppa001564m.g	Exonic
s2_15346909	<hkxhk>	15346909	ppa001564m.g	Exonic
s2_15346932	<hkxhk>	15346932	ppa001564m.g	Exonic
s2_15346940	<lmxll>	15346940	ppa001564m.g	Exonic
s2_15356547	<lmxll>	15356547	NA	Intergenic region
s2_15356552	<lmxll>	15356552	NA	Intergenic region
s2_15390371	<hkxhk>	15390371	NA	Intergenic region
s2_15396522	<hkxhk>	15396522	ppa021965m.g	Exonic
s2_15396527	<hkxhk>	15396527	ppa021965m.g	Exonic
s2_15396530	<hkxhk>	15396530	ppa021965m.g	Exonic
s2_15396542	<hkxhk>	15396542	ppa021965m.g	Exonic
s2_15547711	<nnxnp>	15547711	NA	Intergenic region
s2_15640184	<lmxll>	15640184	ppa002546m.g	Exonic
s2_15682760	<lmxll>	15682760	ppa008560m.g	Exonic
s2_15683071	<lmxll>	15683071	ppa008560m.g	Exonic
s2_15683089	<lmxll>	15683089	ppa008560m.g	Exonic
s2_15683136	<hkxhk>	15683136	ppa008560m.g	Exonic
s2_15691757	<lmxll>	15691757	ppa024285m.g	Exonic
s2_15691801	<lmxll>	15691801	ppa024285m.g	Exonic
s2_15693693	<lmxll>	15693693	ppa024285m.g	Exonic
s2_15708577	<lmxll>	15708577	ppa019155m.g	Exonic
s2_15791060	<hkxhk>	15791060	ppa000030m.g	Intronic
s2_15899759	<hkxhk>	15899759	ppa010111m.g	Exonic
s2_15917928	<hkxhk>	15917928	ppa016377m.g	Exonic
s2_15917931	<hkxhk>	15917931	ppa016377m.g	Exonic
s2_15918108	<hkxhk>	15918108	ppa016377m.g	Exonic
s2_15918109	<hkxhk>	15918109	ppa016377m.g	Exonic
s2_15918112	<hkxhk>	15918112	ppa016377m.g	Exonic
s2_16083898	<hkxhk>	16083898	ppa013120m.g	Exonic
s2_16083911	<hkxhk>	16083911	ppa013120m.g	Exonic
s2_16107492	<hkxhk>	16107492	NA	Intergenic region
s2_16165535	<hkxhk>	16165535	ppa004413m.g	Exonic
s2_16175781	<lmxll>	16175781	NA	Intergenic region
s2_16175842	<lmxll>	16175842	NA	Intergenic region
s2_16258443	<hkxhk>	16258443	NA	Intergenic region
s2_16258478	<hkxhk>	16258478	NA	Intergenic region
s2_16329750	<hkxhk>	16329750	NA	Intergenic region
s2_16329757	<hkxhk>	16329757	NA	Intergenic region
s2_16356448	<hkxhk>	16356448	NA	Intergenic region
s2_16356480	<hkxhk>	16356480	NA	Intergenic region
s2_16356484	<hkxhk>	16356484	NA	Intergenic region
s2_16471465	<hkxhk>	16471465	NA	Intergenic region
s2_16489966	<hkxhk>	16489966	ppa005258m.g	Intronic
s2_16489998	<hkxhk>	16489998	ppa005258m.g	Intronic
s2_16498086	<hkxhk>	16498086	ppa007713m.g	Exonic
s2_16521836	<nnxnp>	16521836	NA	Intergenic region
s2_16596178	<lmxll>	16596178	ppa008527m.g	Exonic
s2_16627113	<hkxhk>	16627113	NA	Intergenic region
s2_16627143	<hkxhk>	16627143	NA	Intergenic region
s2_16627147	<hkxhk>	16627147	NA	Intergenic region
s2_16627148	<hkxhk>	16627148	NA	Intergenic region
s2_16627152	<hkxhk>	16627152	NA	Intergenic region
s2_16627165	<hkxhk>	16627165	NA	Intergenic region
s2_16627166	<hkxhk>	16627166	NA	Intergenic region
s2_16646771	<lmxll>	16646771	ppa024757m.g	Exonic
s2_16646775	<lmxll>	16646775	ppa024757m.g	Exonic
s2_16657920	<hkxhk>	16657920	ppa011112m.g	Exonic
s2_16657921	<hkxhk>	16657921	ppa011112m.g	Exonic
s2_16657922	<hkxhk>	16657922	ppa011112m.g	Exonic
s2_16700339	<lmxll>	16700339	ppa003022m.g	Exonic
s2_16700809	<lmxll>	16700809	ppa003022m.g	Exonic
s2_16700813	<lmxll>	16700813	ppa003022m.g	Exonic
s2_16755298	<lmxll>	16755298	ppa018314m.g	Exonic
s2_16755779	<lmxll>	16755779	ppa018314m.g	Exonic
s2_16900286	<lmxll>	16900286	ppa026142m.g	Exonic
s2_17048161	<hkxhk>	17048161	ppa009051m.g	3' UTR
s2_17099402	<lmxll>	17099402	ppa021240m.g	Intronic
s2_17099598	<lmxll>	17099598	ppa021240m.g	Exonic
s2_17105740	<lmxll>	17105740	ppa027143m.g	Exonic
s2_17122248	<lmxll>	17122248	NA	Intergenic region
s2_17136218	<lmxll>	17136218	ppa011494m.g	5' UTR
s2_17172344	<lmxll>	17172344	ppa002201m.g	Exonic
s2_17172363	<lmxll>	17172363	ppa002201m.g	Exonic
s2_17223143	<lmxll>	17223143	NA	Intergenic region
s2_17223164	<lmxll>	17223164	NA	Intergenic region
s2_17223177	<lmxll>	17223177	NA	Intergenic region
s2_17279154	<hkxhk>	17279154	ppb014702m.g	Exonic
s2_17279339	<lmxll>	17279339	ppb014702m.g	Exonic
s2_17292518	<lmxll>	17292518	ppa023062m.g	Exonic
s2_17292556	<lmxll>	17292556	ppa023062m.g	Exonic
s2_17292563	<lmxll>	17292563	ppa023062m.g	Exonic
s2_17497335	<hkxhk>	17497335	NA	Intergenic region
s2_17497362	<hkxhk>	17497362	NA	Intergenic region
s2_17521780	<hkxhk>	17521780	NA	Intergenic region
s2_17521797	<hkxhk>	17521797	NA	Intergenic region
s2_17535452	<lmxll>	17535452	NA	Intergenic region
s2_17535458	<lmxll>	17535458	NA	Intergenic region
s2_17587709	<hkxhk>	17587709	NA	Intergenic region
s2_17587713	<hkxhk>	17587713	NA	Intergenic region
s2_17587721	<hkxhk>	17587721	NA	Intergenic region
s2_17664312	<hkxhk>	17664312	NA	Intergenic region
s2_17664346	<hkxhk>	17664346	NA	Intergenic region
s2_17676436	<hkxhk>	17676436	ppa009281m.g	Exonic
s2_17676440	<hkxhk>	17676440	ppa009281m.g	Exonic
s2_17703632	<hkxhk>	17703632	ppa014652m.g	Exonic
s2_17703664	<hkxhk>	17703664	ppa014652m.g	Exonic
s2_17703666	<hkxhk>	17703666	ppa014652m.g	Exonic
s2_17876175	<hkxhk>	17876175	ppa006021m.g	Intronic
s2_17881946	<hkxhk>	17881946	ppa019065m.g	Intronic
s2_17881951	<hkxhk>	17881951	ppa019065m.g	Intronic
s2_17974920	<lmxll>	17974920	ppa015302m.g	Exonic
s2_17974932	<lmxll>	17974932	ppa015302m.g	Exonic
s2_18039912	<hkxhk>	18039912	NA	Intergenic region
s2_18039917	<nnxnp>	18039917	NA	Intergenic region
s2_18115067	<hkxhk>	18115067	NA	Intergenic region
s2_18115075	<hkxhk>	18115075	NA	Intergenic region
s2_18115082	<hkxhk>	18115082	NA	Intergenic region
s2_18115091	<hkxhk>	18115091	NA	Intergenic region
s2_18115099	<hkxhk>	18115099	NA	Intergenic region
s2_18115105	<hkxhk>	18115105	NA	Intergenic region
s2_18121108	<hkxhk>	18121108	ppa016869m.g	Exonic
s2_18121117	<hkxhk>	18121117	ppa016869m.g	Exonic
s2_18133299	<hkxhk>	18133299	ppa014881m.g	Intronic
s2_18276150	<hkxhk>	18276150	ppa023754m.g	Exonic
s2_18301148	<hkxhk>	18301148	ppa006331m.g	Exonic
s2_18301836	<hkxhk>	18301836	ppa006331m.g	5' UTR
s2_18313507	<hkxhk>	18313507	ppa021135m.g	Exonic
s2_18317791	<hkxhk>	18317791	ppa009991m.g	Intronic
s2_18323531	<hkxhk>	18323531	NA	Intergenic region
s2_18466212	<lmxll>	18466212	ppa002203m.g	Exonic
s2_18725121	<nnxnp>	18725121	ppa006592m.g	Intronic
s2_18732425	<hkxhk>	18732425	ppa022614m.g	Exonic
s2_18732549	<nnxnp>	18732549	ppa022614m.g	Exonic
s2_18732551	<nnxnp>	18732551	ppa022614m.g	Exonic
s2_18800878	<hkxhk>	18800878	NA	Intergenic region
s2_18800883	<hkxhk>	18800883	NA	Intergenic region
s2_18800887	<hkxhk>	18800887	NA	Intergenic region
s2_18800903	<hkxhk>	18800903	NA	Intergenic region
s2_18801027	<hkxhk>	18801027	NA	Intergenic region
s2_18801037	<hkxhk>	18801037	NA	Intergenic region
s2_18801039	<hkxhk>	18801039	NA	Intergenic region
s2_18801046	<hkxhk>	18801046	NA	Intergenic region
s2_18807662	<hkxhk>	18807662	NA	Intergenic region
s2_18807676	<hkxhk>	18807676	NA	Intergenic region
s2_18901880	<hkxhk>	18901880	ppa021923m.g	Intronic
s2_19047545	<nnxnp>	19047545	NA	Intergenic region
s2_19199325	<nnxnp>	19199325	NA	Intergenic region
s2_19223397	<lmxll>	19223397	ppa005682m.g	Exonic
s2_19263658	<nnxnp>	19263658	ppa000096m.g	Exonic
s2_19281758	<lmxll>	19281758	ppa026051m.g	Exonic
s2_19332473	<nnxnp>	19332473	ppa005289m.g	Exonic
s2_19333500	<nnxnp>	19333500	ppa005289m.g	Exonic
s2_19363569	<nnxnp>	19363569	ppa002985m.g	Exonic
s2_19470479	<hkxhk>	19470479	ppa021360m.g	Intronic
s2_19591193	<nnxnp>	19591193	ppa000586m.g	Exonic
s2_19596011	<hkxhk>	19596011	ppa002647m.g	Exonic
s2_19615494	<lmxll>	19615494	ppa000772m.g	Exonic
s2_19647716	<lmxll>	19647716	ppa024582m.g	Exonic
s2_19684679	<lmxll>	19684679	ppa010647m.g	Exonic
s2_19705513	<lmxll>	19705513	ppa003103m.g	Exonic
s2_19739249	<lmxll>	19739249	ppa004680m.g	Exonic
s2_19773756	<hkxhk>	19773756	ppa003977m.g	Exonic
s2_19791688	<lmxll>	19791688	NA	Intergenic region
s2_19792431	<lmxll>	19792431	ppa021922m.g	Exonic
s2_19792435	<lmxll>	19792435	ppa021922m.g	Exonic
s2_19792436	<lmxll>	19792436	ppa021922m.g	Exonic
s2_19828627	<lmxll>	19828627	ppa020746m.g	Exonic
s2_19869360	<lmxll>	19869360	ppa013661m.g	Exonic
s2_19869408	<lmxll>	19869408	ppa013661m.g	Exonic
s2_19869414	<lmxll>	19869414	ppa013661m.g	Exonic
s2_19889819	<hkxhk>	19889819	ppa006008m.g	Exonic
s2_19890537	<lmxll>	19890537	ppa006008m.g	Intronic
s2_19890553	<lmxll>	19890553	ppa006008m.g	Intronic
s2_19905005	<hkxhk>	19905005	ppa015970m.g	Exonic
s2_19905013	<hkxhk>	19905013	ppa015970m.g	Exonic
s2_19905020	<hkxhk>	19905020	ppa015970m.g	Exonic
s2_19905027	<hkxhk>	19905027	ppa015970m.g	Exonic
s2_19905029	<hkxhk>	19905029	ppa015970m.g	Exonic
s2_19905030	<hkxhk>	19905030	ppa015970m.g	Exonic
s2_19905034	<hkxhk>	19905034	ppa015970m.g	Exonic
s2_19906764	<hkxhk>	19906764	NA	Intergenic region
s2_19919710	<hkxhk>	19919710	ppa020067m.g	Intronic
s2_19919722	<hkxhk>	19919722	ppa020067m.g	Intronic
s2_19919739	<hkxhk>	19919739	ppa020067m.g	Exonic
s2_19919746	<nnxnp>	19919746	ppa020067m.g	Exonic
s2_19919747	<hkxhk>	19919747	ppa020067m.g	Exonic
s2_19919748	<lmxll>	19919748	ppa020067m.g	Exonic
s2_20160835	<hkxhk>	20160835	ppa001765m.g	Intronic
s2_20160841	<hkxhk>	20160841	ppa001765m.g	Intronic
s2_20162201	<hkxhk>	20162201	ppa001765m.g	Intronic
s2_20163185	<hkxhk>	20163185	ppa001765m.g	Intronic
s2_20163186	<hkxhk>	20163186	ppa001765m.g	Intronic
s2_20180674	<hkxhk>	20180674	ppa011841m.g	Intronic
s2_20210002	<hkxhk>	20210002	NA	Intergenic region
s2_20220596	<hkxhk>	20220596	ppa018124m.g	Exonic
s2_20220617	<hkxhk>	20220617	ppa018124m.g	Exonic
s2_20220630	<hkxhk>	20220630	ppa018124m.g	Exonic
s2_20220632	<hkxhk>	20220632	ppa018124m.g	Exonic
s2_20221701	<lmxll>	20221701	NA	Intergenic region
s2_20222586	<lmxll>	20222586	NA	Intergenic region
s2_20225124	<hkxhk>	20225124	ppa025375m.g	Exonic
s2_20225139	<hkxhk>	20225139	ppa025375m.g	Exonic
s2_20225143	<hkxhk>	20225143	ppa025375m.g	Exonic
s2_20225157	<hkxhk>	20225157	ppa025375m.g	Exonic
s2_20241597	<hkxhk>	20241597	NA	Intergenic region
s2_20241612	<hkxhk>	20241612	NA	Intergenic region
s2_20241746	<hkxhk>	20241746	NA	Intergenic region
s2_20241753	<hkxhk>	20241753	NA	Intergenic region
s2_20241770	<hkxhk>	20241770	NA	Intergenic region
s2_20246274	<lmxll>	20246274	NA	Intergenic region
s2_20246304	<lmxll>	20246304	NA	Intergenic region
s2_20246325	<lmxll>	20246325	NA	Intergenic region
s2_20246327	<lmxll>	20246327	NA	Intergenic region
s2_20252415	<lmxll>	20252415	NA	Intergenic region
s2_20258496	<lmxll>	20258496	NA	Intergenic region
s2_20266618	<nnxnp>	20266618	NA	Intergenic region
s2_20275620	<hkxhk>	20275620	ppa020040m.g	Exonic
s2_20277112	<hkxhk>	20277112	ppa020040m.g	Intronic
s2_20277124	<hkxhk>	20277124	ppa020040m.g	Intronic
s2_20277291	<hkxhk>	20277291	NA	Intergenic region
s2_20277300	<hkxhk>	20277300	NA	Intergenic region
s2_20280352	<nnxnp>	20280352	ppb022735m.g	Exonic
s2_20290583	<nnxnp>	20290583	ppa021740m.g	Exonic
s2_20292274	<nnxnp>	20292274	NA	Intergenic region
s2_20292276	<nnxnp>	20292276	NA	Intergenic region
s2_20320291	<lmxll>	20320291	ppa011931m.g	Intronic
s2_20320415	<lmxll>	20320415	ppa011931m.g	Intronic
s2_20320442	<lmxll>	20320442	ppa011931m.g	Exonic
s2_20340485	<hkxhk>	20340485	ppa008629m.g	Exonic
s2_20367660	<hkxhk>	20367660	NA	Intergenic region
s2_20413771	<lmxll>	20413771	NA	Intergenic region
s2_20413995	<lmxll>	20413995	NA	Intergenic region
s2_20417080	<nnxnp>	20417080	ppa009479m.g	Exonic
s2_20417083	<nnxnp>	20417083	ppa009479m.g	Exonic
s2_20417084	<hkxhk>	20417084	ppa009479m.g	Exonic
s2_20417101	<lmxll>	20417101	ppa009479m.g	Exonic
s2_20427820	<hkxhk>	20427820	ppa002838m.g	Exonic
s2_20427835	<hkxhk>	20427835	ppa002838m.g	Exonic
s2_20427839	<hkxhk>	20427839	ppa002838m.g	Exonic
s2_20457182	<lmxll>	20457182	ppa000905m.g	Exonic
s2_20462310	<lmxll>	20462310	ppa010332m.g	Exonic
s2_20462535	<hkxhk>	20462535	ppa010332m.g	Exonic
s2_20486026	<lmxll>	20486026	ppa000178m.g	Exonic
s2_20486124	<nnxnp>	20486124	ppa000178m.g	Exonic
s2_20515914	<hkxhk>	20515914	ppa009799m.g	Intronic
s2_20515920	<hkxhk>	20515920	ppa009799m.g	Intronic
s2_20518258	<lmxll>	20518258	ppa002155m.g	Exonic
s2_20524008	<hkxhk>	20524008	ppa006415m.g	Exonic
s2_20530465	<hkxhk>	20530465	ppa007240m.g	Exonic
s2_20530482	<lmxll>	20530482	ppa007240m.g	Exonic
s2_20534033	<hkxhk>	20534033	ppa020598m.g	Exonic
s2_20629934	<lmxll>	20629934	ppa015323m.g	Exonic
s2_20629937	<lmxll>	20629937	ppa015323m.g	Exonic
s2_20629950	<lmxll>	20629950	ppa015323m.g	Exonic
s2_20707057	<hkxhk>	20707057	ppa003746m.g	Intronic
s2_20747870	<nnxnp>	20747870	ppa006060m.g	Exonic
s2_20758965	<hkxhk>	20758965	ppa000512m.g	Exonic
s2_20815140	<hkxhk>	20815140	ppa008210m.g	Intronic
s2_20815179	<hkxhk>	20815179	ppa008210m.g	Intronic
s2_20815192	<hkxhk>	20815192	ppa008210m.g	Intronic
s2_20820460	<hkxhk>	20820460	ppa002328m.g	Exonic
s2_20820860	<hkxhk>	20820860	ppa002328m.g	Exonic
s2_20921620	<nnxnp>	20921620	ppa009385m.g	Intronic
s2_21060810	<hkxhk>	21060810	NA	Intergenic region
s2_21090561	<lmxll>	21090561	NA	Intergenic region
s2_21090562	<lmxll>	21090562	NA	Intergenic region
s2_21181323	<lmxll>	21181323	ppa026670m.g	Exonic
s2_21188503	<lmxll>	21188503	ppa001443m.g	Exonic
s2_21201942	<hkxhk>	21201942	NA	Intergenic region
s2_21236131	<lmxll>	21236131	ppa018390m.g	Exonic
s2_21247444	<lmxll>	21247444	ppa015263m.g	Exonic
s2_21264669	<lmxll>	21264669	ppa026384m.g	Intronic
s2_21288074	<nnxnp>	21288074	ppa018704m.g	Intronic
s2_21338396	<hkxhk>	21338396	NA	Intergenic region
s2_21338432	<hkxhk>	21338432	NA	Intergenic region
s2_21483227	<hkxhk>	21483227	ppa017059m.g	Exonic
s2_21629421	<lmxll>	21629421	ppa011919m.g	Exonic
s2_21637679	<nnxnp>	21637679	NA	Intergenic region
s2_21643959	<hkxhk>	21643959	ppa001467m.g	Exonic
s2_21662414	<lmxll>	21662414	ppa007599m.g	Exonic
s2_21695836	<lmxll>	21695836	ppa019864m.g	Exonic
s2_21699743	<nnxnp>	21699743	ppa008409m.g	Exonic
s2_21725931	<lmxll>	21725931	ppa016665m.g	Exonic
s2_21761906	<hkxhk>	21761906	ppa006818m.g	Exonic
s2_21761918	<hkxhk>	21761918	ppa006818m.g	Exonic
s2_21761930	<hkxhk>	21761930	ppa006818m.g	Exonic
s2_21761944	<hkxhk>	21761944	ppa006818m.g	Exonic
s2_21820110	<hkxhk>	21820110	ppa003880m.g	Exonic
s2_21820115	<hkxhk>	21820115	ppa003880m.g	Intronic
s2_21820130	<hkxhk>	21820130	ppa003880m.g	Intronic
s2_21820148	<hkxhk>	21820148	ppa003880m.g	Intronic
s2_21820150	<hkxhk>	21820150	ppa003880m.g	Intronic
s2_21840352	<nnxnp>	21840352	ppa015140m.g	Exonic
s2_21840353	<nnxnp>	21840353	ppa015140m.g	Exonic
s2_21840377	<nnxnp>	21840377	ppa015140m.g	Exonic
s2_21840388	<nnxnp>	21840388	ppa015140m.g	Exonic
s2_21877601	<hkxhk>	21877601	ppa019355m.g	Exonic
s2_21900771	<nnxnp>	21900771	ppa009578m.g	Intronic
s2_21917749	<hkxhk>	21917749	ppa000730m.g	Exonic
s2_21917782	<hkxhk>	21917782	ppa000730m.g	Exonic
s2_21917785	<hkxhk>	21917785	ppa000730m.g	Exonic
s2_21949501	<hkxhk>	21949501	ppa023643m.g	Exonic
s2_21984371	<hkxhk>	21984371	ppa000390m.g	Exonic
s2_21984375	<lmxll>	21984375	ppa000390m.g	Exonic
s2_21984377	<hkxhk>	21984377	ppa000390m.g	Exonic
s2_21984378	<hkxhk>	21984378	ppa000390m.g	Exonic
s2_22001648	<lmxll>	22001648	ppa006240m.g	Exonic
s2_22020967	<lmxll>	22020967	NA	Intergenic region
s2_22033331	<lmxll>	22033331	ppa008154m.g	Exonic
s2_22040051	<nnxnp>	22040051	NA	Intergenic region
s2_22102797	<hkxhk>	22102797	NA	Intergenic region
s2_22102800	<hkxhk>	22102800	NA	Intergenic region
s2_22102844	<hkxhk>	22102844	NA	Intergenic region
s2_22112822	<hkxhk>	22112822	ppa024634m.g	Exonic
s2_22169813	<lmxll>	22169813	ppa005160m.g	Exonic
s2_22179577	<lmxll>	22179577	NA	Intergenic region
s2_22196839	<hkxhk>	22196839	ppa010323m.g	Intronic
s2_22196893	<hkxhk>	22196893	ppa010323m.g	Intronic
s2_22196905	<hkxhk>	22196905	ppa010323m.g	Intronic
s2_22216375	<hkxhk>	22216375	ppa021223m.g	Exonic
s2_22227012	<hkxhk>	22227012	ppa012756m.g	Intronic
s2_22227051	<hkxhk>	22227051	ppa012756m.g	Intronic
s2_22227088	<hkxhk>	22227088	ppa012756m.g	Intronic
s2_22345474	<nnxnp>	22345474	NA	Intergenic region
s2_22407394	<nnxnp>	22407394	ppa009941m.g	Intronic
s2_22450214	<lmxll>	22450214	ppa002973m.g	Exonic
s2_22450215	<lmxll>	22450215	ppa002973m.g	Exonic
s2_22450216	<lmxll>	22450216	ppa002973m.g	Exonic
s2_22450217	<lmxll>	22450217	ppa002973m.g	Exonic
s2_22505376	<nnxnp>	22505376	ppa004412m.g	Exonic
s2_22505538	<nnxnp>	22505538	ppa004412m.g	Exonic
s2_22557404	<hkxhk>	22557404	ppa016501m.g	Intronic
s2_22580745	<hkxhk>	22580745	ppa014695m.g	Exonic
s2_22765536	<hkxhk>	22765536	ppa009017m.g	Intronic
s2_22784889	<lmxll>	22784889	ppa008488m.g	Exonic
s2_22819057	<hkxhk>	22819057	ppa020733m.g	Exonic
s2_22860625	<hkxhk>	22860625	ppa013317m.g	Intronic
s2_22947360	<hkxhk>	22947360	NA	Intergenic region
s2_23060900	<nnxnp>	23060900	ppa000130m.g	Exonic
s2_23060983	<lmxll>	23060983	ppa000130m.g	Exonic
s2_23060984	<lmxll>	23060984	ppa000130m.g	Exonic
s2_23060985	<lmxll>	23060985	ppa000130m.g	Exonic
s2_23061020	<nnxnp>	23061020	ppa000130m.g	Exonic
s2_23065474	<nnxnp>	23065474	ppa005444m.g	Intronic
s2_23099671	<hkxhk>	23099671	ppa012284m.g	Exonic
s2_23099755	<hkxhk>	23099755	ppa012284m.g	Exonic
s2_23202653	<hkxhk>	23202653	ppa003289m.g	Exonic
s2_23263335	<nnxnp>	23263335	ppa003226m.g	Exonic
s2_23263445	<hkxhk>	23263445	ppa003226m.g	Exonic
s2_23263451	<nnxnp>	23263451	ppa003226m.g	Exonic
s2_23263453	<nnxnp>	23263453	ppa003226m.g	Exonic
s2_23271841	<lmxll>	23271841	ppa006124m.g	Intronic
s2_23272082	<lmxll>	23272082	ppa006124m.g	Intronic
s2_23315464	<nnxnp>	23315464	ppb017414m.g	Exonic
s2_23322464	<lmxll>	23322464	NA	Intergenic region
s2_23334906	<lmxll>	23334906	ppa001349m.g	Exonic
s2_23397668	<lmxll>	23397668	ppa005957m.g	Exonic
s2_23431770	<nnxnp>	23431770	ppa015201m.g	Exonic
s2_23440596	<hkxhk>	23440596	NA	Intergenic region
s2_23440612	<hkxhk>	23440612	NA	Intergenic region
s2_23440628	<lmxll>	23440628	NA	Intergenic region
s2_23443456	<nnxnp>	23443456	ppa008820m.g	Exonic
s2_23443710	<nnxnp>	23443710	ppa008820m.g	Exonic
s2_23534688	<hkxhk>	23534688	ppa005915m.g	Exonic
s2_23573422	<hkxhk>	23573422	ppa003263m.g	Exonic
s2_23573427	<hkxhk>	23573427	ppa003263m.g	Exonic
s2_23573459	<hkxhk>	23573459	ppa003263m.g	Exonic
s2_23585730	<lmxll>	23585730	ppa011446m.g	Exonic
s2_23677811	<lmxll>	23677811	ppa021789m.g	Exonic
s2_23678218	<lmxll>	23678218	ppa021789m.g	Exonic
s2_23678249	<lmxll>	23678249	ppa021789m.g	Exonic
s2_23684229	<hkxhk>	23684229	ppa022466m.g	Exonic
s2_23684368	<lmxll>	23684368	ppa022466m.g	Exonic
s2_23789608	<lmxll>	23789608	ppa011514m.g	Intronic
s2_23789715	<nnxnp>	23789715	ppa011514m.g	Exonic
s2_23789770	<nnxnp>	23789770	ppa011514m.g	Exonic
s2_23789774	<nnxnp>	23789774	ppa011514m.g	Exonic
s2_23790175	<hkxhk>	23790175	ppa011514m.g	Exonic
s2_23824318	<hkxhk>	23824318	ppa021736m.g	Exonic
s2_23831184	<lmxll>	23831184	ppa007699m.g	Exonic
s2_23878579	<hkxhk>	23878579	NA	Intergenic region
s2_23878598	<hkxhk>	23878598	NA	Intergenic region
s2_23980651	<hkxhk>	23980651	NA	Intergenic region
s2_24010605	<hkxhk>	24010605	NA	Intergenic region
s2_24010650	<hkxhk>	24010650	NA	Intergenic region
s2_24031822	<hkxhk>	24031822	ppa000059m.g	Exonic
s2_24031877	<hkxhk>	24031877	ppa000059m.g	Exonic
s2_24031927	<hkxhk>	24031927	ppa000059m.g	Exonic
s2_24052693	<hkxhk>	24052693	ppa001518m.g	Exonic
s2_24078885	<hkxhk>	24078885	ppa009450m.g	3' UTR
s2_24091329	<nnxnp>	24091329	ppa016853m.g	Exonic
s2_24091341	<nnxnp>	24091341	ppa016853m.g	Exonic
s2_24091346	<nnxnp>	24091346	ppa016853m.g	Exonic
s2_24100280	<hkxhk>	24100280	ppa008633m.g	Exonic
s2_24102195	<hkxhk>	24102195	ppa008633m.g	Exonic
s2_24102210	<hkxhk>	24102210	ppa008633m.g	Exonic
s2_24153000	<nnxnp>	24153000	ppa023682m.g	Exonic
s2_24183542	<hkxhk>	24183542	ppa014748m.g	Intronic
s2_24196797	<nnxnp>	24196797	ppa000445m.g	Exonic
s2_24196836	<nnxnp>	24196836	ppa000445m.g	Exonic
s2_24199160	<hkxhk>	24199160	ppa003526m.g	Exonic
s2_24199178	<hkxhk>	24199178	ppa003526m.g	Exonic
s2_24199323	<hkxhk>	24199323	ppa003526m.g	Exonic
s2_24202329	<lmxll>	24202329	ppa019419m.g	Exonic
s2_24202552	<nnxnp>	24202552	ppa019419m.g	Exonic
s2_24324572	<hkxhk>	24324572	ppa021668m.g	Exonic
s2_24324603	<hkxhk>	24324603	ppa021668m.g	Exonic
s2_24324615	<hkxhk>	24324615	ppa021668m.g	Exonic
s2_24324619	<hkxhk>	24324619	ppa021668m.g	Exonic
s2_24324629	<hkxhk>	24324629	ppa021668m.g	Exonic
s2_24353988	<lmxll>	24353988	ppa011549m.g	Exonic
s2_24429201	<hkxhk>	24429201	ppa018180m.g	Exonic
s2_24429205	<hkxhk>	24429205	ppa018180m.g	Exonic
s2_24429208	<hkxhk>	24429208	ppa018180m.g	Exonic
s2_24533917	<nnxnp>	24533917	ppa015920m.g	Exonic
s2_24533925	<nnxnp>	24533925	ppa015920m.g	Exonic
s2_24533952	<nnxnp>	24533952	ppa015920m.g	Exonic
s2_24533954	<nnxnp>	24533954	ppa015920m.g	Exonic
s2_24576208	<lmxll>	24576208	ppa005730m.g	Exonic
s2_24581004	<nnxnp>	24581004	ppa022359m.g	Exonic
s2_24581082	<nnxnp>	24581082	ppa022359m.g	Intronic
s2_24610770	<lmxll>	24610770	ppa016904m.g	Exonic
s2_24635946	<nnxnp>	24635946	ppa007532m.g	Intronic
s2_24711542	<nnxnp>	24711542	ppa013323m.g	3' UTR
s2_24727993	<lmxll>	24727993	ppa010887m.g	Exonic
s2_24731766	<lmxll>	24731766	ppb021331m.g	Exonic
s2_24799097	<lmxll>	24799097	ppa026682m.g	Exonic
s2_24930652	<hkxhk>	24930652	ppa000438m.g	Exonic
s2_24930867	<hkxhk>	24930867	ppa000438m.g	Exonic
s2_24944594	<lmxll>	24944594	ppa021377m.g	Exonic
s2_24987649	<lmxll>	24987649	ppa022784m.g	Exonic
s2_24987690	<lmxll>	24987690	ppa022784m.g	Exonic
s2_25028332	<lmxll>	25028332	NA	Intergenic region
s2_25089086	<lmxll>	25089086	ppa000308m.g	Intronic
s2_25114258	<nnxnp>	25114258	ppa023035m.g	Exonic
s2_25154458	<lmxll>	25154458	ppa002129m.g	Intronic
s2_25154610	<hkxhk>	25154610	ppa002129m.g	Intronic
s2_25154640	<hkxhk>	25154640	ppa002129m.g	Intronic
s2_25205117	<nnxnp>	25205117	ppa000421m.g	Exonic
s2_25205164	<nnxnp>	25205164	ppa000421m.g	Exonic
s2_25238999	<hkxhk>	25238999	ppa024274m.g	Exonic
s2_25239025	<hkxhk>	25239025	ppa024274m.g	Exonic
s2_25243479	<hkxhk>	25243479	ppa022630m.g	Exonic
s2_25244162	<lmxll>	25244162	ppa022630m.g	Exonic
s2_25295783	<nnxnp>	25295783	ppa011382m.g	3' UTR
s2_25301478	<lmxll>	25301478	ppa026025m.g	Intronic
s2_25362470	<hkxhk>	25362470	ppa017527m.g	Exonic
s2_25366321	<hkxhk>	25366321	NA	Intergenic region
s2_25366336	<hkxhk>	25366336	NA	Intergenic region
s2_25371101	<lmxll>	25371101	ppa002330m.g	Intronic
s2_25390769	<nnxnp>	25390769	ppa001496m.g	Exonic
s2_25416714	<hkxhk>	25416714	NA	Intergenic region
s2_25474847	<lmxll>	25474847	ppa024550m.g	Exonic
s2_25476836	<hkxhk>	25476836	NA	Intergenic region
s2_25479037	<nnxnp>	25479037	ppa003681m.g	Exonic
s2_25490302	<lmxll>	25490302	ppa016593m.g	Exonic
s2_25523698	<lmxll>	25523698	ppa015231m.g	Exonic
s2_25553931	<lmxll>	25553931	ppa002831m.g	5' UTR
s2_25598963	<nnxnp>	25598963	ppa020012m.g	Exonic
s2_25598967	<nnxnp>	25598967	ppa020012m.g	Exonic
s2_25598988	<nnxnp>	25598988	ppa020012m.g	Exonic
s2_25598989	<nnxnp>	25598989	ppa020012m.g	Exonic
s2_25614807	<nnxnp>	25614807	ppa007986m.g	Exonic
s2_25623458	<lmxll>	25623458	ppa024794m.g	Intronic
s2_25755222	<nnxnp>	25755222	ppa000113m.g	Intronic
s2_25755225	<nnxnp>	25755225	ppa000113m.g	Intronic
s2_25766562	<hkxhk>	25766562	ppa002582m.g	Exonic
s2_25780503	<lmxll>	25780503	ppa001695m.g	Exonic
s2_25819502	<lmxll>	25819502	ppa000624m.g	Intronic
s2_25882841	<nnxnp>	25882841	NA	Intergenic region
s2_25906220	<lmxll>	25906220	ppa016622m.g	Exonic
s2_26001307	<hkxhk>	26001307	NA	Intergenic region
s2_26013776	<hkxhk>	26013776	ppa002014m.g	Exonic
s2_26020798	<lmxll>	26020798	ppa018910m.g	Exonic
s2_26020802	<lmxll>	26020802	ppa018910m.g	Exonic
s2_26082697	<lmxll>	26082697	ppa008941m.g	Exonic
s2_26137532	<nnxnp>	26137532	ppa020852m.g	Exonic
s2_26137893	<hkxhk>	26137893	ppa020852m.g	Exonic
s2_26137898	<hkxhk>	26137898	ppa020852m.g	Exonic
s2_26137906	<hkxhk>	26137906	ppa020852m.g	Exonic
s2_26137911	<hkxhk>	26137911	ppa020852m.g	Exonic
s2_26137919	<hkxhk>	26137919	ppa020852m.g	Exonic
s2_26137931	<hkxhk>	26137931	NA	Intergenic region
s2_26269439	<hkxhk>	26269439	ppa025313m.g	Exonic
s2_26280217	<hkxhk>	26280217	ppa006546m.g	Intronic
s2_26285348	<nnxnp>	26285348	ppb009943m.g	Exonic
s2_26288441	<lmxll>	26288441	NA	Intergenic region
s2_26288476	<lmxll>	26288476	NA	Intergenic region
s2_26293818	<lmxll>	26293818	ppa001618m.g	Exonic
s2_26294508	<lmxll>	26294508	ppa001618m.g	Exonic
s2_26294520	<lmxll>	26294520	ppa001618m.g	Exonic
s2_26344024	<hkxhk>	26344024	ppa017687m.g	Exonic
s2_26435088	<nnxnp>	26435088	ppa005162m.g	Exonic
s2_26435732	<hkxhk>	26435732	ppa005162m.g	Exonic
s2_26435758	<nnxnp>	26435758	ppa005162m.g	Exonic
s2_26451629	<hkxhk>	26451629	ppa011335m.g	Intronic
s2_26462578	<nnxnp>	26462578	NA	Intergenic region
s2_26462593	<nnxnp>	26462593	NA	Intergenic region
s2_26462600	<nnxnp>	26462600	NA	Intergenic region
s2_26540357	<nnxnp>	26540357	ppa006768m.g	Exonic
s2_26540358	<nnxnp>	26540358	ppa006768m.g	Exonic
s2_26540359	<nnxnp>	26540359	ppa006768m.g	Exonic
s2_26540360	<nnxnp>	26540360	ppa006768m.g	Exonic
s2_26552025	<hkxhk>	26552025	NA	Intergenic region
s2_26572434	<lmxll>	26572434	ppa017039m.g	Intronic
s2_26582808	<hkxhk>	26582808	ppa009499m.g	Intronic
s2_26582809	<hkxhk>	26582809	ppa009499m.g	Intronic
s2_26590058	<hkxhk>	26590058	ppa002691m.g	Exonic
s2_26590070	<hkxhk>	26590070	ppa002691m.g	Exonic
s2_26590074	<hkxhk>	26590074	ppa002691m.g	Exonic
s2_26687741	<hkxhk>	26687741	ppa001091m.g	Exonic

## Sheet: Scaffold 3
S2 Table. SNPs identified in this study using genotyping-by-sequencing.
NA: No assigned location
Scaffold 3
SNP name	Segregation	Physical position (bp)	Location	Description
s3_60528	<hkxhk>	60528	ppa004128m.g	Exonic
s3_96273	<lmxll>	96273	ppa011307m.g	Exonic
s3_130295	<hkxhk>	130295	ppa005268m.g	Exonic
s3_130298	<hkxhk>	130298	ppa005268m.g	Exonic
s3_130300	<hkxhk>	130300	ppa005268m.g	Exonic
s3_178035	<hkxhk>	178035	ppa026859m.g	Exonic
s3_208499	<lmxll>	208499	ppa005232m.g	Intronic
s3_225999	<lmxll>	225999	ppa002343m.g	Exonic
s3_226032	<lmxll>	226032	ppa002343m.g	Exonic
s3_332797	<nnxnp>	332797	ppa017584m.g	Exonic
s3_332809	<nnxnp>	332809	ppa017584m.g	Exonic
s3_332959	<hkxhk>	332959	ppa017584m.g	Exonic
s3_332964	<nnxnp>	332964	ppa017584m.g	Exonic
s3_332966	<hkxhk>	332966	ppa017584m.g	Exonic
s3_332999	<hkxhk>	332999	ppa017584m.g	Exonic
s3_333011	<nnxnp>	333011	ppa017584m.g	Exonic
s3_333015	<hkxhk>	333015	ppa017584m.g	Exonic
s3_342170	<hkxhk>	342170	NA	Intergenic region
s3_342185	<hkxhk>	342185	NA	Intergenic region
s3_342201	<hkxhk>	342201	NA	Intergenic region
s3_342944	<nnxnp>	342944	ppa004534m.g	Exonic
s3_342947	<nnxnp>	342947	ppa004534m.g	Exonic
s3_357550	<lmxll>	357550	NA	Intergenic region
s3_357553	<lmxll>	357553	NA	Intergenic region
s3_365208	<nnxnp>	365208	ppa009966m.g	5' UTR
s3_380446	<lmxll>	380446	ppa003172m.g	Exonic
s3_380447	<lmxll>	380447	ppa003172m.g	Exonic
s3_407322	<hkxhk>	407322	NA	Intergenic region
s3_407343	<lmxll>	407343	NA	Intergenic region
s3_419556	<hkxhk>	419556	ppa015638m.g	Intronic
s3_419755	<hkxhk>	419755	ppa015638m.g	Exonic
s3_428427	<lmxll>	428427	ppa024301m.g	Exonic
s3_428430	<lmxll>	428430	ppa024301m.g	Exonic
s3_429782	<lmxll>	429782	ppa024301m.g	Exonic
s3_438870	<hkxhk>	438870	ppa000957m.g	Exonic
s3_440979	<lmxll>	440979	ppa000957m.g	Exonic
s3_441022	<lmxll>	441022	ppa000957m.g	Exonic
s3_441027	<hkxhk>	441027	ppa000957m.g	Exonic
s3_446641	<lmxll>	446641	ppa000955m.g	Exonic
s3_485662	<hkxhk>	485662	ppa000581m.g	Intronic
s3_512226	<nnxnp>	512226	NA	Intergenic region
s3_512241	<nnxnp>	512241	NA	Intergenic region
s3_512269	<nnxnp>	512269	NA	Intergenic region
s3_512325	<nnxnp>	512325	NA	Intergenic region
s3_601540	<lmxll>	601540	NA	Intergenic region
s3_605049	<hkxhk>	605049	ppa002929m.g	Exonic
s3_615587	<lmxll>	615587	ppa006304m.g	Exonic
s3_663182	<lmxll>	663182	ppa005004m.g	Exonic
s3_673070	<lmxll>	673070	ppa012081m.g	Exonic
s3_831042	<lmxll>	831042	ppa001960m.g	Intronic
s3_832042	<lmxll>	832042	ppa001960m.g	Intronic
s3_834172	<nnxnp>	834172	ppa001960m.g	Intronic
s3_846140	<hkxhk>	846140	ppa011045m.g	Intronic
s3_853519	<lmxll>	853519	ppa006090m.g	Exonic
s3_949774	<lmxll>	949774	ppa022961m.g	Exonic
s3_949775	<lmxll>	949775	ppa022961m.g	Exonic
s3_949810	<lmxll>	949810	ppa022961m.g	Exonic
s3_949882	<lmxll>	949882	ppa022961m.g	Exonic
s3_960356	<lmxll>	960356	ppa024341m.g	Intronic
s3_960361	<lmxll>	960361	ppa024341m.g	Intronic
s3_960370	<hkxhk>	960370	ppa024341m.g	Intronic
s3_960378	<lmxll>	960378	ppa024341m.g	Intronic
s3_960382	<lmxll>	960382	ppa024341m.g	Intronic
s3_972706	<hkxhk>	972706	ppa024891m.g	Exonic
s3_972758	<hkxhk>	972758	NA	Intergenic region
s3_979291	<hkxhk>	979291	ppa026193m.g	Exonic
s3_979305	<hkxhk>	979305	ppa026193m.g	Exonic
s3_979318	<hkxhk>	979318	NA	Intergenic region
s3_1019326	<hkxhk>	1019326	ppa001797m.g	Exonic
s3_1019350	<hkxhk>	1019350	ppa001797m.g	Exonic
s3_1020013	<hkxhk>	1020013	ppa001797m.g	Intronic
s3_1130777	<lmxll>	1130777	NA	Intergenic region
s3_1241378	<lmxll>	1241378	ppa000162m.g	Exonic
s3_1247629	<lmxll>	1247629	ppa000162m.g	Exonic
s3_1262637	<lmxll>	1262637	ppa000018m.g	Intronic
s3_1262650	<lmxll>	1262650	ppa000018m.g	Intronic
s3_1343147	<nnxnp>	1343147	NA	Intergenic region
s3_1345073	<hkxhk>	1345073	ppa023693m.g	Exonic
s3_1345098	<hkxhk>	1345098	ppa023693m.g	Exonic
s3_1345107	<hkxhk>	1345107	ppa023693m.g	Exonic
s3_1388714	<hkxhk>	1388714	ppa002092m.g	3' UTR
s3_1404837	<lmxll>	1404837	NA	Intergenic region
s3_1439202	<nnxnp>	1439202	ppa003285m.g	Exonic
s3_1439305	<nnxnp>	1439305	ppa003285m.g	Exonic
s3_1439306	<nnxnp>	1439306	ppa003285m.g	Exonic
s3_1439825	<nnxnp>	1439825	ppa003285m.g	Exonic
s3_1440110	<nnxnp>	1440110	ppa003285m.g	Exonic
s3_1440124	<nnxnp>	1440124	ppa003285m.g	Exonic
s3_1440140	<nnxnp>	1440140	ppa003285m.g	Exonic
s3_1458342	<nnxnp>	1458342	ppa020946m.g	Exonic
s3_1517441	<lmxll>	1517441	ppa001668m.g	Exonic
s3_1517478	<lmxll>	1517478	ppa001668m.g	Exonic
s3_1517551	<lmxll>	1517551	ppa001668m.g	Exonic
s3_1523479	<hkxhk>	1523479	ppa021508m.g	Exonic
s3_1523515	<hkxhk>	1523515	ppa021508m.g	Exonic
s3_1533370	<nnxnp>	1533370	ppa001661m.g	Exonic
s3_1593405	<lmxll>	1593405	ppa027180m.g	Exonic
s3_1605893	<lmxll>	1605893	NA	Intergenic region
s3_1605898	<lmxll>	1605898	NA	Intergenic region
s3_1605904	<lmxll>	1605904	NA	Intergenic region
s3_1605907	<lmxll>	1605907	NA	Intergenic region
s3_1615197	<nnxnp>	1615197	ppa026950m.g	Exonic
s3_1721292	<lmxll>	1721292	ppa010623m.g	Intronic
s3_1809524	<hkxhk>	1809524	NA	Intergenic region
s3_1834140	<lmxll>	1834140	ppa000279m.g	Exonic
s3_1834176	<lmxll>	1834176	ppa000279m.g	Exonic
s3_1834514	<hkxhk>	1834514	ppa000279m.g	Exonic
s3_1857873	<lmxll>	1857873	ppa001374m.g	Exonic
s3_1870731	<hkxhk>	1870731	ppa011370m.g	Exonic
s3_1870788	<hkxhk>	1870788	ppa011370m.g	Exonic
s3_1884507	<lmxll>	1884507	NA	Intergenic region
s3_1890068	<hkxhk>	1890068	ppa004502m.g	Exonic
s3_1934809	<lmxll>	1934809	ppa002466m.g	3' UTR
s3_1965506	<lmxll>	1965506	ppa001085m.g	Exonic
s3_2018576	<hkxhk>	2018576	NA	Intergenic region
s3_2018582	<hkxhk>	2018582	NA	Intergenic region
s3_2031563	<hkxhk>	2031563	ppa006914m.g	Exonic
s3_2031569	<lmxll>	2031569	ppa006914m.g	Exonic
s3_2031584	<lmxll>	2031584	ppa006914m.g	Exonic
s3_2031591	<lmxll>	2031591	ppa006914m.g	Exonic
s3_2031599	<hkxhk>	2031599	ppa006914m.g	Exonic
s3_2106909	<nnxnp>	2106909	ppa015371m.g	Exonic
s3_2178704	<lmxll>	2178704	NA	Intergenic region
s3_2178782	<lmxll>	2178782	NA	Intergenic region
s3_2183273	<nnxnp>	2183273	ppa017607m.g	Intronic
s3_2212790	<lmxll>	2212790	NA	Intergenic region
s3_2324300	<hkxhk>	2324300	ppa004050m.g	Exonic
s3_2324323	<lmxll>	2324323	ppa004050m.g	Exonic
s3_2324345	<lmxll>	2324345	ppa004050m.g	Exonic
s3_2377788	<lmxll>	2377788	ppa015558m.g	Exonic
s3_2378577	<lmxll>	2378577	ppa015558m.g	Exonic
s3_2483520	<nnxnp>	2483520	ppa021167m.g	Exonic
s3_2537954	<lmxll>	2537954	ppa006998m.g	Exonic
s3_2650679	<nnxnp>	2650679	ppa001516m.g	Intronic
s3_2695628	<lmxll>	2695628	NA	Intergenic region
s3_2721334	<hkxhk>	2721334	ppa012317m.g	Intronic
s3_2792105	<hkxhk>	2792105	ppa000217m.g	Exonic
s3_2792382	<hkxhk>	2792382	ppa000217m.g	Exonic
s3_2792409	<hkxhk>	2792409	ppa000217m.g	Exonic
s3_2792416	<hkxhk>	2792416	ppa000217m.g	Exonic
s3_2792421	<hkxhk>	2792421	ppa000217m.g	Exonic
s3_2792429	<hkxhk>	2792429	ppa000217m.g	Exonic
s3_2804441	<nnxnp>	2804441	NA	Intergenic region
s3_2804469	<nnxnp>	2804469	NA	Intergenic region
s3_2805824	<nnxnp>	2805824	ppa021956m.g	Exonic
s3_2898285	<nnxnp>	2898285	ppa002578m.g	Exonic
s3_2923180	<hkxhk>	2923180	ppa005752m.g	Exonic
s3_2923315	<hkxhk>	2923315	ppa005752m.g	Intronic
s3_2923363	<hkxhk>	2923363	ppa005752m.g	Intronic
s3_2923413	<hkxhk>	2923413	ppa005752m.g	Intronic
s3_2932425	<lmxll>	2932425	ppa014539m.g	5' UTR
s3_2950691	<lmxll>	2950691	ppa026719m.g	Exonic
s3_2950716	<lmxll>	2950716	ppa026719m.g	Exonic
s3_2950758	<lmxll>	2950758	ppa026719m.g	Exonic
s3_2950765	<lmxll>	2950765	ppa026719m.g	Exonic
s3_2950806	<lmxll>	2950806	ppa026719m.g	Exonic
s3_3003050	<hkxhk>	3003050	ppa009023m.g	Exonic
s3_3003074	<lmxll>	3003074	ppa009023m.g	Exonic
s3_3026074	<lmxll>	3026074	ppa015946m.g	Exonic
s3_3026089	<hkxhk>	3026089	ppa015946m.g	Exonic
s3_3082354	<lmxll>	3082354	NA	Intergenic region
s3_3132347	<nnxnp>	3132347	ppa007650m.g	Intronic
s3_3265179	<nnxnp>	3265179	ppa015541m.g	Intronic
s3_3301483	<hkxhk>	3301483	ppa008628m.g	Exonic
s3_3301497	<hkxhk>	3301497	ppa008628m.g	Exonic
s3_3374252	<lmxll>	3374252	ppa027044m.g	Exonic
s3_3374829	<hkxhk>	3374829	ppa027044m.g	Intronic
s3_3374867	<hkxhk>	3374867	ppa027044m.g	Exonic
s3_3403130	<lmxll>	3403130	ppa026987m.g	Exonic
s3_3484306	<hkxhk>	3484306	ppa002136m.g	Exonic
s3_3605646	<hkxhk>	3605646	ppa015139m.g	Intronic
s3_3605658	<hkxhk>	3605658	ppa015139m.g	Exonic
s3_3605669	<hkxhk>	3605669	ppa015139m.g	Exonic
s3_3619899	<hkxhk>	3619899	ppa023502m.g	Exonic
s3_3736440	<lmxll>	3736440	ppa008363m.g	Exonic
s3_3816997	<hkxhk>	3816997	ppa005986m.g	Intronic
s3_3817177	<hkxhk>	3817177	ppa005986m.g	Exonic
s3_3823133	<nnxnp>	3823133	ppa005737m.g	Exonic
s3_3915466	<hkxhk>	3915466	ppa004915m.g	Intronic
s3_3917060	<lmxll>	3917060	ppa004915m.g	Intronic
s3_3917088	<lmxll>	3917088	ppa004915m.g	Exonic
s3_3917094	<lmxll>	3917094	ppa004915m.g	Exonic
s3_3987687	<lmxll>	3987687	NA	Intergenic region
s3_3987785	<lmxll>	3987785	NA	Intergenic region
s3_3987788	<lmxll>	3987788	NA	Intergenic region
s3_4077083	<lmxll>	4077083	ppa011513m.g	Intronic
s3_4169813	<lmxll>	4169813	NA	Intergenic region
s3_4169815	<lmxll>	4169815	NA	Intergenic region
s3_4170016	<lmxll>	4170016	NA	Intergenic region
s3_4170025	<lmxll>	4170025	NA	Intergenic region
s3_4170047	<lmxll>	4170047	NA	Intergenic region
s3_4170950	<lmxll>	4170950	NA	Intergenic region
s3_4194966	<lmxll>	4194966	ppa015023m.g	Exonic
s3_4194969	<lmxll>	4194969	ppa015023m.g	Exonic
s3_4224131	<hkxhk>	4224131	NA	Intergenic region
s3_4324384	<lmxll>	4324384	NA	Intergenic region
s3_4324469	<lmxll>	4324469	NA	Intergenic region
s3_4325560	<lmxll>	4325560	NA	Intergenic region
s3_4325641	<lmxll>	4325641	NA	Intergenic region
s3_4356508	<hkxhk>	4356508	NA	Intergenic region
s3_4356534	<hkxhk>	4356534	NA	Intergenic region
s3_4393870	<nnxnp>	4393870	NA	Intergenic region
s3_4393875	<nnxnp>	4393875	NA	Intergenic region
s3_4393887	<nnxnp>	4393887	NA	Intergenic region
s3_4393891	<nnxnp>	4393891	NA	Intergenic region
s3_4393915	<nnxnp>	4393915	NA	Intergenic region
s3_4413193	<nnxnp>	4413193	ppa002059m.g	Intronic
s3_4475039	<lmxll>	4475039	ppa022164m.g	Exonic
s3_4475054	<lmxll>	4475054	ppa022164m.g	Exonic
s3_4475059	<lmxll>	4475059	ppa022164m.g	Exonic
s3_4475096	<hkxhk>	4475096	ppa022164m.g	Exonic
s3_4475121	<lmxll>	4475121	ppa022164m.g	Intronic
s3_4475123	<lmxll>	4475123	ppa022164m.g	Intronic
s3_4475140	<lmxll>	4475140	ppa022164m.g	Intronic
s3_4797010	<hkxhk>	4797010	ppa000621m.g	Exonic
s3_4797027	<hkxhk>	4797027	ppa000621m.g	Exonic
s3_4802702	<hkxhk>	4802702	ppa002402m.g	Exonic
s3_4879172	<hkxhk>	4879172	NA	Intergenic region
s3_4905868	<hkxhk>	4905868	ppa024840m.g	Exonic
s3_4905910	<lmxll>	4905910	ppa024840m.g	Exonic
s3_4905940	<lmxll>	4905940	ppa024840m.g	Exonic
s3_4932471	<nnxnp>	4932471	ppa005727m.g	Intronic
s3_4972295	<lmxll>	4972295	ppa026768m.g	Exonic
s3_4972452	<nnxnp>	4972452	ppa026768m.g	Exonic
s3_4988156	<lmxll>	4988156	ppa006020m.g	Exonic
s3_5211596	<hkxhk>	5211596	ppa023556m.g	Intronic
s3_5319648	<nnxnp>	5319648	ppa026804m.g	Intronic
s3_5415970	<hkxhk>	5415970	NA	Intergenic region
s3_5415985	<hkxhk>	5415985	NA	Intergenic region
s3_5415986	<hkxhk>	5415986	NA	Intergenic region
s3_5415987	<hkxhk>	5415987	NA	Intergenic region
s3_5415989	<nnxnp>	5415989	NA	Intergenic region
s3_5416007	<nnxnp>	5416007	NA	Intergenic region
s3_5522081	<nnxnp>	5522081	ppa009989m.g	Intronic
s3_5522113	<nnxnp>	5522113	ppa009989m.g	Intronic
s3_5602819	<nnxnp>	5602819	NA	Intergenic region
s3_5616597	<nnxnp>	5616597	ppa023261m.g	Exonic
s3_5631416	<nnxnp>	5631416	ppa022915m.g	Intronic
s3_5730390	<hkxhk>	5730390	ppa010184m.g	Exonic
s3_5730418	<hkxhk>	5730418	ppa010184m.g	Exonic
s3_5730433	<hkxhk>	5730433	ppa010184m.g	Exonic
s3_5800338	<hkxhk>	5800338	ppa004695m.g	Exonic
s3_5812934	<nnxnp>	5812934	ppa001676m.g	Intronic
s3_6142674	<nnxnp>	6142674	ppa003638m.g	Intronic
s3_6142680	<hkxhk>	6142680	ppa003638m.g	Intronic
s3_6325082	<nnxnp>	6325082	ppa018436m.g	Exonic
s3_6347643	<hkxhk>	6347643	ppa000945m.g	Intronic
s3_6347668	<lmxll>	6347668	ppa000945m.g	Intronic
s3_6347688	<lmxll>	6347688	ppa000945m.g	Exonic
s3_6355697	<hkxhk>	6355697	ppa016477m.g	Exonic
s3_6355700	<hkxhk>	6355700	ppa016477m.g	Exonic
s3_6355705	<hkxhk>	6355705	ppa016477m.g	Exonic
s3_6355796	<nnxnp>	6355796	ppa016477m.g	Exonic
s3_6482769	<hkxhk>	6482769	ppa012957m.g	Exonic
s3_6748280	<nnxnp>	6748280	NA	Intergenic region
s3_6777599	<nnxnp>	6777599	NA	Intergenic region
s3_6781635	<nnxnp>	6781635	ppa024908m.g	Exonic
s3_6781653	<nnxnp>	6781653	ppa024908m.g	Exonic
s3_6781668	<nnxnp>	6781668	ppa024908m.g	Exonic
s3_6781685	<nnxnp>	6781685	NA	Intergenic region
s3_6784927	<hkxhk>	6784927	ppa012366m.g	Intronic
s3_6784956	<hkxhk>	6784956	ppa012366m.g	Intronic
s3_6784969	<hkxhk>	6784969	ppa012366m.g	Intronic
s3_6856537	<hkxhk>	6856537	NA	Intergenic region
s3_6856564	<hkxhk>	6856564	NA	Intergenic region
s3_6856571	<lmxll>	6856571	NA	Intergenic region
s3_6856573	<hkxhk>	6856573	NA	Intergenic region
s3_6856588	<hkxhk>	6856588	NA	Intergenic region
s3_6859535	<hkxhk>	6859535	NA	Intergenic region
s3_6859552	<hkxhk>	6859552	NA	Intergenic region
s3_6862819	<lmxll>	6862819	NA	Intergenic region
s3_6868479	<hkxhk>	6868479	NA	Intergenic region
s3_6881568	<hkxhk>	6881568	NA	Intergenic region
s3_6881575	<hkxhk>	6881575	NA	Intergenic region
s3_6881591	<hkxhk>	6881591	NA	Intergenic region
s3_6881601	<hkxhk>	6881601	NA	Intergenic region
s3_6905431	<hkxhk>	6905431	ppa024073m.g	Exonic
s3_6905467	<hkxhk>	6905467	ppa024073m.g	Exonic
s3_6905731	<hkxhk>	6905731	ppa024073m.g	Exonic
s3_6905754	<hkxhk>	6905754	ppa024073m.g	Exonic
s3_7030208	<nnxnp>	7030208	ppa020471m.g	Exonic
s3_7061980	<lmxll>	7061980	ppa005910m.g	Exonic
s3_7077493	<hkxhk>	7077493	ppa002598m.g	Exonic
s3_7077511	<lmxll>	7077511	ppa002598m.g	Exonic
s3_7150028	<hkxhk>	7150028	ppa019662m.g	Exonic
s3_7150064	<hkxhk>	7150064	ppa019662m.g	Exonic
s3_7150066	<hkxhk>	7150066	ppa019662m.g	Exonic
s3_7150067	<hkxhk>	7150067	ppa019662m.g	Exonic
s3_7167011	<hkxhk>	7167011	NA	Intergenic region
s3_7167012	<nnxnp>	7167012	NA	Intergenic region
s3_7167019	<hkxhk>	7167019	NA	Intergenic region
s3_7167046	<nnxnp>	7167046	NA	Intergenic region
s3_7167062	<nnxnp>	7167062	NA	Intergenic region
s3_7320285	<nnxnp>	7320285	ppa005040m.g	Intronic
s3_7370869	<hkxhk>	7370869	ppa000471m.g	Exonic
s3_7371135	<hkxhk>	7371135	ppa000471m.g	Exonic
s3_7371155	<hkxhk>	7371155	ppa000471m.g	Exonic
s3_7371157	<hkxhk>	7371157	ppa000471m.g	Exonic
s3_7423434	<hkxhk>	7423434	ppa012619m.g	Exonic
s3_7423453	<hkxhk>	7423453	ppa012619m.g	Exonic
s3_7463058	<nnxnp>	7463058	NA	Intergenic region
s3_7463060	<nnxnp>	7463060	NA	Intergenic region
s3_7543359	<lmxll>	7543359	NA	Intergenic region
s3_7587617	<hkxhk>	7587617	ppa015341m.g	Exonic
s3_7587640	<hkxhk>	7587640	ppa015341m.g	Exonic
s3_7587943	<hkxhk>	7587943	ppa015341m.g	Exonic
s3_7588118	<hkxhk>	7588118	ppa015341m.g	Exonic
s3_7604385	<nnxnp>	7604385	NA	Intergenic region
s3_7604387	<nnxnp>	7604387	NA	Intergenic region
s3_7604395	<nnxnp>	7604395	NA	Intergenic region
s3_7604408	<nnxnp>	7604408	NA	Intergenic region
s3_7605128	<hkxhk>	7605128	NA	Intergenic region
s3_7605129	<hkxhk>	7605129	NA	Intergenic region
s3_7605141	<hkxhk>	7605141	NA	Intergenic region
s3_7605142	<hkxhk>	7605142	NA	Intergenic region
s3_7605178	<hkxhk>	7605178	NA	Intergenic region
s3_7605186	<hkxhk>	7605186	NA	Intergenic region
s3_7655761	<hkxhk>	7655761	NA	Intergenic region
s3_7663296	<nnxnp>	7663296	ppa009082m.g	Exonic
s3_7663386	<hkxhk>	7663386	ppa009082m.g	Exonic
s3_7663390	<hkxhk>	7663390	ppa009082m.g	Exonic
s3_7797520	<hkxhk>	7797520	ppa020324m.g	Intronic
s3_7797530	<hkxhk>	7797530	ppa020324m.g	Intronic
s3_8407629	<hkxhk>	8407629	ppa017376m.g	Exonic
s3_8427695	<hkxhk>	8427695	ppa020755m.g	Exonic
s3_8480308	<nnxnp>	8480308	ppa023223m.g	Exonic
s3_8480356	<nnxnp>	8480356	ppa023223m.g	Exonic
s3_8498134	<nnxnp>	8498134	ppa025546m.g	Exonic
s3_8552232	<nnxnp>	8552232	ppa002202m.g	Exonic
s3_8552617	<nnxnp>	8552617	ppa002202m.g	Exonic
s3_8597227	<nnxnp>	8597227	ppa025773m.g	Intronic
s3_9029526	<nnxnp>	9029526	ppa013074m.g	Exonic
s3_9029530	<nnxnp>	9029530	ppa013074m.g	Exonic
s3_9150917	<hkxhk>	9150917	NA	Intergenic region
s3_9150919	<hkxhk>	9150919	NA	Intergenic region
s3_9150922	<hkxhk>	9150922	NA	Intergenic region
s3_9150940	<hkxhk>	9150940	NA	Intergenic region
s3_9150986	<lmxll>	9150986	NA	Intergenic region
s3_9425994	<nnxnp>	9425994	NA	Intergenic region
s3_9426000	<nnxnp>	9426000	NA	Intergenic region
s3_9504342	<nnxnp>	9504342	NA	Intergenic region
s3_9504348	<hkxhk>	9504348	NA	Intergenic region
s3_9504364	<hkxhk>	9504364	NA	Intergenic region
s3_9504376	<hkxhk>	9504376	NA	Intergenic region
s3_9504390	<hkxhk>	9504390	NA	Intergenic region
s3_9633682	<hkxhk>	9633682	ppa024371m.g	Intronic
s3_9633717	<hkxhk>	9633717	ppa024371m.g	Exonic
s3_9633723	<hkxhk>	9633723	ppa024371m.g	Exonic
s3_9633733	<hkxhk>	9633733	ppa024371m.g	Exonic
s3_9633920	<hkxhk>	9633920	NA	Intergenic region
s3_9633921	<hkxhk>	9633921	NA	Intergenic region
s3_9633923	<hkxhk>	9633923	NA	Intergenic region
s3_9633937	<nnxnp>	9633937	NA	Intergenic region
s3_9633939	<hkxhk>	9633939	NA	Intergenic region
s3_9633947	<hkxhk>	9633947	NA	Intergenic region
s3_9633967	<hkxhk>	9633967	NA	Intergenic region
s3_9633969	<hkxhk>	9633969	NA	Intergenic region
s3_9781229	<lmxll>	9781229	NA	Intergenic region
s3_9783189	<lmxll>	9783189	ppa001933m.g	Intronic
s3_9826594	<lmxll>	9826594	ppa022282m.g	Exonic
s3_10477663	<lmxll>	10477663	ppa010479m.g	Exonic
s3_10477703	<nnxnp>	10477703	ppa010479m.g	5' UTR
s3_10512993	<hkxhk>	10512993	NA	Intergenic region
s3_10620285	<lmxll>	10620285	ppa026329m.g	Exonic
s3_10620462	<lmxll>	10620462	ppa026329m.g	Intronic
s3_10675302	<hkxhk>	10675302	ppa000275m.g	Exonic
s3_10677141	<nnxnp>	10677141	ppa000275m.g	Intronic
s3_10727751	<nnxnp>	10727751	ppa017741m.g	Exonic
s3_10737930	<nnxnp>	10737930	ppa000084m.g	Exonic
s3_11030891	<hkxhk>	11030891	NA	Intergenic region
s3_11030906	<lmxll>	11030906	NA	Intergenic region
s3_11030907	<lmxll>	11030907	NA	Intergenic region
s3_11030910	<hkxhk>	11030910	NA	Intergenic region
s3_11030922	<lmxll>	11030922	NA	Intergenic region
s3_11030924	<lmxll>	11030924	NA	Intergenic region
s3_11030933	<hkxhk>	11030933	NA	Intergenic region
s3_11030945	<nnxnp>	11030945	NA	Intergenic region
s3_11103342	<hkxhk>	11103342	ppa020875m.g	Exonic
s3_11161912	<lmxll>	11161912	ppa009215m.g	Exonic
s3_11161934	<lmxll>	11161934	ppa009215m.g	Exonic
s3_11161967	<hkxhk>	11161967	ppa009215m.g	5' UTR
s3_11528556	<hkxhk>	11528556	NA	Intergenic region
s3_11528600	<hkxhk>	11528600	NA	Intergenic region
s3_11528603	<hkxhk>	11528603	NA	Intergenic region
s3_11624277	<hkxhk>	11624277	NA	Intergenic region
s3_11624285	<hkxhk>	11624285	NA	Intergenic region
s3_11624323	<lmxll>	11624323	NA	Intergenic region
s3_11624334	<hkxhk>	11624334	NA	Intergenic region
s3_11641322	<hkxhk>	11641322	ppa011883m.g	Intronic
s3_11641337	<hkxhk>	11641337	ppa011883m.g	Intronic
s3_11641361	<hkxhk>	11641361	ppa011883m.g	Intronic
s3_11748710	<nnxnp>	11748710	NA	Intergenic region
s3_11748720	<nnxnp>	11748720	NA	Intergenic region
s3_11748725	<hkxhk>	11748725	NA	Intergenic region
s3_11748739	<nnxnp>	11748739	NA	Intergenic region
s3_11748749	<hkxhk>	11748749	NA	Intergenic region
s3_11748750	<hkxhk>	11748750	NA	Intergenic region
s3_11748757	<lmxll>	11748757	NA	Intergenic region
s3_11769926	<hkxhk>	11769926	ppa021605m.g	Exonic
s3_11769929	<hkxhk>	11769929	ppa021605m.g	Exonic
s3_11769946	<hkxhk>	11769946	ppa021605m.g	Exonic
s3_11769979	<hkxhk>	11769979	ppa021605m.g	Exonic
s3_11796416	<hkxhk>	11796416	NA	Intergenic region
s3_11796418	<hkxhk>	11796418	NA	Intergenic region
s3_11796434	<hkxhk>	11796434	NA	Intergenic region
s3_11807537	<nnxnp>	11807537	NA	Intergenic region
s3_11989202	<lmxll>	11989202	NA	Intergenic region
s3_12082873	<hkxhk>	12082873	NA	Intergenic region
s3_12082920	<hkxhk>	12082920	NA	Intergenic region
s3_12368962	<hkxhk>	12368962	ppa022576m.g	Intronic
s3_12383969	<lmxll>	12383969	ppa010716m.g	Exonic
s3_12383977	<lmxll>	12383977	ppa010716m.g	Exonic
s3_12501345	<hkxhk>	12501345	NA	Intergenic region
s3_12540037	<hkxhk>	12540037	NA	Intergenic region
s3_12540073	<hkxhk>	12540073	NA	Intergenic region
s3_12540093	<hkxhk>	12540093	NA	Intergenic region
s3_12541467	<hkxhk>	12541467	NA	Intergenic region
s3_12672295	<hkxhk>	12672295	ppa007780m.g	Intronic
s3_12672296	<hkxhk>	12672296	ppa007780m.g	Intronic
s3_12674159	<lmxll>	12674159	NA	Intergenic region
s3_12674201	<lmxll>	12674201	NA	Intergenic region
s3_12712447	<lmxll>	12712447	ppa003153m.g	Exonic
s3_12716397	<lmxll>	12716397	ppa003153m.g	Exonic
s3_12801823	<hkxhk>	12801823	ppa003206m.g	Exonic
s3_12801832	<hkxhk>	12801832	ppa003206m.g	Exonic
s3_12801844	<hkxhk>	12801844	ppa003206m.g	Exonic
s3_12801853	<hkxhk>	12801853	ppa003206m.g	Exonic
s3_13229472	<hkxhk>	13229472	NA	Intergenic region
s3_13351744	<nnxnp>	13351744	NA	Intergenic region
s3_13359084	<nnxnp>	13359084	ppa002769m.g	3' UTR
s3_13369375	<nnxnp>	13369375	NA	Intergenic region
s3_13417026	<lmxll>	13417026	ppa016438m.g	Exonic
s3_13620577	<lmxll>	13620577	NA	Intergenic region
s3_13620603	<lmxll>	13620603	NA	Intergenic region
s3_13627035	<hkxhk>	13627035	NA	Intergenic region
s3_13627062	<hkxhk>	13627062	NA	Intergenic region
s3_13645772	<nnxnp>	13645772	ppa027080m.g	Exonic
s3_13651113	<nnxnp>	13651113	ppa017753m.g	Exonic
s3_13664938	<hkxhk>	13664938	ppa001351m.g	Exonic
s3_13664947	<hkxhk>	13664947	ppa001351m.g	Exonic
s3_13664956	<hkxhk>	13664956	ppa001351m.g	Exonic
s3_13767131	<hkxhk>	13767131	NA	Intergenic region
s3_13779550	<lmxll>	13779550	ppa022982m.g	Exonic
s3_13825685	<hkxhk>	13825685	NA	Intergenic region
s3_13825697	<hkxhk>	13825697	NA	Intergenic region
s3_13825698	<hkxhk>	13825698	NA	Intergenic region
s3_13832145	<lmxll>	13832145	NA	Intergenic region
s3_13832148	<lmxll>	13832148	NA	Intergenic region
s3_13832172	<lmxll>	13832172	NA	Intergenic region
s3_13962859	<nnxnp>	13962859	NA	Intergenic region
s3_14016596	<hkxhk>	14016596	ppa021273m.g	Exonic
s3_14025957	<nnxnp>	14025957	NA	Intergenic region
s3_14031580	<nnxnp>	14031580	ppa001364m.g	Intronic
s3_14033830	<hkxhk>	14033830	ppa001364m.g	Intronic
s3_14053486	<hkxhk>	14053486	ppa024654m.g	Exonic
s3_14053530	<hkxhk>	14053530	ppa024654m.g	Exonic
s3_14053840	<hkxhk>	14053840	NA	Intergenic region
s3_14053844	<hkxhk>	14053844	NA	Intergenic region
s3_14053845	<hkxhk>	14053845	NA	Intergenic region
s3_14066869	<hkxhk>	14066869	NA	Intergenic region
s3_14066871	<hkxhk>	14066871	NA	Intergenic region
s3_14066880	<hkxhk>	14066880	NA	Intergenic region
s3_14066883	<hkxhk>	14066883	NA	Intergenic region
s3_14066888	<lmxll>	14066888	NA	Intergenic region
s3_14066904	<hkxhk>	14066904	NA	Intergenic region
s3_14066915	<hkxhk>	14066915	NA	Intergenic region
s3_14066918	<hkxhk>	14066918	NA	Intergenic region
s3_14210152	<nnxnp>	14210152	ppa010481m.g	Intronic
s3_14210182	<nnxnp>	14210182	ppa010481m.g	Intronic
s3_14212865	<nnxnp>	14212865	ppa010481m.g	Exonic
s3_14289954	<hkxhk>	14289954	ppa004566m.g	Exonic
s3_14314569	<hkxhk>	14314569	ppa015052m.g	Exonic
s3_14314604	<hkxhk>	14314604	ppa015052m.g	Exonic
s3_14314635	<hkxhk>	14314635	ppa015052m.g	Exonic
s3_14315041	<hkxhk>	14315041	ppa015052m.g	Exonic
s3_14316152	<lmxll>	14316152	ppa015052m.g	Exonic
s3_14348911	<nnxnp>	14348911	ppa018817m.g	Exonic
s3_14348932	<nnxnp>	14348932	ppa018817m.g	Exonic
s3_14349067	<hkxhk>	14349067	ppa018817m.g	Exonic
s3_14349086	<nnxnp>	14349086	ppa018817m.g	Exonic
s3_14349087	<nnxnp>	14349087	ppa018817m.g	Exonic
s3_14349089	<hkxhk>	14349089	ppa018817m.g	Exonic
s3_14349092	<lmxll>	14349092	ppa018817m.g	Exonic
s3_14349097	<hkxhk>	14349097	ppa018817m.g	Exonic
s3_14349115	<hkxhk>	14349115	ppa018817m.g	Exonic
s3_14372430	<lmxll>	14372430	NA	Intergenic region
s3_14456028	<hkxhk>	14456028	ppa022857m.g	Exonic
s3_14456327	<hkxhk>	14456327	ppa022857m.g	Exonic
s3_14501328	<hkxhk>	14501328	ppa018696m.g	Exonic
s3_14518185	<lmxll>	14518185	ppa001069m.g	Exonic
s3_14518800	<hkxhk>	14518800	ppa001069m.g	Exonic
s3_14542938	<nnxnp>	14542938	ppa021802m.g	Exonic
s3_14559381	<hkxhk>	14559381	NA	Intergenic region
s3_14580515	<nnxnp>	14580515	ppa017206m.g	Exonic
s3_14580653	<nnxnp>	14580653	ppa017206m.g	Exonic
s3_14598151	<nnxnp>	14598151	ppa024004m.g	Exonic
s3_14654207	<hkxhk>	14654207	ppa020051m.g	Exonic
s3_14832062	<hkxhk>	14832062	NA	Intergenic region
s3_14832072	<hkxhk>	14832072	NA	Intergenic region
s3_14832084	<hkxhk>	14832084	NA	Intergenic region
s3_14876922	<hkxhk>	14876922	NA	Intergenic region
s3_14876944	<hkxhk>	14876944	NA	Intergenic region
s3_14876953	<hkxhk>	14876953	NA	Intergenic region
s3_14876965	<hkxhk>	14876965	NA	Intergenic region
s3_14912609	<hkxhk>	14912609	NA	Intergenic region
s3_14917243	<lmxll>	14917243	NA	Intergenic region
s3_14917253	<lmxll>	14917253	NA	Intergenic region
s3_14917267	<hkxhk>	14917267	NA	Intergenic region
s3_14917270	<hkxhk>	14917270	NA	Intergenic region
s3_14917275	<nnxnp>	14917275	NA	Intergenic region
s3_14936833	<hkxhk>	14936833	NA	Intergenic region
s3_14936835	<hkxhk>	14936835	NA	Intergenic region
s3_14936844	<hkxhk>	14936844	NA	Intergenic region
s3_14936855	<nnxnp>	14936855	NA	Intergenic region
s3_14941541	<hkxhk>	14941541	NA	Intergenic region
s3_14941572	<hkxhk>	14941572	NA	Intergenic region
s3_14954954	<hkxhk>	14954954	ppa004989m.g	Exonic
s3_14954955	<hkxhk>	14954955	ppa004989m.g	Exonic
s3_14985039	<nnxnp>	14985039	ppa021183m.g	Exonic
s3_14985050	<nnxnp>	14985050	ppa021183m.g	Exonic
s3_14985075	<nnxnp>	14985075	ppa021183m.g	Exonic
s3_15038076	<nnxnp>	15038076	ppa020237m.g	Exonic
s3_15038080	<nnxnp>	15038080	ppa020237m.g	Exonic
s3_15038117	<nnxnp>	15038117	ppa020237m.g	Exonic
s3_15039832	<nnxnp>	15039832	ppa020237m.g	Intronic
s3_15043583	<nnxnp>	15043583	ppa020237m.g	Intronic
s3_15049723	<nnxnp>	15049723	ppa025351m.g	Exonic
s3_15090891	<hkxhk>	15090891	ppa002553m.g	Exonic
s3_15126639	<nnxnp>	15126639	ppa004196m.g	Intronic
s3_15153335	<hkxhk>	15153335	ppa027221m.g	Intronic
s3_15153345	<hkxhk>	15153345	ppa027221m.g	Intronic
s3_15153607	<nnxnp>	15153607	ppa027221m.g	Intronic
s3_15164505	<hkxhk>	15164505	NA	Intergenic region
s3_15164538	<hkxhk>	15164538	NA	Intergenic region
s3_15164548	<hkxhk>	15164548	NA	Intergenic region
s3_15164550	<hkxhk>	15164550	NA	Intergenic region
s3_15185333	<nnxnp>	15185333	ppa001727m.g	Exonic
s3_15186091	<hkxhk>	15186091	ppa001727m.g	Intronic
s3_15186945	<nnxnp>	15186945	ppa001727m.g	Exonic
s3_15186962	<nnxnp>	15186962	ppa001727m.g	Exonic
s3_15463298	<lmxll>	15463298	ppa000506m.g	Intronic
s3_15463299	<lmxll>	15463299	ppa000506m.g	Intronic
s3_15472030	<lmxll>	15472030	ppa002284m.g	Exonic
s3_15497961	<lmxll>	15497961	ppa009546m.g	Exonic
s3_15499667	<nnxnp>	15499667	ppb017187m.g	Exonic
s3_15499691	<nnxnp>	15499691	ppb017187m.g	Exonic
s3_15543594	<lmxll>	15543594	NA	Intergenic region
s3_15543597	<lmxll>	15543597	NA	Intergenic region
s3_15543599	<hkxhk>	15543599	NA	Intergenic region
s3_15543600	<hkxhk>	15543600	NA	Intergenic region
s3_15543603	<hkxhk>	15543603	NA	Intergenic region
s3_15543620	<hkxhk>	15543620	NA	Intergenic region
s3_15543638	<lmxll>	15543638	NA	Intergenic region
s3_15543642	<hkxhk>	15543642	NA	Intergenic region
s3_15571715	<hkxhk>	15571715	NA	Intergenic region
s3_15612308	<hkxhk>	15612308	ppa000299m.g	Exonic
s3_15652190	<nnxnp>	15652190	NA	Intergenic region
s3_15681482	<hkxhk>	15681482	ppa003702m.g	Exonic
s3_15681566	<hkxhk>	15681566	ppa003702m.g	Exonic
s3_15691821	<hkxhk>	15691821	NA	Intergenic region
s3_15744006	<hkxhk>	15744006	NA	Intergenic region
s3_15744034	<hkxhk>	15744034	NA	Intergenic region
s3_15744061	<hkxhk>	15744061	NA	Intergenic region
s3_15744077	<hkxhk>	15744077	NA	Intergenic region
s3_15744093	<hkxhk>	15744093	NA	Intergenic region
s3_15744098	<hkxhk>	15744098	NA	Intergenic region
s3_15744110	<hkxhk>	15744110	NA	Intergenic region
s3_15822938	<hkxhk>	15822938	NA	Intergenic region
s3_15822974	<hkxhk>	15822974	NA	Intergenic region
s3_15822976	<hkxhk>	15822976	NA	Intergenic region
s3_15949841	<hkxhk>	15949841	ppa002399m.g	Intronic
s3_15949842	<hkxhk>	15949842	ppa002399m.g	Intronic
s3_15989893	<nnxnp>	15989893	ppa003876m.g	Intronic
s3_16029219	<hkxhk>	16029219	ppa002194m.g	Exonic
s3_16029229	<hkxhk>	16029229	ppa002194m.g	Intronic
s3_16029358	<nnxnp>	16029358	ppa002194m.g	Exonic
s3_16029364	<hkxhk>	16029364	ppa002194m.g	Exonic
s3_16029375	<hkxhk>	16029375	ppa002194m.g	Exonic
s3_16031385	<nnxnp>	16031385	NA	Intergenic region
s3_16031396	<hkxhk>	16031396	NA	Intergenic region
s3_16053022	<lmxll>	16053022	NA	Intergenic region
s3_16053051	<lmxll>	16053051	NA	Intergenic region
s3_16080836	<hkxhk>	16080836	ppa026476m.g	Exonic
s3_16098848	<lmxll>	16098848	NA	Intergenic region
s3_16122687	<hkxhk>	16122687	NA	Intergenic region
s3_16122828	<hkxhk>	16122828	NA	Intergenic region
s3_16122986	<hkxhk>	16122986	NA	Intergenic region
s3_16134649	<hkxhk>	16134649	ppa011850m.g	Exonic
s3_16222150	<hkxhk>	16222150	ppa003492m.g	Exonic
s3_16303010	<hkxhk>	16303010	ppa003196m.g	Exonic
s3_16514767	<hkxhk>	16514767	ppa010686m.g	Exonic
s3_16515429	<hkxhk>	16515429	NA	Intergenic region
s3_16517451	<hkxhk>	16517451	NA	Intergenic region
s3_16552248	<hkxhk>	16552248	ppa013507m.g	Intronic
s3_16561102	<lmxll>	16561102	ppa006530m.g	Intronic
s3_16561134	<lmxll>	16561134	ppa006530m.g	Exonic
s3_16574409	<hkxhk>	16574409	NA	Intergenic region
s3_16574434	<hkxhk>	16574434	NA	Intergenic region
s3_16619143	<hkxhk>	16619143	ppa004291m.g	Exonic
s3_16619263	<hkxhk>	16619263	ppa004291m.g	Exonic
s3_16619281	<hkxhk>	16619281	ppa004291m.g	Exonic
s3_16619283	<hkxhk>	16619283	ppa004291m.g	Exonic
s3_16620857	<nnxnp>	16620857	ppa004291m.g	Exonic
s3_16636155	<hkxhk>	16636155	ppa001079m.g	Exonic
s3_16636167	<hkxhk>	16636167	ppa001079m.g	Exonic
s3_16636169	<hkxhk>	16636169	ppa001079m.g	Exonic
s3_16636172	<hkxhk>	16636172	ppa001079m.g	Exonic
s3_16658458	<lmxll>	16658458	ppa019198m.g	Exonic
s3_16670619	<hkxhk>	16670619	NA	Intergenic region
s3_16676271	<hkxhk>	16676271	NA	Intergenic region
s3_16840386	<hkxhk>	16840386	ppa004954m.g	Exonic
s3_16860656	<lmxll>	16860656	NA	Intergenic region
s3_16860661	<lmxll>	16860661	NA	Intergenic region
s3_16860687	<lmxll>	16860687	NA	Intergenic region
s3_16860691	<lmxll>	16860691	NA	Intergenic region
s3_16860696	<lmxll>	16860696	NA	Intergenic region
s3_16984461	<hkxhk>	16984461	ppa008926m.g	Exonic
s3_16984496	<nnxnp>	16984496	ppa008926m.g	Exonic
s3_16984504	<hkxhk>	16984504	ppa008926m.g	Exonic
s3_16984517	<hkxhk>	16984517	ppa008926m.g	Intronic
s3_16984971	<hkxhk>	16984971	ppa008926m.g	Intronic
s3_16984987	<hkxhk>	16984987	ppa008926m.g	Intronic
s3_16984996	<hkxhk>	16984996	ppa008926m.g	Intronic
s3_16985008	<hkxhk>	16985008	ppa008926m.g	Exonic
s3_16985009	<hkxhk>	16985009	ppa008926m.g	Exonic
s3_17034728	<lmxll>	17034728	ppa024324m.g	Intronic
s3_17035594	<lmxll>	17035594	ppa020567m.g	Exonic
s3_17073558	<lmxll>	17073558	ppa025712m.g	Exonic
s3_17073595	<lmxll>	17073595	ppa025712m.g	Exonic
s3_17104575	<hkxhk>	17104575	ppa021475m.g	Exonic
s3_17105845	<hkxhk>	17105845	ppa021475m.g	Exonic
s3_17105851	<hkxhk>	17105851	ppa021475m.g	Exonic
s3_17105866	<lmxll>	17105866	ppa021475m.g	Exonic
s3_17105883	<hkxhk>	17105883	ppa021475m.g	Intronic
s3_17106057	<lmxll>	17106057	ppa021475m.g	Exonic
s3_17107742	<lmxll>	17107742	ppa021475m.g	Exonic
s3_17107763	<lmxll>	17107763	ppa021475m.g	Exonic
s3_17167137	<lmxll>	17167137	ppa001593m.g	Exonic
s3_17301940	<lmxll>	17301940	ppa002279m.g	Exonic
s3_17302344	<lmxll>	17302344	ppa002279m.g	Exonic
s3_17314897	<lmxll>	17314897	ppa001435m.g	Intronic
s3_17314904	<lmxll>	17314904	ppa001435m.g	Intronic
s3_17333867	<hkxhk>	17333867	ppa001369m.g	Exonic
s3_17333904	<hkxhk>	17333904	ppa001369m.g	Exonic
s3_17333921	<nnxnp>	17333921	ppa001369m.g	Exonic
s3_17333967	<hkxhk>	17333967	ppa001369m.g	Exonic
s3_17334789	<hkxhk>	17334789	ppa001369m.g	Exonic
s3_17334790	<hkxhk>	17334790	ppa001369m.g	Exonic
s3_17340870	<hkxhk>	17340870	ppa021306m.g	Exonic
s3_17340881	<hkxhk>	17340881	ppa021306m.g	Exonic
s3_17340918	<hkxhk>	17340918	ppa021306m.g	Exonic
s3_17340940	<hkxhk>	17340940	ppa021306m.g	Exonic
s3_17340965	<lmxll>	17340965	ppa021306m.g	Exonic
s3_17340966	<lmxll>	17340966	ppa021306m.g	Exonic
s3_17340969	<lmxll>	17340969	ppa021306m.g	Exonic
s3_17342357	<lmxll>	17342357	ppa021306m.g	Exonic
s3_17342373	<lmxll>	17342373	ppa021306m.g	Exonic
s3_17349238	<lmxll>	17349238	NA	Intergenic region
s3_17367086	<lmxll>	17367086	NA	Intergenic region
s3_17388063	<hkxhk>	17388063	ppa008626m.g	Exonic
s3_17388199	<lmxll>	17388199	ppa008626m.g	Exonic
s3_17388280	<lmxll>	17388280	ppa008626m.g	Exonic
s3_17406535	<hkxhk>	17406535	ppa004529m.g	Exonic
s3_17444507	<nnxnp>	17444507	ppa014028m.g	Exonic
s3_17444508	<nnxnp>	17444508	ppa014028m.g	Exonic
s3_17444509	<nnxnp>	17444509	ppa014028m.g	Exonic
s3_17480599	<hkxhk>	17480599	NA	Intergenic region
s3_17522102	<hkxhk>	17522102	NA	Intergenic region
s3_17522131	<hkxhk>	17522131	NA	Intergenic region
s3_17564351	<hkxhk>	17564351	ppa006201m.g	Intronic
s3_17598484	<lmxll>	17598484	ppa000834m.g	Exonic
s3_17758730	<nnxnp>	17758730	NA	Intergenic region
s3_17799750	<hkxhk>	17799750	NA	Intergenic region
s3_17799755	<lmxll>	17799755	NA	Intergenic region
s3_17799771	<nnxnp>	17799771	NA	Intergenic region
s3_17891918	<lmxll>	17891918	ppa019187m.g	Exonic
s3_17907250	<nnxnp>	17907250	ppa025284m.g	Exonic
s3_17907258	<hkxhk>	17907258	ppa025284m.g	Exonic
s3_17907267	<lmxll>	17907267	ppa025284m.g	Exonic
s3_17907268	<lmxll>	17907268	ppa025284m.g	Exonic
s3_17907283	<hkxhk>	17907283	ppa025284m.g	Exonic
s3_17909846	<lmxll>	17909846	ppa025284m.g	Intronic
s3_17909854	<lmxll>	17909854	ppa025284m.g	Intronic
s3_17909863	<lmxll>	17909863	ppa025284m.g	Intronic
s3_17909874	<lmxll>	17909874	ppa025284m.g	Intronic
s3_17909893	<lmxll>	17909893	ppa025284m.g	Intronic
s3_17913009	<lmxll>	17913009	ppa017939m.g	Exonic
s3_17913018	<lmxll>	17913018	ppa017939m.g	Exonic
s3_17913019	<lmxll>	17913019	ppa017939m.g	Exonic
s3_17913023	<lmxll>	17913023	ppa017939m.g	Exonic
s3_17988150	<hkxhk>	17988150	ppa016280m.g	Exonic
s3_17988256	<hkxhk>	17988256	ppa016280m.g	Exonic
s3_17988922	<hkxhk>	17988922	NA	Intergenic region
s3_17991196	<hkxhk>	17991196	NA	Intergenic region
s3_18049891	<nnxnp>	18049891	ppa012079m.g	Exonic
s3_18124764	<hkxhk>	18124764	ppa000483m.g	Exonic
s3_18125458	<hkxhk>	18125458	ppa000483m.g	5' UTR
s3_18138999	<hkxhk>	18138999	ppa025297m.g	Exonic
s3_18139169	<nnxnp>	18139169	ppa025297m.g	Exonic
s3_18173772	<nnxnp>	18173772	ppa019057m.g	Exonic
s3_18173775	<nnxnp>	18173775	ppa019057m.g	Exonic
s3_18173783	<nnxnp>	18173783	ppa019057m.g	Exonic
s3_18173789	<nnxnp>	18173789	ppa019057m.g	Exonic
s3_18173819	<nnxnp>	18173819	ppa019057m.g	Exonic
s3_18258127	<lmxll>	18258127	ppa004729m.g	5' UTR
s3_18271120	<hkxhk>	18271120	NA	Intergenic region
s3_18275035	<hkxhk>	18275035	ppa004722m.g	Exonic
s3_18278453	<lmxll>	18278453	ppa002667m.g	Exonic
s3_18278456	<lmxll>	18278456	ppa002667m.g	Exonic
s3_18278501	<lmxll>	18278501	ppa002667m.g	Exonic
s3_18417007	<hkxhk>	18417007	ppa007129m.g	3' UTR
s3_18436354	<hkxhk>	18436354	ppa005464m.g	Intronic
s3_18443584	<hkxhk>	18443584	ppa002236m.g	Exonic
s3_18458954	<hkxhk>	18458954	ppa003127m.g	Exonic
s3_18465330	<hkxhk>	18465330	ppa002013m.g	Exonic
s3_18465460	<hkxhk>	18465460	ppa002013m.g	Exonic
s3_18465779	<hkxhk>	18465779	ppa002013m.g	Exonic
s3_18466073	<hkxhk>	18466073	ppa002013m.g	Exonic
s3_18469712	<hkxhk>	18469712	ppa000719m.g	Intronic
s3_18628381	<lmxll>	18628381	NA	Intergenic region
s3_18632539	<lmxll>	18632539	ppa016385m.g	Exonic
s3_18632586	<lmxll>	18632586	ppa016385m.g	Exonic
s3_18762589	<lmxll>	18762589	ppa019352m.g	Exonic
s3_18762600	<lmxll>	18762600	ppa019352m.g	Exonic
s3_18762631	<lmxll>	18762631	ppa019352m.g	Exonic
s3_18762643	<lmxll>	18762643	ppa019352m.g	Exonic
s3_18762646	<lmxll>	18762646	ppa019352m.g	Exonic
s3_18767153	<hkxhk>	18767153	ppa001157m.g	Exonic
s3_18767159	<hkxhk>	18767159	ppa001157m.g	Exonic
s3_18767162	<lmxll>	18767162	ppa001157m.g	Exonic
s3_18767203	<hkxhk>	18767203	ppa001157m.g	Exonic
s3_18768292	<nnxnp>	18768292	ppa001157m.g	Exonic
s3_18815392	<nnxnp>	18815392	NA	Intergenic region
s3_18815394	<hkxhk>	18815394	NA	Intergenic region
s3_18815402	<lmxll>	18815402	NA	Intergenic region
s3_18831303	<hkxhk>	18831303	ppa016279m.g	Exonic
s3_18831308	<hkxhk>	18831308	ppa016279m.g	Exonic
s3_18831318	<hkxhk>	18831318	ppa016279m.g	Exonic
s3_18831333	<hkxhk>	18831333	ppa016279m.g	Exonic
s3_18834399	<hkxhk>	18834399	NA	Intergenic region
s3_18834419	<hkxhk>	18834419	NA	Intergenic region
s3_18942309	<hkxhk>	18942309	NA	Intergenic region
s3_18942317	<hkxhk>	18942317	NA	Intergenic region
s3_18999797	<hkxhk>	18999797	NA	Intergenic region
s3_18999798	<hkxhk>	18999798	NA	Intergenic region
s3_18999799	<hkxhk>	18999799	NA	Intergenic region
s3_19007224	<nnxnp>	19007224	NA	Intergenic region
s3_19127583	<hkxhk>	19127583	ppa000125m.g	Exonic
s3_19128417	<hkxhk>	19128417	ppa000125m.g	Exonic
s3_19139205	<nnxnp>	19139205	ppa004059m.g	3' UTR
s3_19180169	<nnxnp>	19180169	NA	Intergenic region
s3_19205606	<nnxnp>	19205606	NA	Intergenic region
s3_19205608	<nnxnp>	19205608	NA	Intergenic region
s3_19208921	<nnxnp>	19208921	ppa000855m.g	Exonic
s3_19210200	<nnxnp>	19210200	ppa000855m.g	Intronic
s3_19241658	<nnxnp>	19241658	ppa002126m.g	Exonic
s3_19258458	<hkxhk>	19258458	ppa000705m.g	Intronic
s3_19258473	<hkxhk>	19258473	ppa000705m.g	Intronic
s3_19258485	<hkxhk>	19258485	ppa000705m.g	Intronic
s3_19258504	<hkxhk>	19258504	ppa000705m.g	Intronic
s3_19299545	<hkxhk>	19299545	ppa027121m.g	Exonic
s3_19305381	<nnxnp>	19305381	ppa015845m.g	Exonic
s3_19396742	<nnxnp>	19396742	ppa010430m.g	Exonic
s3_19396757	<nnxnp>	19396757	ppa010430m.g	Exonic
s3_19396787	<nnxnp>	19396787	ppa010430m.g	Exonic
s3_19402179	<nnxnp>	19402179	ppa008650m.g	Intronic
s3_19408535	<nnxnp>	19408535	ppa022822m.g	Exonic
s3_19411731	<nnxnp>	19411731	ppa020122m.g	Exonic
s3_19561135	<hkxhk>	19561135	ppa013251m.g	Exonic
s3_19561137	<hkxhk>	19561137	ppa013251m.g	Exonic
s3_19561139	<hkxhk>	19561139	ppa013251m.g	Exonic
s3_19561140	<hkxhk>	19561140	ppa013251m.g	Exonic
s3_19639640	<hkxhk>	19639640	ppa006034m.g	Exonic
s3_19653163	<hkxhk>	19653163	ppa000362m.g	Exonic
s3_19653177	<hkxhk>	19653177	ppa000362m.g	Exonic
s3_19653180	<hkxhk>	19653180	ppa000362m.g	Exonic
s3_19653190	<hkxhk>	19653190	ppa000362m.g	Exonic
s3_19653208	<hkxhk>	19653208	ppa000362m.g	Exonic
s3_19654722	<hkxhk>	19654722	ppa000362m.g	Exonic
s3_19654785	<hkxhk>	19654785	ppa000362m.g	Intronic
s3_19655281	<hkxhk>	19655281	ppa000362m.g	Intronic
s3_19655515	<hkxhk>	19655515	ppa000362m.g	Exonic
s3_19714513	<hkxhk>	19714513	NA	Intergenic region
s3_19790245	<nnxnp>	19790245	ppa010349m.g	Exonic
s3_19825745	<hkxhk>	19825745	ppa026320m.g	Exonic
s3_19833451	<hkxhk>	19833451	ppa025769m.g	Exonic
s3_19833452	<hkxhk>	19833452	ppa025769m.g	Exonic
s3_19878305	<nnxnp>	19878305	NA	Intergenic region
s3_19894677	<nnxnp>	19894677	ppa021573m.g	Exonic
s3_19927398	<hkxhk>	19927398	ppa000633m.g	Exonic
s3_19930521	<nnxnp>	19930521	ppa000633m.g	Intronic
s3_19930523	<nnxnp>	19930523	ppa000633m.g	Intronic
s3_19930707	<hkxhk>	19930707	ppa000633m.g	Intronic
s3_19953469	<nnxnp>	19953469	ppa017338m.g	Exonic
s3_19963922	<hkxhk>	19963922	NA	Intergenic region
s3_19963926	<hkxhk>	19963926	NA	Intergenic region
s3_19963927	<hkxhk>	19963927	NA	Intergenic region
s3_19969589	<nnxnp>	19969589	ppa020892m.g	Exonic
s3_20055647	<nnxnp>	20055647	ppa016485m.g	Exonic
s3_20109602	<nnxnp>	20109602	ppa007162m.g	Exonic
s3_20109604	<hkxhk>	20109604	ppa007162m.g	Exonic
s3_20109694	<lmxll>	20109694	ppa007162m.g	Exonic
s3_20165217	<hkxhk>	20165217	ppa014830m.g	Exonic
s3_20184017	<hkxhk>	20184017	NA	Intergenic region
s3_20184024	<hkxhk>	20184024	NA	Intergenic region
s3_20208751	<nnxnp>	20208751	NA	Intergenic region
s3_20208822	<nnxnp>	20208822	NA	Intergenic region
s3_20215033	<lmxll>	20215033	ppa008577m.g	Exonic
s3_20238751	<hkxhk>	20238751	NA	Intergenic region
s3_20238850	<hkxhk>	20238850	NA	Intergenic region
s3_20247473	<hkxhk>	20247473	ppa012083m.g	3' UTR
s3_20248413	<lmxll>	20248413	ppa012083m.g	Intronic
s3_20248448	<lmxll>	20248448	ppa012083m.g	Intronic
s3_20369092	<lmxll>	20369092	ppa005107m.g	Exonic
s3_20369103	<lmxll>	20369103	ppa005107m.g	Exonic
s3_20425343	<lmxll>	20425343	NA	Intergenic region
s3_20441915	<hkxhk>	20441915	ppa008661m.g	Exonic
s3_20441962	<lmxll>	20441962	ppa008661m.g	Exonic
s3_20451093	<hkxhk>	20451093	ppa008680m.g	Intronic
s3_20451116	<hkxhk>	20451116	ppa008680m.g	Intronic
s3_20479270	<nnxnp>	20479270	ppa002656m.g	Exonic
s3_20554215	<nnxnp>	20554215	ppa011994m.g	Exonic
s3_20590416	<lmxll>	20590416	ppa022377m.g	Exonic
s3_20620714	<hkxhk>	20620714	NA	Intergenic region
s3_20620804	<hkxhk>	20620804	NA	Intergenic region
s3_20635662	<hkxhk>	20635662	ppa002530m.g	Exonic
s3_20635737	<lmxll>	20635737	ppa002530m.g	Exonic
s3_20635824	<hkxhk>	20635824	ppa002530m.g	Exonic
s3_20635830	<hkxhk>	20635830	ppa002530m.g	Exonic
s3_20635848	<hkxhk>	20635848	ppa002530m.g	Exonic
s3_20638122	<nnxnp>	20638122	NA	Intergenic region
s3_20643071	<hkxhk>	20643071	ppa018570m.g	Exonic
s3_20670666	<hkxhk>	20670666	ppa015295m.g	Exonic
s3_20716687	<hkxhk>	20716687	ppa000120m.g	Intronic
s3_20716721	<hkxhk>	20716721	ppa000120m.g	Intronic
s3_20716722	<hkxhk>	20716722	ppa000120m.g	Intronic
s3_20716746	<hkxhk>	20716746	ppa000120m.g	Intronic
s3_20716780	<lmxll>	20716780	ppa000120m.g	Intronic
s3_20717069	<hkxhk>	20717069	ppa000120m.g	Intronic
s3_20717085	<hkxhk>	20717085	ppa000120m.g	Exonic
s3_20718356	<hkxhk>	20718356	ppa000120m.g	Exonic
s3_20736620	<hkxhk>	20736620	ppa008287m.g	Exonic
s3_20787631	<hkxhk>	20787631	NA	Intergenic region
s3_20838484	<nnxnp>	20838484	ppa002420m.g	Exonic
s3_20838485	<nnxnp>	20838485	ppa002420m.g	Exonic
s3_20838486	<nnxnp>	20838486	ppa002420m.g	Exonic
s3_20844524	<nnxnp>	20844524	ppa007563m.g	Exonic
s3_20845891	<hkxhk>	20845891	ppa016198m.g	Exonic
s3_20902230	<hkxhk>	20902230	ppa001083m.g	Exonic
s3_20902235	<hkxhk>	20902235	ppa001083m.g	Exonic
s3_20940374	<hkxhk>	20940374	ppa022789m.g	Exonic
s3_20940403	<hkxhk>	20940403	ppa022789m.g	Exonic
s3_20940408	<hkxhk>	20940408	ppa022789m.g	Exonic
s3_21080261	<hkxhk>	21080261	ppa017921m.g	Exonic
s3_21083030	<lmxll>	21083030	ppa010894m.g	Exonic
s3_21083045	<hkxhk>	21083045	ppa010894m.g	Exonic
s3_21083151	<hkxhk>	21083151	ppa010894m.g	Intronic
s3_21083156	<nnxnp>	21083156	ppa010894m.g	Intronic
s3_21083157	<nnxnp>	21083157	ppa010894m.g	Intronic
s3_21121990	<hkxhk>	21121990	ppa000569m.g	Exonic
s3_21137664	<hkxhk>	21137664	ppa004318m.g	Intronic
s3_21216345	<lmxll>	21216345	ppa002307m.g	Exonic
s3_21256863	<nnxnp>	21256863	ppa009829m.g	Intronic
s3_21275720	<nnxnp>	21275720	NA	Intergenic region
s3_21275737	<nnxnp>	21275737	NA	Intergenic region
s3_21275757	<hkxhk>	21275757	NA	Intergenic region
s3_21321588	<lmxll>	21321588	ppa004576m.g	Intronic
s3_21353085	<lmxll>	21353085	ppa024632m.g	Exonic
s3_21353100	<lmxll>	21353100	ppa024632m.g	Exonic
s3_21353111	<lmxll>	21353111	ppa024632m.g	Exonic
s3_21353116	<lmxll>	21353116	ppa024632m.g	Exonic
s3_21353183	<hkxhk>	21353183	ppa024632m.g	Exonic
s3_21353184	<hkxhk>	21353184	ppa024632m.g	Exonic
s3_21353185	<hkxhk>	21353185	ppa024632m.g	Exonic
s3_21354946	<lmxll>	21354946	NA	Intergenic region
s3_21465166	<lmxll>	21465166	ppa018839m.g	Exonic
s3_21497528	<nnxnp>	21497528	ppa015338m.g	Intronic
s3_21497534	<nnxnp>	21497534	ppa015338m.g	Intronic
s3_21497547	<nnxnp>	21497547	ppa015338m.g	Intronic
s3_21497558	<nnxnp>	21497558	ppa015338m.g	Intronic
s3_21497566	<nnxnp>	21497566	ppa015338m.g	Intronic
s3_21541212	<hkxhk>	21541212	NA	Intergenic region
s3_21639696	<nnxnp>	21639696	NA	Intergenic region
s3_21658194	<lmxll>	21658194	ppa018767m.g	Exonic
s3_21691411	<hkxhk>	21691411	ppa003465m.g	Exonic
s3_21691446	<hkxhk>	21691446	ppa003465m.g	Exonic
s3_21691773	<nnxnp>	21691773	ppa003465m.g	Exonic
s3_21740124	<hkxhk>	21740124	ppa018220m.g	Exonic
s3_21740151	<nnxnp>	21740151	ppa018220m.g	Exonic
s3_21740173	<nnxnp>	21740173	ppa018220m.g	Exonic
s3_21781726	<hkxhk>	21781726	ppa000707m.g	Exonic

## Sheet: Scaffold 4
S2 Table. SNPs identified in this study using genotyping-by-sequencing.
NA: No assigned location
Scaffold 4
SNP name	Segregation	Physical position (bp)	Location	Description
s4_123401	<hkxhk>	123401	ppa018588m.g	Exonic
s4_172484	<nnxnp>	172484	ppa010736m.g	Exonic
s4_172486	<nnxnp>	172486	ppa010736m.g	Exonic
s4_230932	<nnxnp>	230932	NA	Intergenic region
s4_266996	<nnxnp>	266996	ppa026866m.g	Intronic
s4_301097	<hkxhk>	301097	ppa010456m.g	Intronic
s4_301564	<nnxnp>	301564	ppa010456m.g	Exonic
s4_301601	<nnxnp>	301601	ppa010456m.g	Exonic
s4_308756	<nnxnp>	308756	NA	Intergenic region
s4_308781	<hkxhk>	308781	NA	Intergenic region
s4_308785	<nnxnp>	308785	NA	Intergenic region
s4_315230	<nnxnp>	315230	ppa002850m.g	Intronic
s4_340506	<hkxhk>	340506	NA	Intergenic region
s4_377231	<nnxnp>	377231	NA	Intergenic region
s4_476868	<hkxhk>	476868	NA	Intergenic region
s4_570056	<nnxnp>	570056	ppa010298m.g	Exonic
s4_599758	<hkxhk>	599758	NA	Intergenic region
s4_620591	<hkxhk>	620591	NA	Intergenic region
s4_620641	<hkxhk>	620641	NA	Intergenic region
s4_620683	<hkxhk>	620683	NA	Intergenic region
s4_657245	<nnxnp>	657245	ppa021648m.g	Exonic
s4_657280	<nnxnp>	657280	ppa021648m.g	Exonic
s4_659422	<hkxhk>	659422	ppa026402m.g	Exonic
s4_663630	<hkxhk>	663630	NA	Intergenic region
s4_663648	<lmxll>	663648	NA	Intergenic region
s4_663653	<hkxhk>	663653	NA	Intergenic region
s4_663654	<hkxhk>	663654	NA	Intergenic region
s4_689014	<hkxhk>	689014	ppa015790m.g	Intronic
s4_689049	<hkxhk>	689049	ppa015790m.g	Intronic
s4_809518	<lmxll>	809518	ppa020885m.g	Exonic
s4_811659	<lmxll>	811659	ppa025099m.g	Exonic
s4_851126	<nnxnp>	851126	ppa012030m.g	Exonic
s4_854133	<lmxll>	854133	ppa022770m.g	Exonic
s4_879803	<nnxnp>	879803	ppa003984m.g	Exonic
s4_908792	<nnxnp>	908792	ppa009056m.g	Exonic
s4_1049379	<hkxhk>	1049379	NA	Intergenic region
s4_1051301	<hkxhk>	1051301	NA	Intergenic region
s4_1051333	<nnxnp>	1051333	NA	Intergenic region
s4_1071298	<lmxll>	1071298	ppa004994m.g	Exonic
s4_1096650	<nnxnp>	1096650	ppa017318m.g	Exonic
s4_1119110	<nnxnp>	1119110	ppa012144m.g	Intronic
s4_1158569	<hkxhk>	1158569	ppa006608m.g	Exonic
s4_1158584	<nnxnp>	1158584	ppa006608m.g	Exonic
s4_1158635	<hkxhk>	1158635	ppa006608m.g	Exonic
s4_1158884	<hkxhk>	1158884	ppa006608m.g	Intronic
s4_1159252	<hkxhk>	1159252	ppa006608m.g	Intronic
s4_1201614	<hkxhk>	1201614	ppa008096m.g	Exonic
s4_1202070	<nnxnp>	1202070	ppa008096m.g	Exonic
s4_1257895	<nnxnp>	1257895	ppa010536m.g	Exonic
s4_1274277	<hkxhk>	1274277	ppa002516m.g	Exonic
s4_1287822	<nnxnp>	1287822	ppa001541m.g	Exonic
s4_1321065	<nnxnp>	1321065	ppb018758m.g	Exonic
s4_1321072	<nnxnp>	1321072	ppb018758m.g	Exonic
s4_1321073	<hkxhk>	1321073	ppb018758m.g	Exonic
s4_1321076	<hkxhk>	1321076	ppb018758m.g	Exonic
s4_1321103	<nnxnp>	1321103	ppb018758m.g	Exonic
s4_1321111	<hkxhk>	1321111	ppb018758m.g	Exonic
s4_1321113	<nnxnp>	1321113	ppb018758m.g	Exonic
s4_1326707	<lmxll>	1326707	ppa025278m.g	Exonic
s4_1326722	<lmxll>	1326722	ppa025278m.g	Exonic
s4_1358416	<nnxnp>	1358416	ppa001567m.g	Exonic
s4_1410577	<hkxhk>	1410577	ppa000514m.g	Intronic
s4_1410607	<hkxhk>	1410607	ppa000514m.g	Intronic
s4_1424805	<nnxnp>	1424805	ppa021593m.g	Exonic
s4_1463997	<nnxnp>	1463997	ppa001615m.g	Exonic
s4_1464001	<nnxnp>	1464001	ppa001615m.g	Exonic
s4_1469784	<nnxnp>	1469784	NA	Intergenic region
s4_1495918	<hkxhk>	1495918	ppa001616m.g	Exonic
s4_1588405	<hkxhk>	1588405	ppa018036m.g	Exonic
s4_1588407	<hkxhk>	1588407	ppa018036m.g	Exonic
s4_1588425	<hkxhk>	1588425	ppa018036m.g	Exonic
s4_1588430	<hkxhk>	1588430	ppa018036m.g	Exonic
s4_1588438	<hkxhk>	1588438	ppa018036m.g	Exonic
s4_1619351	<nnxnp>	1619351	NA	Intergenic region
s4_1626693	<nnxnp>	1626693	ppa000920m.g	Exonic
s4_1630167	<nnxnp>	1630167	ppa002817m.g	Exonic
s4_1630168	<nnxnp>	1630168	ppa002817m.g	Exonic
s4_1630169	<hkxhk>	1630169	ppa002817m.g	Exonic
s4_1630177	<hkxhk>	1630177	ppa002817m.g	Exonic
s4_1676988	<hkxhk>	1676988	ppa014141m.g	Exonic
s4_1697865	<nnxnp>	1697865	ppa011462m.g	Exonic
s4_1899472	<hkxhk>	1899472	NA	Intergenic region
s4_1988071	<nnxnp>	1988071	NA	Intergenic region
s4_2066209	<hkxhk>	2066209	NA	Intergenic region
s4_2066213	<hkxhk>	2066213	NA	Intergenic region
s4_2066229	<hkxhk>	2066229	ppa015977m.g	Exonic
s4_2066250	<nnxnp>	2066250	ppa015977m.g	Exonic
s4_2071246	<hkxhk>	2071246	ppa001140m.g	Exonic
s4_2071247	<hkxhk>	2071247	ppa001140m.g	Exonic
s4_2071271	<hkxhk>	2071271	ppa001140m.g	Exonic
s4_2071277	<hkxhk>	2071277	ppa001140m.g	Exonic
s4_2091993	<hkxhk>	2091993	ppa008254m.g	3' UTR
s4_2186321	<nnxnp>	2186321	ppa004773m.g	Exonic
s4_2189015	<nnxnp>	2189015	ppa022486m.g	Exonic
s4_2190451	<nnxnp>	2190451	ppa011804m.g	Exonic
s4_2242835	<nnxnp>	2242835	ppa000112m.g	Exonic
s4_2247727	<nnxnp>	2247727	ppa000112m.g	Exonic
s4_2271127	<hkxhk>	2271127	ppa001904m.g	Exonic
s4_2271301	<hkxhk>	2271301	ppa001904m.g	Exonic
s4_2285680	<hkxhk>	2285680	ppa001082m.g	Exonic
s4_2285693	<hkxhk>	2285693	ppa001082m.g	Exonic
s4_2460809	<nnxnp>	2460809	ppa010090m.g	Exonic
s4_2515057	<nnxnp>	2515057	ppa009581m.g	Exonic
s4_2520451	<nnxnp>	2520451	ppa000587m.g	Intronic
s4_2520537	<nnxnp>	2520537	ppa000587m.g	Intronic
s4_2521596	<nnxnp>	2521596	ppa000587m.g	Intronic
s4_2521600	<nnxnp>	2521600	ppa000587m.g	Intronic
s4_2532255	<nnxnp>	2532255	ppa000115m.g	Exonic
s4_2532289	<nnxnp>	2532289	ppa000115m.g	Exonic
s4_2580985	<hkxhk>	2580985	ppa000807m.g	Exonic
s4_2580998	<hkxhk>	2580998	ppa000807m.g	Exonic
s4_2581044	<nnxnp>	2581044	ppa000807m.g	Exonic
s4_2601909	<hkxhk>	2601909	ppa002065m.g	Exonic
s4_2601912	<hkxhk>	2601912	ppa002065m.g	Exonic
s4_2601939	<hkxhk>	2601939	ppa002065m.g	Intronic
s4_2602070	<hkxhk>	2602070	ppa002065m.g	Exonic
s4_2602071	<hkxhk>	2602071	ppa002065m.g	Exonic
s4_2613275	<lmxll>	2613275	ppa015462m.g	Exonic
s4_2613293	<lmxll>	2613293	ppa015462m.g	Exonic
s4_2613297	<lmxll>	2613297	ppa015462m.g	Exonic
s4_2613344	<lmxll>	2613344	ppa015462m.g	Exonic
s4_2613380	<lmxll>	2613380	ppa015462m.g	Exonic
s4_2613381	<lmxll>	2613381	NA	Intergenic region
s4_2613746	<lmxll>	2613746	NA	Intergenic region
s4_2613755	<lmxll>	2613755	NA	Intergenic region
s4_2613856	<lmxll>	2613856	NA	Intergenic region
s4_2613920	<lmxll>	2613920	NA	Intergenic region
s4_2613923	<lmxll>	2613923	NA	Intergenic region
s4_2613924	<lmxll>	2613924	NA	Intergenic region
s4_2613940	<lmxll>	2613940	NA	Intergenic region
s4_2613955	<lmxll>	2613955	NA	Intergenic region
s4_2740124	<nnxnp>	2740124	NA	Intergenic region
s4_2850694	<hkxhk>	2850694	ppa018048m.g	Exonic
s4_2850747	<lmxll>	2850747	ppa018048m.g	Exonic
s4_2850788	<lmxll>	2850788	ppa018048m.g	Exonic
s4_2850789	<lmxll>	2850789	ppa018048m.g	Exonic
s4_2850875	<nnxnp>	2850875	ppa018048m.g	Exonic
s4_2852516	<lmxll>	2852516	NA	Intergenic region
s4_2852533	<lmxll>	2852533	NA	Intergenic region
s4_2852570	<lmxll>	2852570	NA	Intergenic region
s4_2875000	<nnxnp>	2875000	ppa008108m.g	Exonic
s4_2928619	<nnxnp>	2928619	ppa005438m.g	Intronic
s4_2944192	<hkxhk>	2944192	NA	Intergenic region
s4_2971330	<nnxnp>	2971330	ppa008638m.g	Exonic
s4_3009066	<hkxhk>	3009066	ppa012113m.g	Exonic
s4_3009067	<hkxhk>	3009067	ppa012113m.g	Exonic
s4_3009068	<hkxhk>	3009068	ppa012113m.g	Exonic
s4_3011114	<lmxll>	3011114	ppa027008m.g	Exonic
s4_3011115	<lmxll>	3011115	ppa027008m.g	Exonic
s4_3011156	<lmxll>	3011156	ppa027008m.g	Exonic
s4_3011161	<lmxll>	3011161	ppa027008m.g	Exonic
s4_3011164	<lmxll>	3011164	ppa027008m.g	Exonic
s4_3039650	<hkxhk>	3039650	NA	Intergenic region
s4_3161835	<nnxnp>	3161835	NA	Intergenic region
s4_3161837	<nnxnp>	3161837	NA	Intergenic region
s4_3161838	<nnxnp>	3161838	NA	Intergenic region
s4_3161861	<nnxnp>	3161861	NA	Intergenic region
s4_3166214	<hkxhk>	3166214	NA	Intergenic region
s4_3166231	<hkxhk>	3166231	NA	Intergenic region
s4_3166233	<hkxhk>	3166233	NA	Intergenic region
s4_3166239	<hkxhk>	3166239	NA	Intergenic region
s4_3166250	<hkxhk>	3166250	NA	Intergenic region
s4_3223627	<hkxhk>	3223627	NA	Intergenic region
s4_3223628	<hkxhk>	3223628	NA	Intergenic region
s4_3223638	<hkxhk>	3223638	NA	Intergenic region
s4_3223644	<lmxll>	3223644	NA	Intergenic region
s4_3223666	<hkxhk>	3223666	NA	Intergenic region
s4_3223678	<hkxhk>	3223678	NA	Intergenic region
s4_3231007	<lmxll>	3231007	ppa018961m.g	Intronic
s4_3231046	<hkxhk>	3231046	ppa018961m.g	Intronic
s4_3231047	<hkxhk>	3231047	ppa018961m.g	Exonic
s4_3231057	<hkxhk>	3231057	ppa018961m.g	Exonic
s4_3280338	<nnxnp>	3280338	NA	Intergenic region
s4_3280364	<nnxnp>	3280364	NA	Intergenic region
s4_3295360	<hkxhk>	3295360	ppa002108m.g	Exonic
s4_3295363	<hkxhk>	3295363	ppa002108m.g	Exonic
s4_3316444	<nnxnp>	3316444	ppa008675m.g	3' UTR
s4_3318610	<nnxnp>	3318610	ppa004325m.g	Exonic
s4_3355531	<hkxhk>	3355531	ppa001834m.g	Exonic
s4_3355549	<hkxhk>	3355549	ppa001834m.g	Exonic
s4_3355575	<hkxhk>	3355575	ppa001834m.g	Exonic
s4_3355576	<hkxhk>	3355576	ppa001834m.g	Exonic
s4_3355577	<hkxhk>	3355577	ppa001834m.g	Exonic
s4_3355677	<hkxhk>	3355677	ppa001834m.g	Intronic
s4_3355697	<hkxhk>	3355697	ppa001834m.g	Exonic
s4_3365241	<hkxhk>	3365241	ppa026371m.g	Exonic
s4_3365242	<hkxhk>	3365242	ppa026371m.g	Exonic
s4_3365243	<nnxnp>	3365243	ppa026371m.g	Exonic
s4_3365245	<nnxnp>	3365245	ppa026371m.g	Exonic
s4_3365257	<hkxhk>	3365257	ppa026371m.g	Exonic
s4_3365258	<hkxhk>	3365258	ppa026371m.g	Exonic
s4_3365260	<hkxhk>	3365260	ppa026371m.g	Exonic
s4_3378549	<nnxnp>	3378549	ppa000742m.g	Exonic
s4_3378557	<nnxnp>	3378557	ppa000742m.g	Exonic
s4_3378563	<nnxnp>	3378563	ppa000742m.g	Exonic
s4_3378583	<nnxnp>	3378583	ppa000742m.g	Exonic
s4_3394558	<hkxhk>	3394558	ppa000741m.g	Exonic
s4_3394584	<nnxnp>	3394584	ppa000741m.g	Exonic
s4_3472068	<hkxhk>	3472068	ppa016026m.g	Exonic
s4_3472071	<hkxhk>	3472071	ppa016026m.g	Exonic
s4_3472080	<hkxhk>	3472080	ppa016026m.g	Exonic
s4_3512509	<nnxnp>	3512509	ppa001689m.g	Exonic
s4_3515649	<nnxnp>	3515649	ppa011078m.g	Intronic
s4_3515651	<nnxnp>	3515651	ppa011078m.g	Intronic
s4_3516455	<lmxll>	3516455	NA	Intergenic region
s4_3516456	<lmxll>	3516456	NA	Intergenic region
s4_3516501	<lmxll>	3516501	NA	Intergenic region
s4_3618676	<hkxhk>	3618676	ppa000491m.g	Exonic
s4_3618690	<hkxhk>	3618690	ppa000491m.g	Exonic
s4_3618699	<hkxhk>	3618699	ppa000491m.g	Exonic
s4_3618702	<hkxhk>	3618702	ppa000491m.g	Exonic
s4_3618707	<hkxhk>	3618707	ppa000491m.g	Exonic
s4_3752310	<hkxhk>	3752310	ppa010624m.g	Intronic
s4_3752822	<nnxnp>	3752822	ppa010624m.g	5' UTR
s4_3942229	<hkxhk>	3942229	NA	Intergenic region
s4_3942252	<hkxhk>	3942252	NA	Intergenic region
s4_3942300	<hkxhk>	3942300	NA	Intergenic region
s4_3942308	<lmxll>	3942308	NA	Intergenic region
s4_3942310	<hkxhk>	3942310	NA	Intergenic region
s4_3942333	<hkxhk>	3942333	NA	Intergenic region
s4_3942334	<hkxhk>	3942334	NA	Intergenic region
s4_3942350	<lmxll>	3942350	NA	Intergenic region
s4_3942355	<hkxhk>	3942355	NA	Intergenic region
s4_4019439	<lmxll>	4019439	ppa006552m.g	Exonic
s4_4053130	<lmxll>	4053130	ppa008782m.g	Intronic
s4_4143060	<hkxhk>	4143060	NA	Intergenic region
s4_4145407	<hkxhk>	4145407	ppa016933m.g	Exonic
s4_4145410	<hkxhk>	4145410	ppa016933m.g	Exonic
s4_4145430	<hkxhk>	4145430	ppa016933m.g	Exonic
s4_4373065	<hkxhk>	4373065	ppa000156m.g	Exonic
s4_4373079	<hkxhk>	4373079	ppa000156m.g	Exonic
s4_4414340	<nnxnp>	4414340	NA	Intergenic region
s4_4458517	<nnxnp>	4458517	ppa001709m.g	Exonic
s4_4472856	<nnxnp>	4472856	NA	Intergenic region
s4_4473020	<nnxnp>	4473020	ppa020974m.g	Exonic
s4_4525223	<hkxhk>	4525223	ppa001247m.g	Exonic
s4_4525229	<hkxhk>	4525229	ppa001247m.g	Exonic
s4_4525247	<hkxhk>	4525247	ppa001247m.g	Exonic
s4_4525258	<hkxhk>	4525258	ppa001247m.g	Exonic
s4_4587366	<hkxhk>	4587366	ppa021436m.g	Exonic
s4_4587381	<hkxhk>	4587381	ppa021436m.g	Exonic
s4_4587912	<hkxhk>	4587912	ppa021436m.g	Intronic
s4_4588455	<hkxhk>	4588455	ppa021436m.g	Exonic
s4_4680804	<nnxnp>	4680804	ppa015696m.g	Intronic
s4_4692417	<nnxnp>	4692417	ppa023779m.g	Intronic
s4_4699862	<nnxnp>	4699862	ppa024967m.g	Exonic
s4_4699866	<lmxll>	4699866	ppa024967m.g	Exonic
s4_4699873	<lmxll>	4699873	ppa024967m.g	Exonic
s4_4700079	<lmxll>	4700079	ppa024967m.g	Exonic
s4_4700097	<hkxhk>	4700097	ppa024967m.g	Exonic
s4_4700103	<lmxll>	4700103	ppa024967m.g	Exonic
s4_4700119	<lmxll>	4700119	ppa024967m.g	Exonic
s4_4700136	<hkxhk>	4700136	ppa024967m.g	Exonic
s4_4700327	<hkxhk>	4700327	ppa024967m.g	Exonic
s4_4700340	<hkxhk>	4700340	ppa024967m.g	Exonic
s4_4720626	<nnxnp>	4720626	ppa016617m.g	Exonic
s4_4720651	<lmxll>	4720651	ppa016617m.g	Exonic
s4_4720662	<lmxll>	4720662	ppa016617m.g	Exonic
s4_4721062	<nnxnp>	4721062	ppa016617m.g	Exonic
s4_4721067	<nnxnp>	4721067	ppa016617m.g	Exonic
s4_4721070	<nnxnp>	4721070	ppa016617m.g	Exonic
s4_4721099	<nnxnp>	4721099	ppa016617m.g	Exonic
s4_4772903	<nnxnp>	4772903	ppa022237m.g	Exonic
s4_4773662	<nnxnp>	4773662	ppa022237m.g	Exonic
s4_4782587	<nnxnp>	4782587	NA	Intergenic region
s4_4844282	<hkxhk>	4844282	ppa003798m.g	Exonic
s4_4844301	<hkxhk>	4844301	ppa003798m.g	Exonic
s4_5055239	<nnxnp>	5055239	NA	Intergenic region
s4_5055329	<hkxhk>	5055329	NA	Intergenic region
s4_5063533	<hkxhk>	5063533	ppa004087m.g	Exonic
s4_5063550	<hkxhk>	5063550	ppa004087m.g	Exonic
s4_5063551	<lmxll>	5063551	ppa004087m.g	Exonic
s4_5076851	<hkxhk>	5076851	ppa004336m.g	Exonic
s4_5076857	<hkxhk>	5076857	ppa004336m.g	Exonic
s4_5076868	<hkxhk>	5076868	ppa004336m.g	Exonic
s4_5077133	<hkxhk>	5077133	ppa004336m.g	Intronic
s4_5077173	<hkxhk>	5077173	ppa004336m.g	Intronic
s4_5125187	<hkxhk>	5125187	ppa017597m.g	Exonic
s4_5125189	<hkxhk>	5125189	ppa017597m.g	Exonic
s4_5134519	<hkxhk>	5134519	ppa009791m.g	Exonic
s4_5134524	<hkxhk>	5134524	ppa009791m.g	Exonic
s4_5134625	<hkxhk>	5134625	ppa009791m.g	Intronic
s4_5172308	<nnxnp>	5172308	ppa010212m.g	Exonic
s4_5172719	<nnxnp>	5172719	ppa010212m.g	Exonic
s4_5172842	<nnxnp>	5172842	ppa010212m.g	Exonic
s4_5172848	<nnxnp>	5172848	ppa010212m.g	Exonic
s4_5172875	<nnxnp>	5172875	ppa010212m.g	Exonic
s4_5183147	<nnxnp>	5183147	NA	Intergenic region
s4_5183158	<nnxnp>	5183158	NA	Intergenic region
s4_5183190	<hkxhk>	5183190	NA	Intergenic region
s4_5251872	<hkxhk>	5251872	ppa001355m.g	Intronic
s4_5252141	<nnxnp>	5252141	ppa001355m.g	Exonic
s4_5252216	<nnxnp>	5252216	ppa001355m.g	Exonic
s4_5252391	<hkxhk>	5252391	ppa001355m.g	Intronic
s4_5252392	<hkxhk>	5252392	ppa001355m.g	Intronic
s4_5252393	<hkxhk>	5252393	ppa001355m.g	Intronic
s4_5252916	<nnxnp>	5252916	ppa001355m.g	Intronic
s4_5273549	<hkxhk>	5273549	NA	Intergenic region
s4_5297445	<hkxhk>	5297445	ppa001103m.g	Exonic
s4_5297455	<hkxhk>	5297455	ppa001103m.g	Exonic
s4_5297487	<lmxll>	5297487	ppa001103m.g	Exonic
s4_5305438	<hkxhk>	5305438	ppa001098m.g	Intronic
s4_5308073	<hkxhk>	5308073	NA	Intergenic region
s4_5308087	<lmxll>	5308087	NA	Intergenic region
s4_5308096	<lmxll>	5308096	NA	Intergenic region
s4_5308423	<nnxnp>	5308423	NA	Intergenic region
s4_5308545	<hkxhk>	5308545	NA	Intergenic region
s4_5333749	<nnxnp>	5333749	ppa014860m.g	Exonic
s4_5333750	<nnxnp>	5333750	ppa014860m.g	Exonic
s4_5341416	<hkxhk>	5341416	NA	Intergenic region
s4_5341434	<hkxhk>	5341434	NA	Intergenic region
s4_5397947	<nnxnp>	5397947	ppa005803m.g	Intronic
s4_5421746	<nnxnp>	5421746	NA	Intergenic region
s4_5421765	<hkxhk>	5421765	NA	Intergenic region
s4_5421776	<nnxnp>	5421776	NA	Intergenic region
s4_5421782	<nnxnp>	5421782	NA	Intergenic region
s4_5421806	<hkxhk>	5421806	NA	Intergenic region
s4_5421813	<hkxhk>	5421813	NA	Intergenic region
s4_5421835	<hkxhk>	5421835	NA	Intergenic region
s4_5421839	<hkxhk>	5421839	NA	Intergenic region
s4_5493093	<hkxhk>	5493093	ppa005538m.g	Exonic
s4_5503668	<hkxhk>	5503668	ppa000289m.g	Exonic
s4_5503695	<hkxhk>	5503695	ppa000289m.g	Exonic
s4_5503696	<hkxhk>	5503696	ppa000289m.g	Exonic
s4_5558139	<hkxhk>	5558139	ppa000485m.g	Exonic
s4_5650473	<hkxhk>	5650473	ppb017076m.g	Exonic
s4_5650591	<lmxll>	5650591	ppb017076m.g	Exonic
s4_5650592	<lmxll>	5650592	ppb017076m.g	Exonic
s4_5650593	<lmxll>	5650593	ppb017076m.g	Exonic
s4_5650670	<hkxhk>	5650670	ppb017076m.g	Exonic
s4_5650671	<hkxhk>	5650671	ppb017076m.g	Exonic
s4_5650679	<hkxhk>	5650679	ppb017076m.g	Exonic
s4_5650724	<hkxhk>	5650724	ppb017076m.g	Exonic
s4_5650725	<hkxhk>	5650725	ppb017076m.g	Exonic
s4_5651419	<hkxhk>	5651419	ppb017076m.g	Exonic
s4_5651444	<hkxhk>	5651444	ppb017076m.g	Exonic
s4_5651982	<hkxhk>	5651982	ppb017076m.g	Exonic
s4_5867658	<hkxhk>	5867658	ppa000866m.g	Exonic
s4_5920664	<hkxhk>	5920664	ppa021227m.g	Exonic
s4_6016492	<nnxnp>	6016492	NA	Intergenic region
s4_6088355	<hkxhk>	6088355	ppa012630m.g	Exonic
s4_6139877	<nnxnp>	6139877	NA	Intergenic region
s4_6139912	<nnxnp>	6139912	NA	Intergenic region
s4_6176991	<nnxnp>	6176991	ppa000031m.g	Exonic
s4_6264447	<nnxnp>	6264447	ppa000787m.g	Intronic
s4_6269888	<nnxnp>	6269888	ppa000787m.g	Exonic
s4_6292057	<nnxnp>	6292057	ppa019121m.g	Exonic
s4_6340106	<nnxnp>	6340106	ppa014732m.g	Exonic
s4_6340111	<nnxnp>	6340111	ppa014732m.g	Exonic
s4_6340114	<nnxnp>	6340114	ppa014732m.g	Exonic
s4_6340174	<hkxhk>	6340174	ppa014732m.g	Exonic
s4_6350127	<nnxnp>	6350127	ppa013759m.g	3' UTR
s4_6362085	<nnxnp>	6362085	NA	Intergenic region
s4_6362097	<nnxnp>	6362097	ppa006209m.g	Exonic
s4_6384995	<nnxnp>	6384995	ppa022004m.g	Exonic
s4_6385000	<nnxnp>	6385000	ppa022004m.g	Exonic
s4_6385690	<hkxhk>	6385690	ppa022004m.g	Exonic
s4_6385714	<hkxhk>	6385714	ppa022004m.g	Exonic
s4_6385740	<hkxhk>	6385740	ppa022004m.g	Exonic
s4_6385741	<hkxhk>	6385741	ppa022004m.g	Exonic
s4_6423338	<hkxhk>	6423338	NA	Intergenic region
s4_6512041	<nnxnp>	6512041	ppa023579m.g	Intronic
s4_6512045	<nnxnp>	6512045	ppa023579m.g	Intronic
s4_6557872	<nnxnp>	6557872	ppa001755m.g	Exonic
s4_6564899	<lmxll>	6564899	ppa011141m.g	Exonic
s4_6564936	<nnxnp>	6564936	ppa011141m.g	Exonic
s4_6568682	<nnxnp>	6568682	ppa008146m.g	Exonic
s4_6703198	<nnxnp>	6703198	ppa008051m.g	Intronic
s4_6714490	<nnxnp>	6714490	NA	Intergenic region
s4_6844888	<hkxhk>	6844888	ppa000061m.g	Intronic
s4_6882869	<hkxhk>	6882869	NA	Intergenic region
s4_6882870	<hkxhk>	6882870	NA	Intergenic region
s4_6900697	<hkxhk>	6900697	ppa025896m.g	Exonic
s4_6967443	<nnxnp>	6967443	ppa017765m.g	Exonic
s4_6982470	<nnxnp>	6982470	ppa004111m.g	Exonic
s4_7139381	<nnxnp>	7139381	ppa027212m.g	Exonic
s4_7142039	<nnxnp>	7142039	ppa011536m.g	Intronic
s4_7142043	<nnxnp>	7142043	ppa011536m.g	Intronic
s4_7148142	<nnxnp>	7148142	ppa020164m.g	Exonic
s4_7148216	<hkxhk>	7148216	ppa020164m.g	Intronic
s4_7148421	<hkxhk>	7148421	ppa020164m.g	Exonic
s4_7148426	<hkxhk>	7148426	ppa020164m.g	Exonic
s4_7148660	<hkxhk>	7148660	ppa020164m.g	Exonic
s4_7148670	<hkxhk>	7148670	ppa020164m.g	Exonic
s4_7148995	<nnxnp>	7148995	ppa020164m.g	Exonic
s4_7160779	<hkxhk>	7160779	ppa000870m.g	Exonic
s4_7160797	<hkxhk>	7160797	ppa000870m.g	Exonic
s4_7160804	<hkxhk>	7160804	ppa000870m.g	Exonic
s4_7160815	<hkxhk>	7160815	ppa000870m.g	Exonic
s4_7161367	<hkxhk>	7161367	ppa000870m.g	Exonic
s4_7161395	<hkxhk>	7161395	ppa000870m.g	Exonic
s4_7166846	<hkxhk>	7166846	ppa022270m.g	Exonic
s4_7174545	<hkxhk>	7174545	NA	Intergenic region
s4_7174561	<hkxhk>	7174561	NA	Intergenic region
s4_7189259	<hkxhk>	7189259	ppa018117m.g	Exonic
s4_7241385	<nnxnp>	7241385	ppa006684m.g	5' UTR
s4_7246341	<nnxnp>	7246341	ppa007295m.g	Exonic
s4_7247075	<nnxnp>	7247075	NA	Intergenic region
s4_7247090	<nnxnp>	7247090	NA	Intergenic region
s4_7295804	<nnxnp>	7295804	NA	Intergenic region
s4_7295839	<nnxnp>	7295839	NA	Intergenic region
s4_7295843	<nnxnp>	7295843	NA	Intergenic region
s4_7295861	<nnxnp>	7295861	NA	Intergenic region
s4_7306931	<nnxnp>	7306931	NA	Intergenic region
s4_7309221	<nnxnp>	7309221	ppa000365m.g	Exonic
s4_7309241	<nnxnp>	7309241	ppa000365m.g	Exonic
s4_7312476	<hkxhk>	7312476	ppa000365m.g	Intronic
s4_7312542	<nnxnp>	7312542	ppa000365m.g	Exonic
s4_7363723	<hkxhk>	7363723	ppa000097m.g	Exonic
s4_7363748	<hkxhk>	7363748	ppa000097m.g	Exonic
s4_7403997	<nnxnp>	7403997	ppa005031m.g	Exonic
s4_7534251	<nnxnp>	7534251	ppa020909m.g	Exonic
s4_7534270	<hkxhk>	7534270	ppa020909m.g	Intronic
s4_7543487	<nnxnp>	7543487	NA	Intergenic region
s4_7579056	<hkxhk>	7579056	ppa016725m.g	Exonic
s4_7581268	<hkxhk>	7581268	ppa016725m.g	Intronic
s4_7707986	<hkxhk>	7707986	NA	Intergenic region
s4_7746509	<hkxhk>	7746509	ppa020696m.g	Intronic
s4_7746530	<hkxhk>	7746530	ppa020696m.g	Intronic
s4_7746533	<hkxhk>	7746533	ppa020696m.g	Intronic
s4_7746534	<hkxhk>	7746534	ppa020696m.g	Intronic
s4_7746544	<hkxhk>	7746544	ppa020696m.g	Intronic
s4_7759666	<hkxhk>	7759666	NA	Intergenic region
s4_7759678	<hkxhk>	7759678	NA	Intergenic region
s4_7759681	<hkxhk>	7759681	NA	Intergenic region
s4_7759691	<hkxhk>	7759691	NA	Intergenic region
s4_7922929	<lmxll>	7922929	NA	Intergenic region
s4_7923180	<hkxhk>	7923180	NA	Intergenic region
s4_7923226	<hkxhk>	7923226	NA	Intergenic region
s4_7925803	<nnxnp>	7925803	NA	Intergenic region
s4_7930162	<hkxhk>	7930162	NA	Intergenic region
s4_7930163	<hkxhk>	7930163	NA	Intergenic region
s4_8047667	<nnxnp>	8047667	NA	Intergenic region
s4_8059318	<nnxnp>	8059318	NA	Intergenic region
s4_8074330	<nnxnp>	8074330	NA	Intergenic region
s4_8075978	<hkxhk>	8075978	NA	Intergenic region
s4_8075980	<hkxhk>	8075980	NA	Intergenic region
s4_8075981	<hkxhk>	8075981	NA	Intergenic region
s4_8076374	<hkxhk>	8076374	NA	Intergenic region
s4_8076392	<hkxhk>	8076392	NA	Intergenic region
s4_8086149	<hkxhk>	8086149	NA	Intergenic region
s4_8102305	<hkxhk>	8102305	NA	Intergenic region
s4_8120691	<hkxhk>	8120691	NA	Intergenic region
s4_8120829	<hkxhk>	8120829	NA	Intergenic region
s4_8120837	<hkxhk>	8120837	NA	Intergenic region
s4_8120842	<hkxhk>	8120842	NA	Intergenic region
s4_8120850	<hkxhk>	8120850	NA	Intergenic region
s4_8163473	<nnxnp>	8163473	ppa026218m.g	Exonic
s4_8163629	<hkxhk>	8163629	ppa026218m.g	Exonic
s4_8163811	<hkxhk>	8163811	ppa026218m.g	Exonic
s4_8163846	<hkxhk>	8163846	ppa026218m.g	Exonic
s4_8163971	<nnxnp>	8163971	ppa026218m.g	Exonic
s4_8176974	<hkxhk>	8176974	ppa001816m.g	Intronic
s4_8177302	<nnxnp>	8177302	ppa001816m.g	Exonic
s4_8177323	<nnxnp>	8177323	ppa001816m.g	Exonic
s4_8177354	<nnxnp>	8177354	ppa001816m.g	Exonic
s4_8182022	<hkxhk>	8182022	ppa017634m.g	Exonic
s4_8182041	<hkxhk>	8182041	ppa017634m.g	Exonic
s4_8182068	<hkxhk>	8182068	ppa017634m.g	Exonic
s4_8319913	<nnxnp>	8319913	ppa015380m.g	Exonic
s4_8360857	<nnxnp>	8360857	ppa000550m.g	Exonic
s4_8415824	<hkxhk>	8415824	NA	Intergenic region
s4_8421268	<hkxhk>	8421268	NA	Intergenic region
s4_8421291	<hkxhk>	8421291	NA	Intergenic region
s4_8425246	<nnxnp>	8425246	ppa021854m.g	Exonic
s4_8447493	<nnxnp>	8447493	ppa008304m.g	Intronic
s4_8608416	<hkxhk>	8608416	ppa010934m.g	Exonic
s4_8608455	<nnxnp>	8608455	ppa010934m.g	Exonic
s4_8629874	<hkxhk>	8629874	NA	Intergenic region
s4_8629911	<hkxhk>	8629911	NA	Intergenic region
s4_8629928	<hkxhk>	8629928	NA	Intergenic region
s4_8832141	<nnxnp>	8832141	ppa007086m.g	Exonic
s4_8833921	<nnxnp>	8833921	ppa007086m.g	Exonic
s4_8887212	<hkxhk>	8887212	ppa010017m.g	Intronic
s4_8949058	<nnxnp>	8949058	ppa022992m.g	Exonic
s4_9006157	<hkxhk>	9006157	ppa016768m.g	Exonic
s4_9007261	<hkxhk>	9007261	ppa016768m.g	Exonic
s4_9007583	<nnxnp>	9007583	ppa016768m.g	Intronic
s4_9007607	<nnxnp>	9007607	ppa016768m.g	Exonic
s4_9007674	<hkxhk>	9007674	ppa016768m.g	Exonic
s4_9031681	<hkxhk>	9031681	ppa003884m.g	Exonic
s4_9031730	<hkxhk>	9031730	ppa003884m.g	Exonic
s4_9031736	<hkxhk>	9031736	ppa003884m.g	Exonic
s4_9033819	<hkxhk>	9033819	NA	Intergenic region
s4_9033834	<hkxhk>	9033834	NA	Intergenic region
s4_9054844	<lmxll>	9054844	ppa001122m.g	Exonic
s4_9054859	<lmxll>	9054859	ppa001122m.g	Exonic
s4_9335608	<hkxhk>	9335608	ppa023386m.g	Exonic
s4_9335620	<hkxhk>	9335620	ppa023386m.g	Exonic
s4_9350995	<nnxnp>	9350995	ppa018783m.g	Intronic
s4_9351002	<hkxhk>	9351002	ppa018783m.g	Intronic
s4_9351008	<nnxnp>	9351008	ppa018783m.g	Intronic
s4_9351105	<hkxhk>	9351105	ppa018783m.g	Intronic
s4_9372426	<hkxhk>	9372426	ppa019611m.g	Exonic
s4_9486646	<nnxnp>	9486646	ppa016697m.g	Exonic
s4_9486672	<lmxll>	9486672	ppa016697m.g	Exonic
s4_9486676	<lmxll>	9486676	ppa016697m.g	Exonic
s4_9486680	<hkxhk>	9486680	ppa016697m.g	Exonic
s4_9486697	<nnxnp>	9486697	ppa016697m.g	Exonic
s4_9521437	<lmxll>	9521437	NA	Intergenic region
s4_9521444	<lmxll>	9521444	NA	Intergenic region
s4_9521457	<lmxll>	9521457	NA	Intergenic region
s4_9521479	<lmxll>	9521479	NA	Intergenic region
s4_9545690	<nnxnp>	9545690	ppa020001m.g	Intronic
s4_9545708	<nnxnp>	9545708	ppa020001m.g	Intronic
s4_9545736	<nnxnp>	9545736	ppa020001m.g	Intronic
s4_9545739	<nnxnp>	9545739	ppa020001m.g	Intronic
s4_9545744	<nnxnp>	9545744	ppa020001m.g	Intronic
s4_9548872	<nnxnp>	9548872	NA	Intergenic region
s4_9564419	<hkxhk>	9564419	ppa003073m.g	Exonic
s4_9662069	<nnxnp>	9662069	ppa003475m.g	Exonic
s4_9663374	<nnxnp>	9663374	ppa022479m.g	Exonic
s4_9666793	<nnxnp>	9666793	ppa018274m.g	Exonic
s4_9694444	<hkxhk>	9694444	ppa012813m.g	Intronic
s4_9713411	<hkxhk>	9713411	NA	Intergenic region
s4_9713558	<hkxhk>	9713558	NA	Intergenic region
s4_9713564	<hkxhk>	9713564	NA	Intergenic region
s4_9908903	<nnxnp>	9908903	NA	Intergenic region
s4_9908914	<lmxll>	9908914	NA	Intergenic region
s4_9939494	<nnxnp>	9939494	NA	Intergenic region
s4_9939498	<hkxhk>	9939498	NA	Intergenic region
s4_9939510	<hkxhk>	9939510	NA	Intergenic region
s4_9939556	<hkxhk>	9939556	NA	Intergenic region
s4_9939567	<nnxnp>	9939567	NA	Intergenic region
s4_9939579	<hkxhk>	9939579	NA	Intergenic region
s4_9939584	<nnxnp>	9939584	NA	Intergenic region
s4_9939599	<nnxnp>	9939599	NA	Intergenic region
s4_9939602	<hkxhk>	9939602	NA	Intergenic region
s4_9939609	<nnxnp>	9939609	NA	Intergenic region
s4_9954454	<lmxll>	9954454	NA	Intergenic region
s4_9954466	<lmxll>	9954466	NA	Intergenic region
s4_9954482	<lmxll>	9954482	NA	Intergenic region
s4_10025861	<nnxnp>	10025861	NA	Intergenic region
s4_10025862	<lmxll>	10025862	NA	Intergenic region
s4_10025884	<lmxll>	10025884	NA	Intergenic region
s4_10025885	<lmxll>	10025885	NA	Intergenic region
s4_10026651	<nnxnp>	10026651	ppa008257m.g	Exonic
s4_10026691	<hkxhk>	10026691	ppa008257m.g	Exonic
s4_10026725	<lmxll>	10026725	ppa008257m.g	Exonic
s4_10173162	<lmxll>	10173162	ppa022623m.g	Exonic
s4_10174865	<hkxhk>	10174865	ppa022623m.g	Exonic
s4_10301063	<nnxnp>	10301063	NA	Intergenic region
s4_10349604	<nnxnp>	10349604	ppa015941m.g	Exonic
s4_10349609	<nnxnp>	10349609	ppa015941m.g	Exonic
s4_10349614	<nnxnp>	10349614	ppa015941m.g	Exonic
s4_10349643	<nnxnp>	10349643	ppa015941m.g	Exonic
s4_10349682	<nnxnp>	10349682	ppa015941m.g	Exonic
s4_10349697	<nnxnp>	10349697	ppa015941m.g	Exonic
s4_10349712	<lmxll>	10349712	ppa015941m.g	Exonic
s4_10363859	<lmxll>	10363859	ppa1027178m.g	Intronic
s4_10363877	<hkxhk>	10363877	ppa1027178m.g	Intronic
s4_10363908	<lmxll>	10363908	ppa1027178m.g	Intronic
s4_10363912	<lmxll>	10363912	ppa1027178m.g	Intronic
s4_10384811	<lmxll>	10384811	ppa016555m.g	Exonic
s4_10384812	<lmxll>	10384812	ppa016555m.g	Exonic
s4_10405809	<nnxnp>	10405809	ppa006266m.g	Intronic
s4_10424567	<hkxhk>	10424567	ppa010982m.g	Exonic
s4_10425498	<nnxnp>	10425498	NA	Intergenic region
s4_10443711	<nnxnp>	10443711	ppa024397m.g	Exonic
s4_10448690	<hkxhk>	10448690	NA	Intergenic region
s4_10448696	<lmxll>	10448696	NA	Intergenic region
s4_10480925	<nnxnp>	10480925	NA	Intergenic region
s4_10480956	<nnxnp>	10480956	NA	Intergenic region
s4_10508108	<hkxhk>	10508108	ppa000652m.g	Exonic
s4_10508232	<hkxhk>	10508232	ppa000652m.g	Exonic
s4_10518146	<nnxnp>	10518146	NA	Intergenic region
s4_10564586	<nnxnp>	10564586	ppa023876m.g	Intronic
s4_10564589	<nnxnp>	10564589	ppa023876m.g	Intronic
s4_10564609	<nnxnp>	10564609	ppa023876m.g	Intronic
s4_10564634	<nnxnp>	10564634	ppa023876m.g	Intronic
s4_10582443	<hkxhk>	10582443	ppa021112m.g	Intronic
s4_10582471	<hkxhk>	10582471	ppa021112m.g	Intronic
s4_10582481	<hkxhk>	10582481	ppa021112m.g	Intronic
s4_10582482	<hkxhk>	10582482	ppa021112m.g	Intronic
s4_10587054	<hkxhk>	10587054	ppa026220m.g	Intronic
s4_10587075	<hkxhk>	10587075	ppa026220m.g	Exonic
s4_10587098	<hkxhk>	10587098	ppa026220m.g	Exonic
s4_10871807	<hkxhk>	10871807	NA	Intergenic region
s4_10871808	<hkxhk>	10871808	NA	Intergenic region
s4_10919935	<nnxnp>	10919935	ppa003706m.g	Exonic
s4_11033149	<nnxnp>	11033149	ppa019135m.g	Exonic
s4_11034931	<nnxnp>	11034931	ppa000375m.g	3' UTR
s4_11035546	<nnxnp>	11035546	ppa000375m.g	Exonic
s4_11035605	<nnxnp>	11035605	ppa000375m.g	Exonic
s4_11035625	<nnxnp>	11035625	ppa000375m.g	Exonic
s4_11128756	<nnxnp>	11128756	ppa007577m.g	Exonic
s4_11210410	<nnxnp>	11210410	ppa020560m.g	Exonic
s4_11212028	<nnxnp>	11212028	NA	Intergenic region
s4_11264993	<nnxnp>	11264993	NA	Intergenic region
s4_11273344	<nnxnp>	11273344	ppa004879m.g	Intronic
s4_11294081	<nnxnp>	11294081	NA	Intergenic region
s4_11434603	<nnxnp>	11434603	NA	Intergenic region
s4_11434611	<nnxnp>	11434611	NA	Intergenic region
s4_11434643	<nnxnp>	11434643	NA	Intergenic region
s4_11503360	<nnxnp>	11503360	ppa009905m.g	Exonic
s4_11503366	<nnxnp>	11503366	ppa009905m.g	Exonic
s4_11584154	<lmxll>	11584154	ppa010002m.g	Intronic
s4_11584194	<hkxhk>	11584194	ppa010002m.g	Intronic
s4_11658021	<hkxhk>	11658021	NA	Intergenic region
s4_11740323	<hkxhk>	11740323	NA	Intergenic region
s4_11740333	<hkxhk>	11740333	NA	Intergenic region
s4_11740344	<hkxhk>	11740344	NA	Intergenic region
s4_11946557	<nnxnp>	11946557	ppb001660m.g	Exonic
s4_11946566	<hkxhk>	11946566	ppb001660m.g	Exonic
s4_11946655	<hkxhk>	11946655	ppb001660m.g	Exonic
s4_11946658	<hkxhk>	11946658	ppb001660m.g	Exonic
s4_12092735	<nnxnp>	12092735	ppa013389m.g	Exonic
s4_12092745	<lmxll>	12092745	ppa013389m.g	Exonic
s4_12107806	<hkxhk>	12107806	NA	Intergenic region
s4_12107810	<lmxll>	12107810	NA	Intergenic region
s4_12107818	<hkxhk>	12107818	NA	Intergenic region
s4_12107821	<hkxhk>	12107821	NA	Intergenic region
s4_12107858	<hkxhk>	12107858	NA	Intergenic region
s4_12108284	<lmxll>	12108284	NA	Intergenic region
s4_12108292	<lmxll>	12108292	NA	Intergenic region
s4_12108296	<lmxll>	12108296	NA	Intergenic region
s4_12108307	<lmxll>	12108307	NA	Intergenic region
s4_12123678	<hkxhk>	12123678	NA	Intergenic region
s4_12216900	<hkxhk>	12216900	ppb021107m.g	Intronic
s4_12318920	<lmxll>	12318920	NA	Intergenic region
s4_12318953	<lmxll>	12318953	NA	Intergenic region
s4_12421761	<hkxhk>	12421761	ppa003323m.g	Exonic
s4_12421769	<hkxhk>	12421769	ppa003323m.g	Exonic
s4_12421770	<hkxhk>	12421770	ppa003323m.g	Exonic
s4_12524639	<hkxhk>	12524639	NA	Intergenic region
s4_12666394	<hkxhk>	12666394	NA	Intergenic region
s4_12666404	<nnxnp>	12666404	NA	Intergenic region
s4_12670159	<hkxhk>	12670159	ppa017569m.g	Exonic
s4_12670164	<hkxhk>	12670164	ppa017569m.g	Exonic
s4_12670185	<hkxhk>	12670185	ppa017569m.g	Exonic
s4_12717495	<nnxnp>	12717495	ppa020218m.g	Exonic
s4_12750585	<hkxhk>	12750585	ppa007117m.g	Exonic
s4_12750587	<hkxhk>	12750587	ppa007117m.g	Exonic
s4_12750618	<hkxhk>	12750618	ppa007117m.g	Exonic
s4_12750746	<hkxhk>	12750746	ppa007117m.g	Exonic
s4_12766515	<nnxnp>	12766515	ppa013607m.g	Intronic
s4_12892172	<lmxll>	12892172	NA	Intergenic region
s4_12892173	<lmxll>	12892173	NA	Intergenic region
s4_12892174	<lmxll>	12892174	NA	Intergenic region
s4_12892187	<lmxll>	12892187	NA	Intergenic region
s4_12892219	<lmxll>	12892219	NA	Intergenic region
s4_12924888	<nnxnp>	12924888	ppa006795m.g	Exonic
s4_13026079	<lmxll>	13026079	ppb019238m.g	Exonic
s4_13051328	<nnxnp>	13051328	ppa000878m.g	Exonic
s4_13094825	<nnxnp>	13094825	ppa023611m.g	Exonic
s4_13127456	<lmxll>	13127456	ppa004222m.g	Exonic
s4_13127471	<hkxhk>	13127471	ppa004222m.g	Exonic
s4_13127477	<hkxhk>	13127477	ppa004222m.g	Exonic
s4_13127483	<hkxhk>	13127483	ppa004222m.g	Exonic
s4_13218370	<nnxnp>	13218370	NA	Intergenic region
s4_13446856	<hkxhk>	13446856	ppa011962m.g	Exonic
s4_13478220	<lmxll>	13478220	ppa019943m.g	Exonic
s4_13478235	<lmxll>	13478235	ppa019943m.g	Exonic
s4_13478244	<lmxll>	13478244	ppa019943m.g	Exonic
s4_13489280	<lmxll>	13489280	ppa001058m.g	Intronic
s4_13489281	<lmxll>	13489281	ppa001058m.g	Intronic
s4_13489282	<lmxll>	13489282	ppa001058m.g	Intronic
s4_13489288	<lmxll>	13489288	ppa001058m.g	Intronic
s4_13553451	<hkxhk>	13553451	ppa015355m.g	Intronic
s4_13553497	<hkxhk>	13553497	ppa015355m.g	Intronic
s4_13589440	<hkxhk>	13589440	ppa017340m.g	Exonic
s4_13751491	<lmxll>	13751491	ppa010565m.g	Exonic
s4_13778217	<nnxnp>	13778217	ppa007954m.g	Exonic
s4_13778222	<hkxhk>	13778222	ppa007954m.g	Exonic
s4_13778239	<nnxnp>	13778239	ppa007954m.g	Exonic
s4_13896567	<hkxhk>	13896567	NA	Intergenic region
s4_13896593	<hkxhk>	13896593	NA	Intergenic region
s4_13928651	<nnxnp>	13928651	NA	Intergenic region
s4_13966821	<lmxll>	13966821	ppa025124m.g	Exonic
s4_13968555	<nnxnp>	13968555	ppa005936m.g	Exonic
s4_13982461	<hkxhk>	13982461	ppa003834m.g	Exonic
s4_13992214	<nnxnp>	13992214	ppa004041m.g	Intronic
s4_14001090	<hkxhk>	14001090	ppa008263m.g	Exonic
s4_14001091	<hkxhk>	14001091	ppa008263m.g	Exonic
s4_14001092	<hkxhk>	14001092	ppa008263m.g	Exonic
s4_14109730	<hkxhk>	14109730	ppa018565m.g	Exonic
s4_14111564	<nnxnp>	14111564	ppa018565m.g	Intronic
s4_14111568	<nnxnp>	14111568	ppa018565m.g	Intronic
s4_14111570	<hkxhk>	14111570	ppa018565m.g	Intronic
s4_14119071	<nnxnp>	14119071	NA	Intergenic region
s4_14119091	<nnxnp>	14119091	NA	Intergenic region
s4_14119100	<nnxnp>	14119100	NA	Intergenic region
s4_14136810	<hkxhk>	14136810	ppa010128m.g	Exonic
s4_14145948	<nnxnp>	14145948	ppa016878m.g	Intronic
s4_14145950	<nnxnp>	14145950	ppa016878m.g	Intronic
s4_14145951	<nnxnp>	14145951	ppa016878m.g	Intronic
s4_14155444	<hkxhk>	14155444	ppa014415m.g	Intronic
s4_14343818	<hkxhk>	14343818	NA	Intergenic region
s4_14386069	<lmxll>	14386069	NA	Intergenic region
s4_14386075	<nnxnp>	14386075	NA	Intergenic region
s4_14386081	<lmxll>	14386081	NA	Intergenic region
s4_14386117	<hkxhk>	14386117	NA	Intergenic region
s4_14386118	<hkxhk>	14386118	NA	Intergenic region
s4_14399023	<lmxll>	14399023	ppa005985m.g	Exonic
s4_14453899	<nnxnp>	14453899	NA	Intergenic region
s4_14453905	<nnxnp>	14453905	NA	Intergenic region
s4_14527580	<nnxnp>	14527580	ppa018387m.g	Exonic
s4_14704933	<nnxnp>	14704933	ppa009289m.g	Intronic
s4_14761837	<hkxhk>	14761837	ppa017853m.g	Exonic
s4_14761850	<hkxhk>	14761850	ppa017853m.g	Exonic
s4_14761876	<hkxhk>	14761876	ppa017853m.g	Exonic
s4_14761952	<hkxhk>	14761952	ppa017853m.g	Intronic
s4_14763318	<nnxnp>	14763318	ppa017853m.g	Exonic
s4_14763320	<hkxhk>	14763320	ppa017853m.g	Exonic
s4_14765281	<hkxhk>	14765281	ppa017853m.g	Exonic
s4_14765325	<nnxnp>	14765325	ppa017853m.g	Intronic
s4_14765327	<hkxhk>	14765327	ppa017853m.g	Intronic
s4_14765425	<hkxhk>	14765425	ppa017853m.g	Intronic
s4_14765431	<hkxhk>	14765431	ppa017853m.g	Intronic
s4_15072586	<lmxll>	15072586	ppa025752m.g	Exonic
s4_15392496	<lmxll>	15392496	ppa016271m.g	Intronic
s4_15559345	<nnxnp>	15559345	NA	Intergenic region
s4_15629755	<hkxhk>	15629755	NA	Intergenic region
s4_15629760	<nnxnp>	15629760	NA	Intergenic region
s4_15629786	<hkxhk>	15629786	NA	Intergenic region
s4_15629795	<hkxhk>	15629795	NA	Intergenic region
s4_15680661	<hkxhk>	15680661	ppa016400m.g	Exonic
s4_15680666	<hkxhk>	15680666	ppa016400m.g	Exonic
s4_15702077	<nnxnp>	15702077	NA	Intergenic region
s4_15702099	<hkxhk>	15702099	NA	Intergenic region
s4_15795735	<nnxnp>	15795735	NA	Intergenic region
s4_15795758	<hkxhk>	15795758	NA	Intergenic region
s4_15936671	<lmxll>	15936671	NA	Intergenic region
s4_15938872	<nnxnp>	15938872	ppa002371m.g	Exonic
s4_15945185	<nnxnp>	15945185	ppa007013m.g	Exonic
s4_15945187	<nnxnp>	15945187	ppa007013m.g	Exonic
s4_15945188	<nnxnp>	15945188	ppa007013m.g	Exonic
s4_15974508	<nnxnp>	15974508	NA	Intergenic region
s4_15998337	<nnxnp>	15998337	ppa026372m.g	Exonic
s4_16045111	<lmxll>	16045111	NA	Intergenic region
s4_16093309	<lmxll>	16093309	ppa023848m.g	Exonic
s4_16119556	<hkxhk>	16119556	NA	Intergenic region
s4_16124308	<hkxhk>	16124308	NA	Intergenic region
s4_16124309	<hkxhk>	16124309	NA	Intergenic region
s4_16124311	<hkxhk>	16124311	NA	Intergenic region
s4_16251265	<nnxnp>	16251265	NA	Intergenic region
s4_16254554	<lmxll>	16254554	NA	Intergenic region
s4_16382380	<hkxhk>	16382380	NA	Intergenic region
s4_16382396	<hkxhk>	16382396	NA	Intergenic region
s4_16837092	<hkxhk>	16837092	ppa022123m.g	Exonic
s4_16837106	<hkxhk>	16837106	ppa022123m.g	Exonic
s4_17007517	<nnxnp>	17007517	NA	Intergenic region
s4_17007568	<nnxnp>	17007568	NA	Intergenic region
s4_17074265	<nnxnp>	17074265	NA	Intergenic region
s4_17074267	<nnxnp>	17074267	NA	Intergenic region
s4_17082542	<nnxnp>	17082542	ppa002455m.g	Intronic
s4_17245660	<hkxhk>	17245660	NA	Intergenic region
s4_17428442	<nnxnp>	17428442	NA	Intergenic region
s4_17428475	<nnxnp>	17428475	NA	Intergenic region
s4_17428573	<nnxnp>	17428573	NA	Intergenic region
s4_17428580	<nnxnp>	17428580	NA	Intergenic region
s4_17588530	<hkxhk>	17588530	ppb022158m.g	Intronic
s4_17675966	<nnxnp>	17675966	ppa006216m.g	Intronic
s4_17747453	<nnxnp>	17747453	ppa019717m.g	Exonic
s4_17769397	<nnxnp>	17769397	ppa018056m.g	Exonic
s4_17769398	<nnxnp>	17769398	ppa018056m.g	Exonic
s4_17801483	<nnxnp>	17801483	ppa023993m.g	Exonic
s4_17801487	<nnxnp>	17801487	ppa023993m.g	Exonic
s4_17801504	<nnxnp>	17801504	ppa023993m.g	Exonic
s4_17801505	<lmxll>	17801505	ppa023993m.g	Exonic
s4_17865578	<nnxnp>	17865578	ppa007559m.g	Intronic
s4_17897016	<nnxnp>	17897016	ppa008303m.g	Intronic
s4_17897023	<nnxnp>	17897023	ppa008303m.g	Intronic
s4_17932234	<nnxnp>	17932234	ppa011714m.g	Exonic
s4_17932262	<nnxnp>	17932262	ppa011714m.g	Exonic
s4_17986946	<nnxnp>	17986946	ppa000897m.g	Exonic
s4_18009227	<hkxhk>	18009227	ppa020415m.g	Exonic
s4_18009240	<hkxhk>	18009240	ppa020415m.g	Exonic
s4_18009250	<hkxhk>	18009250	ppa020415m.g	Exonic
s4_18129927	<lmxll>	18129927	ppa006913m.g	Exonic
s4_18141483	<hkxhk>	18141483	ppa010371m.g	Intronic
s4_18141511	<hkxhk>	18141511	ppa010371m.g	Intronic
s4_18151812	<hkxhk>	18151812	ppa024022m.g	Intronic
s4_18151859	<hkxhk>	18151859	ppa024022m.g	Intronic
s4_18270181	<hkxhk>	18270181	ppa016720m.g	Intronic
s4_18270220	<hkxhk>	18270220	ppa016720m.g	Intronic
s4_18274261	<nnxnp>	18274261	NA	Intergenic region
s4_18375373	<hkxhk>	18375373	ppa002409m.g	Exonic
s4_18375388	<hkxhk>	18375388	ppa002409m.g	Exonic
s4_18375394	<hkxhk>	18375394	ppa002409m.g	Exonic
s4_18375399	<hkxhk>	18375399	ppa002409m.g	Exonic
s4_18375775	<nnxnp>	18375775	ppa002409m.g	Exonic
s4_18375803	<nnxnp>	18375803	ppa002409m.g	Exonic
s4_18375960	<hkxhk>	18375960	ppa002409m.g	Exonic
s4_18375979	<hkxhk>	18375979	ppa002409m.g	Exonic
s4_18375988	<hkxhk>	18375988	ppa002409m.g	Exonic
s4_18376000	<hkxhk>	18376000	ppa002409m.g	Exonic
s4_18397853	<nnxnp>	18397853	NA	Intergenic region
s4_18437880	<nnxnp>	18437880	NA	Intergenic region
s4_18442218	<nnxnp>	18442218	NA	Intergenic region
s4_18522850	<nnxnp>	18522850	ppa024381m.g	Exonic
s4_18542997	<lmxll>	18542997	ppa004360m.g	Exonic
s4_18598757	<nnxnp>	18598757	ppa010232m.g	Intronic
s4_18598758	<nnxnp>	18598758	ppa010232m.g	Intronic
s4_18598816	<nnxnp>	18598816	ppa010232m.g	Intronic
s4_18686096	<nnxnp>	18686096	NA	Intergenic region
s4_18686098	<nnxnp>	18686098	NA	Intergenic region
s4_18686122	<nnxnp>	18686122	NA	Intergenic region
s4_18686139	<nnxnp>	18686139	NA	Intergenic region
s4_18686141	<hkxhk>	18686141	NA	Intergenic region
s4_18688309	<nnxnp>	18688309	NA	Intergenic region
s4_18688348	<nnxnp>	18688348	NA	Intergenic region
s4_18688349	<nnxnp>	18688349	NA	Intergenic region
s4_18688351	<hkxhk>	18688351	NA	Intergenic region
s4_18688353	<hkxhk>	18688353	NA	Intergenic region
s4_18769680	<lmxll>	18769680	ppa023872m.g	Exonic
s4_18769795	<lmxll>	18769795	ppa023872m.g	Exonic
s4_18802300	<hkxhk>	18802300	ppa019515m.g	Exonic
s4_18802309	<hkxhk>	18802309	ppa019515m.g	Exonic
s4_18802322	<hkxhk>	18802322	ppa019515m.g	Exonic
s4_18802329	<hkxhk>	18802329	ppa019515m.g	Exonic
s4_18861509	<lmxll>	18861509	ppa022560m.g	Exonic
s4_19275446	<hkxhk>	19275446	NA	Intergenic region
s4_19275453	<hkxhk>	19275453	NA	Intergenic region
s4_19275454	<hkxhk>	19275454	NA	Intergenic region
s4_19275472	<hkxhk>	19275472	NA	Intergenic region
s4_19275479	<hkxhk>	19275479	NA	Intergenic region
s4_19275480	<nnxnp>	19275480	NA	Intergenic region
s4_19275481	<lmxll>	19275481	NA	Intergenic region
s4_19275486	<hkxhk>	19275486	NA	Intergenic region
s4_19398336	<lmxll>	19398336	ppa020850m.g	Exonic
s4_19398408	<nnxnp>	19398408	ppa020850m.g	Exonic
s4_19440705	<hkxhk>	19440705	NA	Intergenic region
s4_19440730	<hkxhk>	19440730	NA	Intergenic region
s4_19440740	<hkxhk>	19440740	NA	Intergenic region
s4_19498640	<lmxll>	19498640	ppa002358m.g	5' UTR
s4_19499693	<lmxll>	19499693	ppa002358m.g	Intronic
s4_19567232	<lmxll>	19567232	NA	Intergenic region
s4_19606511	<hkxhk>	19606511	ppa002413m.g	Exonic
s4_19606514	<hkxhk>	19606514	ppa002413m.g	Exonic
s4_19606524	<nnxnp>	19606524	ppa002413m.g	Exonic
s4_19654930	<nnxnp>	19654930	ppa002383m.g	Exonic
s4_19658073	<lmxll>	19658073	ppa002383m.g	Exonic
s4_19674391	<hkxhk>	19674391	ppa018225m.g	Exonic
s4_19674396	<hkxhk>	19674396	ppa018225m.g	Exonic
s4_19674397	<hkxhk>	19674397	ppa018225m.g	Exonic
s4_19753024	<hkxhk>	19753024	ppa007999m.g	Exonic
s4_19753043	<hkxhk>	19753043	ppa007999m.g	Exonic
s4_19753046	<hkxhk>	19753046	ppa007999m.g	Exonic
s4_19790047	<hkxhk>	19790047	ppa000402m.g	Intronic
s4_19790956	<hkxhk>	19790956	ppa000402m.g	Exonic
s4_19902396	<hkxhk>	19902396	NA	Intergenic region
s4_20140497	<hkxhk>	20140497	ppa001278m.g	Intronic
s4_20140527	<hkxhk>	20140527	ppa001278m.g	Intronic
s4_20140715	<hkxhk>	20140715	ppa001278m.g	Intronic
s4_20267756	<hkxhk>	20267756	NA	Intergenic region
s4_20303022	<hkxhk>	20303022	ppa008498m.g	Exonic
s4_20443642	<nnxnp>	20443642	NA	Intergenic region
s4_20448254	<nnxnp>	20448254	NA	Intergenic region
s4_20448262	<hkxhk>	20448262	NA	Intergenic region
s4_20448276	<nnxnp>	20448276	NA	Intergenic region
s4_20448283	<hkxhk>	20448283	NA	Intergenic region
s4_20448305	<hkxhk>	20448305	NA	Intergenic region
s4_20448306	<hkxhk>	20448306	NA	Intergenic region
s4_20506277	<hkxhk>	20506277	ppa016543m.g	Intronic
s4_20506390	<nnxnp>	20506390	ppa016543m.g	Exonic
s4_20549211	<nnxnp>	20549211	NA	Intergenic region
s4_20752873	<hkxhk>	20752873	NA	Intergenic region
s4_20752885	<hkxhk>	20752885	NA	Intergenic region
s4_20752918	<nnxnp>	20752918	NA	Intergenic region
s4_20796926	<lmxll>	20796926	ppa014794m.g	Exonic
s4_20796955	<lmxll>	20796955	ppa014794m.g	Exonic
s4_20803351	<hkxhk>	20803351	ppa006586m.g	Exonic
s4_20898680	<hkxhk>	20898680	ppa007074m.g	Intronic
s4_20923030	<lmxll>	20923030	ppa008046m.g	Exonic
s4_20937505	<lmxll>	20937505	NA	Intergenic region
s4_20937541	<lmxll>	20937541	NA	Intergenic region
s4_20937543	<hkxhk>	20937543	NA	Intergenic region
s4_20937545	<nnxnp>	20937545	NA	Intergenic region
s4_20976755	<nnxnp>	20976755	NA	Intergenic region
s4_21029933	<hkxhk>	21029933	ppa000417m.g	Exonic
s4_21030275	<hkxhk>	21030275	ppa000417m.g	Exonic
s4_21072702	<lmxll>	21072702	NA	Intergenic region
s4_21072719	<hkxhk>	21072719	NA	Intergenic region
s4_21072726	<lmxll>	21072726	NA	Intergenic region
s4_21072766	<lmxll>	21072766	NA	Intergenic region
s4_21072767	<hkxhk>	21072767	NA	Intergenic region
s4_21072779	<hkxhk>	21072779	NA	Intergenic region
s4_21157643	<lmxll>	21157643	NA	Intergenic region
s4_21157657	<lmxll>	21157657	NA	Intergenic region
s4_21198998	<hkxhk>	21198998	NA	Intergenic region
s4_21199001	<hkxhk>	21199001	NA	Intergenic region
s4_21216864	<nnxnp>	21216864	NA	Intergenic region
s4_21216869	<hkxhk>	21216869	NA	Intergenic region
s4_21216881	<lmxll>	21216881	NA	Intergenic region
s4_21216883	<nnxnp>	21216883	NA	Intergenic region
s4_21216887	<nnxnp>	21216887	NA	Intergenic region
s4_21216891	<hkxhk>	21216891	NA	Intergenic region
s4_21216893	<nnxnp>	21216893	NA	Intergenic region
s4_21216898	<nnxnp>	21216898	NA	Intergenic region
s4_21216915	<hkxhk>	21216915	NA	Intergenic region
s4_21232579	<hkxhk>	21232579	ppa026102m.g	Exonic
s4_21232584	<hkxhk>	21232584	ppa026102m.g	Exonic
s4_21264755	<lmxll>	21264755	NA	Intergenic region
s4_21264787	<hkxhk>	21264787	NA	Intergenic region
s4_21264798	<hkxhk>	21264798	NA	Intergenic region
s4_21447370	<nnxnp>	21447370	NA	Intergenic region
s4_21447375	<hkxhk>	21447375	NA	Intergenic region
s4_21447381	<lmxll>	21447381	NA	Intergenic region
s4_21723588	<nnxnp>	21723588	ppa000307m.g	Exonic
s4_21759799	<lmxll>	21759799	ppa010810m.g	Intronic
s4_21759801	<lmxll>	21759801	ppa010810m.g	Intronic
s4_21759802	<lmxll>	21759802	ppa010810m.g	Intronic
s4_21792166	<hkxhk>	21792166	ppa015386m.g	Intronic
s4_21792167	<hkxhk>	21792167	ppa015386m.g	Intronic
s4_21792368	<hkxhk>	21792368	ppa015386m.g	Exonic
s4_21792378	<hkxhk>	21792378	ppa015386m.g	Exonic
s4_21792402	<hkxhk>	21792402	ppa015386m.g	Exonic
s4_21793126	<hkxhk>	21793126	ppa015386m.g	Exonic
s4_21793861	<hkxhk>	21793861	NA	Intergenic region
s4_21794445	<hkxhk>	21794445	NA	Intergenic region
s4_21794451	<hkxhk>	21794451	NA	Intergenic region
s4_21798805	<hkxhk>	21798805	ppa018666m.g	Exonic
s4_21798811	<lmxll>	21798811	ppa018666m.g	Exonic
s4_21798854	<lmxll>	21798854	ppa018666m.g	Exonic
s4_21799180	<hkxhk>	21799180	ppa018666m.g	Exonic
s4_21799194	<hkxhk>	21799194	ppa018666m.g	Exonic
s4_21857832	<hkxhk>	21857832	NA	Intergenic region
s4_21857834	<hkxhk>	21857834	NA	Intergenic region
s4_21883875	<hkxhk>	21883875	NA	Intergenic region
s4_21883890	<hkxhk>	21883890	NA	Intergenic region
s4_21925711	<lmxll>	21925711	ppa023720m.g	Exonic
s4_21946516	<hkxhk>	21946516	ppa022473m.g	Exonic
s4_21963063	<lmxll>	21963063	NA	Intergenic region
s4_22000762	<lmxll>	22000762	ppa024917m.g	Exonic
s4_22555780	<hkxhk>	22555780	NA	Intergenic region
s4_22555802	<hkxhk>	22555802	NA	Intergenic region
s4_22555817	<hkxhk>	22555817	NA	Intergenic region
s4_22555818	<hkxhk>	22555818	NA	Intergenic region
s4_22697697	<hkxhk>	22697697	NA	Intergenic region
s4_22712407	<hkxhk>	22712407	NA	Intergenic region
s4_22712420	<hkxhk>	22712420	NA	Intergenic region
s4_22963499	<lmxll>	22963499	ppa026653m.g	Exonic
s4_23037126	<hkxhk>	23037126	ppa009706m.g	Intronic
s4_23039667	<lmxll>	23039667	ppa009706m.g	Intronic
s4_23042604	<lmxll>	23042604	ppa009706m.g	Intronic
s4_23042611	<lmxll>	23042611	ppa009706m.g	Intronic
s4_23042686	<lmxll>	23042686	ppa009706m.g	Intronic
s4_23042695	<lmxll>	23042695	ppa009706m.g	Intronic
s4_23042720	<lmxll>	23042720	ppa009706m.g	Intronic
s4_23042765	<lmxll>	23042765	ppa009706m.g	Intronic
s4_23042783	<lmxll>	23042783	ppa009706m.g	Intronic
s4_23048256	<hkxhk>	23048256	ppa003789m.g	Intronic
s4_23048276	<hkxhk>	23048276	ppa003789m.g	Intronic
s4_23048315	<hkxhk>	23048315	ppa003789m.g	Intronic
s4_23061047	<lmxll>	23061047	ppa003985m.g	Intronic
s4_23061083	<lmxll>	23061083	ppa003985m.g	Intronic
s4_23065334	<lmxll>	23065334	ppa003985m.g	Exonic
s4_23065644	<lmxll>	23065644	ppa003985m.g	Intronic
s4_23065729	<lmxll>	23065729	ppa003985m.g	Intronic
s4_23065845	<lmxll>	23065845	ppa003985m.g	Intronic
s4_23438569	<lmxll>	23438569	ppa000760m.g	Exonic
s4_23438603	<lmxll>	23438603	ppa000760m.g	Exonic
s4_23438604	<lmxll>	23438604	ppa000760m.g	Exonic
s4_23438605	<lmxll>	23438605	ppa000760m.g	Exonic
s4_23445079	<hkxhk>	23445079	NA	Intergenic region
s4_23445085	<hkxhk>	23445085	NA	Intergenic region
s4_23445120	<hkxhk>	23445120	NA	Intergenic region
s4_23492530	<lmxll>	23492530	ppa022225m.g	Exonic
s4_23670193	<lmxll>	23670193	ppa005495m.g	Exonic
s4_23672306	<nnxnp>	23672306	NA	Intergenic region
s4_23672307	<nnxnp>	23672307	NA	Intergenic region
s4_23681753	<lmxll>	23681753	NA	Intergenic region
s4_23681763	<lmxll>	23681763	NA	Intergenic region
s4_23696370	<hkxhk>	23696370	NA	Intergenic region
s4_23696417	<hkxhk>	23696417	NA	Intergenic region
s4_23719778	<hkxhk>	23719778	ppa003033m.g	Intronic
s4_23719837	<hkxhk>	23719837	ppa003033m.g	Intronic
s4_23780118	<lmxll>	23780118	ppa005223m.g	Intronic
s4_23904337	<hkxhk>	23904337	NA	Intergenic region
s4_23904395	<hkxhk>	23904395	NA	Intergenic region
s4_24331655	<hkxhk>	24331655	NA	Intergenic region
s4_24331665	<hkxhk>	24331665	NA	Intergenic region
s4_24331666	<hkxhk>	24331666	NA	Intergenic region
s4_24336784	<hkxhk>	24336784	NA	Intergenic region
s4_24336786	<hkxhk>	24336786	NA	Intergenic region
s4_24336797	<nnxnp>	24336797	NA	Intergenic region
s4_24336799	<hkxhk>	24336799	NA	Intergenic region
s4_24960059	<lmxll>	24960059	NA	Intergenic region
s4_24960063	<nnxnp>	24960063	NA	Intergenic region
s4_24960087	<hkxhk>	24960087	NA	Intergenic region
s4_24960090	<hkxhk>	24960090	NA	Intergenic region
s4_24960093	<lmxll>	24960093	NA	Intergenic region
s4_24960096	<hkxhk>	24960096	NA	Intergenic region
s4_24992519	<hkxhk>	24992519	NA	Intergenic region
s4_25250829	<hkxhk>	25250829	NA	Intergenic region
s4_25250923	<hkxhk>	25250923	ppb020644m.g	Exonic
s4_25250957	<hkxhk>	25250957	ppb020644m.g	Exonic
s4_25250976	<hkxhk>	25250976	ppb020644m.g	Exonic
s4_25904446	<hkxhk>	25904446	ppa023146m.g	Exonic
s4_25996697	<nnxnp>	25996697	ppa007939m.g	Intronic
s4_26292908	<lmxll>	26292908	ppa000929m.g	Intronic
s4_26541757	<hkxhk>	26541757	ppa001430m.g	Intronic
s4_26541768	<nnxnp>	26541768	ppa001430m.g	Intronic
s4_26541774	<hkxhk>	26541774	ppa001430m.g	Intronic
s4_26561054	<hkxhk>	26561054	ppb014806m.g	Exonic
s4_26561069	<hkxhk>	26561069	ppb014806m.g	Exonic
s4_26671966	<nnxnp>	26671966	NA	Intergenic region
s4_26671992	<lmxll>	26671992	NA	Intergenic region
s4_26676360	<nnxnp>	26676360	NA	Intergenic region
s4_26809826	<hkxhk>	26809826	NA	Intergenic region
s4_26809841	<hkxhk>	26809841	NA	Intergenic region
s4_26845723	<nnxnp>	26845723	ppa000822m.g	Exonic
s4_26850534	<nnxnp>	26850534	ppa023539m.g	Exonic
s4_26850648	<lmxll>	26850648	ppa023539m.g	Exonic
s4_26892136	<hkxhk>	26892136	NA	Intergenic region
s4_26894183	<hkxhk>	26894183	NA	Intergenic region
s4_26904442	<hkxhk>	26904442	NA	Intergenic region
s4_26904462	<hkxhk>	26904462	NA	Intergenic region
s4_26904464	<hkxhk>	26904464	NA	Intergenic region
s4_26904472	<hkxhk>	26904472	NA	Intergenic region
s4_26904473	<hkxhk>	26904473	NA	Intergenic region
s4_26904491	<hkxhk>	26904491	NA	Intergenic region
s4_27017154	<nnxnp>	27017154	NA	Intergenic region
s4_27017156	<nnxnp>	27017156	NA	Intergenic region
s4_27017178	<nnxnp>	27017178	NA	Intergenic region
s4_27017184	<nnxnp>	27017184	NA	Intergenic region
s4_27017185	<nnxnp>	27017185	NA	Intergenic region
s4_27322722	<lmxll>	27322722	ppa001558m.g	Intronic
s4_27324695	<hkxhk>	27324695	ppa001558m.g	Intronic
s4_27356326	<hkxhk>	27356326	ppa005051m.g	Exonic
s4_27415099	<nnxnp>	27415099	NA	Intergenic region
s4_27418919	<hkxhk>	27418919	ppb022212m.g	Exonic
s4_27418974	<hkxhk>	27418974	ppb022212m.g	Exonic
s4_27928027	<hkxhk>	27928027	ppa021653m.g	Exonic
s4_27928039	<hkxhk>	27928039	ppa021653m.g	Exonic
s4_27928075	<hkxhk>	27928075	ppa021653m.g	Exonic
s4_27930215	<hkxhk>	27930215	ppa016392m.g	Intronic
s4_27930225	<hkxhk>	27930225	ppa016392m.g	Intronic
s4_28174411	<hkxhk>	28174411	NA	Intergenic region
s4_28174412	<nnxnp>	28174412	NA	Intergenic region
s4_28174444	<hkxhk>	28174444	NA	Intergenic region
s4_28174456	<nnxnp>	28174456	NA	Intergenic region
s4_28174458	<hkxhk>	28174458	NA	Intergenic region
s4_28174462	<hkxhk>	28174462	NA	Intergenic region
s4_28313982	<nnxnp>	28313982	NA	Intergenic region
s4_28314399	<hkxhk>	28314399	NA	Intergenic region
s4_28316435	<hkxhk>	28316435	NA	Intergenic region
s4_28316436	<hkxhk>	28316436	NA	Intergenic region
s4_28316453	<hkxhk>	28316453	NA	Intergenic region
s4_28708240	<hkxhk>	28708240	ppa014776m.g	Exonic
s4_28854611	<hkxhk>	28854611	NA	Intergenic region
s4_28854623	<hkxhk>	28854623	NA	Intergenic region
s4_28854631	<lmxll>	28854631	NA	Intergenic region
s4_28854633	<hkxhk>	28854633	NA	Intergenic region
s4_28922177	<hkxhk>	28922177	ppa002816m.g	Exonic
s4_28922183	<hkxhk>	28922183	ppa002816m.g	Exonic
s4_28922187	<hkxhk>	28922187	ppa002816m.g	Exonic
s4_28922191	<hkxhk>	28922191	ppa002816m.g	Exonic
s4_28993006	<hkxhk>	28993006	NA	Intergenic region
s4_28993023	<hkxhk>	28993023	NA	Intergenic region
s4_28993027	<hkxhk>	28993027	NA	Intergenic region
s4_29077367	<nnxnp>	29077367	ppa007242m.g	Exonic
s4_29089456	<nnxnp>	29089456	NA	Intergenic region
s4_29188614	<hkxhk>	29188614	ppa023389m.g	Exonic
s4_29188625	<lmxll>	29188625	ppa023389m.g	Exonic
s4_29211900	<lmxll>	29211900	NA	Intergenic region
s4_29211909	<lmxll>	29211909	NA	Intergenic region
s4_29361692	<hkxhk>	29361692	NA	Intergenic region
s4_29361833	<lmxll>	29361833	ppa026715m.g	Exonic
s4_29361869	<lmxll>	29361869	ppa026715m.g	Exonic
s4_29484911	<hkxhk>	29484911	NA	Intergenic region
s4_29484923	<hkxhk>	29484923	NA	Intergenic region
s4_29554079	<hkxhk>	29554079	NA	Intergenic region
s4_29737719	<nnxnp>	29737719	ppa020550m.g	Exonic
s4_29742132	<hkxhk>	29742132	ppa020550m.g	Exonic
s4_29747596	<nnxnp>	29747596	ppb001416m.g	Exonic
s4_29756136	<hkxhk>	29756136	NA	Intergenic region
s4_29888375	<hkxhk>	29888375	ppa010874m.g	Exonic
s4_29888429	<hkxhk>	29888429	ppa010874m.g	5' UTR
s4_30112346	<nnxnp>	30112346	NA	Intergenic region

## Sheet: Scaffold 5
S2 Table. SNPs identified in this study using genotyping-by-sequencing.
NA: No assigned location
Scaffold 5
SNP name	Segregation	Physical position (bp)	Location	Description
s5_317038	<nnxnp>	317038	ppa006104m.g	Intronic
s5_317040	<nnxnp>	317040	ppa006104m.g	Intronic
s5_317057	<nnxnp>	317057	ppa006104m.g	Intronic
s5_317081	<nnxnp>	317081	ppa006104m.g	Intronic
s5_389562	<lmxll>	389562	ppa000354m.g	Exonic
s5_515108	<hkxhk>	515108	ppa000460m.g	Exonic
s5_515163	<hkxhk>	515163	ppa000460m.g	Exonic
s5_515164	<hkxhk>	515164	ppa000460m.g	Exonic
s5_599213	<hkxhk>	599213	NA	Intergenic region
s5_599241	<hkxhk>	599241	ppa008758m.g	Exonic
s5_660763	<hkxhk>	660763	NA	Intergenic region
s5_660781	<hkxhk>	660781	NA	Intergenic region
s5_674862	<lmxll>	674862	ppa004912m.g	Exonic
s5_676126	<hkxhk>	676126	ppa004912m.g	Exonic
s5_696745	<lmxll>	696745	ppa025037m.g	Exonic
s5_696842	<lmxll>	696842	ppa025037m.g	Exonic
s5_889504	<hkxhk>	889504	NA	Intergenic region
s5_977511	<lmxll>	977511	ppa000440m.g	Exonic
s5_977607	<hkxhk>	977607	ppa000440m.g	Exonic
s5_977611	<hkxhk>	977611	ppa000440m.g	Exonic
s5_1088683	<hkxhk>	1088683	ppa027153m.g	Exonic
s5_1121958	<lmxll>	1121958	ppa016837m.g	Intronic
s5_1212056	<lmxll>	1212056	ppa023832m.g	Exonic
s5_1212201	<lmxll>	1212201	ppa023832m.g	Exonic
s5_1468759	<hkxhk>	1468759	NA	Intergenic region
s5_1503173	<hkxhk>	1503173	ppa014756m.g	Exonic
s5_1508305	<lmxll>	1508305	ppa014756m.g	Exonic
s5_1508325	<lmxll>	1508325	ppa014756m.g	Exonic
s5_1508328	<lmxll>	1508328	ppa014756m.g	Exonic
s5_1508340	<lmxll>	1508340	ppa014756m.g	Exonic
s5_1560413	<lmxll>	1560413	ppa014837m.g	Exonic
s5_1560415	<hkxhk>	1560415	ppa014837m.g	Exonic
s5_1560424	<hkxhk>	1560424	ppa014837m.g	Exonic
s5_1560438	<hkxhk>	1560438	ppa014837m.g	Exonic
s5_1624908	<hkxhk>	1624908	NA	Intergenic region
s5_1653084	<hkxhk>	1653084	NA	Intergenic region
s5_1694363	<lmxll>	1694363	ppa006718m.g	Exonic
s5_1694392	<lmxll>	1694392	ppa006718m.g	Exonic
s5_1694402	<lmxll>	1694402	ppa006718m.g	Exonic
s5_1741390	<hkxhk>	1741390	ppa007497m.g	Intronic
s5_1797623	<lmxll>	1797623	ppa004871m.g	Exonic
s5_1986033	<lmxll>	1986033	ppa005625m.g	Exonic
s5_2353413	<hkxhk>	2353413	ppa021146m.g	Intronic
s5_2381016	<hkxhk>	2381016	ppa021282m.g	Exonic
s5_2381029	<hkxhk>	2381029	ppa021282m.g	Exonic
s5_2381045	<nnxnp>	2381045	ppa021282m.g	Exonic
s5_2381049	<hkxhk>	2381049	ppa021282m.g	Exonic
s5_2381197	<nnxnp>	2381197	ppa021282m.g	Exonic
s5_2381199	<nnxnp>	2381199	ppa021282m.g	Exonic
s5_2381216	<nnxnp>	2381216	ppa021282m.g	Exonic
s5_2381231	<nnxnp>	2381231	ppa021282m.g	Exonic
s5_2381232	<nnxnp>	2381232	ppa021282m.g	Exonic
s5_2401514	<hkxhk>	2401514	ppa023446m.g	Exonic
s5_2401521	<hkxhk>	2401521	ppa023446m.g	Exonic
s5_2493204	<hkxhk>	2493204	NA	Intergenic region
s5_2493216	<hkxhk>	2493216	NA	Intergenic region
s5_2493217	<hkxhk>	2493217	NA	Intergenic region
s5_2516374	<nnxnp>	2516374	ppa003819m.g	Exonic
s5_2565074	<hkxhk>	2565074	NA	Intergenic region
s5_2565083	<nnxnp>	2565083	NA	Intergenic region
s5_2565093	<hkxhk>	2565093	NA	Intergenic region
s5_2722408	<lmxll>	2722408	ppa022387m.g	Exonic
s5_2760029	<lmxll>	2760029	ppa004227m.g	3' UTR
s5_2771554	<hkxhk>	2771554	ppa009893m.g	Intronic
s5_2982441	<hkxhk>	2982441	NA	Intergenic region
s5_2982445	<hkxhk>	2982445	NA	Intergenic region
s5_2982457	<hkxhk>	2982457	NA	Intergenic region
s5_3059915	<hkxhk>	3059915	NA	Intergenic region
s5_3098994	<lmxll>	3098994	NA	Intergenic region
s5_3232514	<lmxll>	3232514	NA	Intergenic region
s5_3274681	<nnxnp>	3274681	ppa005103m.g	Intronic
s5_3274689	<nnxnp>	3274689	ppa005103m.g	Intronic
s5_3380595	<hkxhk>	3380595	ppa005940m.g	Exonic
s5_3380606	<hkxhk>	3380606	ppa005940m.g	Exonic
s5_3386173	<lmxll>	3386173	NA	Intergenic region
s5_3427656	<hkxhk>	3427656	ppa016155m.g	Exonic
s5_3427661	<hkxhk>	3427661	ppa016155m.g	Exonic
s5_3517627	<hkxhk>	3517627	NA	Intergenic region
s5_3526608	<nnxnp>	3526608	ppa010995m.g	Exonic
s5_3597620	<nnxnp>	3597620	ppa004830m.g	5' UTR
s5_3645100	<lmxll>	3645100	ppa019280m.g	Exonic
s5_3658213	<lmxll>	3658213	ppa007677m.g	Exonic
s5_3747896	<hkxhk>	3747896	ppa008182m.g	Exonic
s5_3747897	<hkxhk>	3747897	ppa008182m.g	Exonic
s5_3747898	<hkxhk>	3747898	ppa008182m.g	Exonic
s5_3989404	<lmxll>	3989404	NA	Intergenic region
s5_4030833	<hkxhk>	4030833	ppa002404m.g	Exonic
s5_4047471	<nnxnp>	4047471	ppb021022m.g	Exonic
s5_4054643	<nnxnp>	4054643	NA	Intergenic region
s5_4054645	<nnxnp>	4054645	NA	Intergenic region
s5_4211398	<hkxhk>	4211398	ppa022265m.g	Exonic
s5_4218436	<hkxhk>	4218436	ppa001665m.g	Exonic
s5_4224039	<hkxhk>	4224039	ppa001665m.g	Exonic
s5_4224047	<hkxhk>	4224047	ppa001665m.g	Exonic
s5_4224048	<hkxhk>	4224048	ppa001665m.g	Exonic
s5_4224064	<hkxhk>	4224064	ppa001665m.g	Intronic
s5_4224085	<hkxhk>	4224085	ppa001665m.g	Intronic
s5_4224116	<hkxhk>	4224116	ppa001665m.g	Intronic
s5_4224118	<hkxhk>	4224118	ppa001665m.g	Intronic
s5_4334492	<hkxhk>	4334492	NA	Intergenic region
s5_4334516	<hkxhk>	4334516	NA	Intergenic region
s5_4334517	<hkxhk>	4334517	NA	Intergenic region
s5_4334621	<hkxhk>	4334621	NA	Intergenic region
s5_4368366	<nnxnp>	4368366	ppa012773m.g	Intronic
s5_4368371	<nnxnp>	4368371	ppa012773m.g	Intronic
s5_4368379	<nnxnp>	4368379	ppa012773m.g	Intronic
s5_4405553	<hkxhk>	4405553	ppa004030m.g	Exonic
s5_4413668	<hkxhk>	4413668	ppa002069m.g	Exonic
s5_4413822	<hkxhk>	4413822	ppa002069m.g	Exonic
s5_4487912	<lmxll>	4487912	ppa002049m.g	Exonic
s5_4515705	<hkxhk>	4515705	NA	Intergenic region
s5_4515744	<hkxhk>	4515744	NA	Intergenic region
s5_4649792	<hkxhk>	4649792	ppa021984m.g	Exonic
s5_4649816	<lmxll>	4649816	ppa021984m.g	Exonic
s5_4649822	<hkxhk>	4649822	ppa021984m.g	Exonic
s5_4682881	<hkxhk>	4682881	ppa003158m.g	Exonic
s5_4732525	<nnxnp>	4732525	ppa002576m.g	Exonic
s5_4732573	<nnxnp>	4732573	ppa002576m.g	Exonic
s5_4732579	<nnxnp>	4732579	ppa002576m.g	Exonic
s5_4732705	<nnxnp>	4732705	ppa002576m.g	Exonic
s5_4732731	<nnxnp>	4732731	ppa002576m.g	Exonic
s5_4732738	<nnxnp>	4732738	ppa002576m.g	Exonic
s5_4732824	<nnxnp>	4732824	ppa002576m.g	Exonic
s5_4732828	<nnxnp>	4732828	ppa002576m.g	Exonic
s5_4755819	<hkxhk>	4755819	ppa006429m.g	Exonic
s5_4755820	<hkxhk>	4755820	ppa006429m.g	Exonic
s5_4838070	<hkxhk>	4838070	NA	Intergenic region
s5_4962108	<lmxll>	4962108	ppa018722m.g	Exonic
s5_4972151	<hkxhk>	4972151	ppa018546m.g	Exonic
s5_4972153	<hkxhk>	4972153	ppa018546m.g	Exonic
s5_4972154	<hkxhk>	4972154	ppa018546m.g	Exonic
s5_4972163	<hkxhk>	4972163	ppa018546m.g	Exonic
s5_4972170	<hkxhk>	4972170	ppa018546m.g	Exonic
s5_4973656	<hkxhk>	4973656	NA	Intergenic region
s5_4996423	<nnxnp>	4996423	ppa003636m.g	Exonic
s5_4998629	<hkxhk>	4998629	NA	Intergenic region
s5_5022874	<hkxhk>	5022874	ppa1027215m.g	Exonic
s5_5040577	<nnxnp>	5040577	ppa010350m.g	Exonic
s5_5146070	<nnxnp>	5146070	ppa011535m.g	Intronic
s5_5146497	<nnxnp>	5146497	ppa011535m.g	Intronic
s5_5146514	<nnxnp>	5146514	ppa011535m.g	Intronic
s5_5157066	<hkxhk>	5157066	NA	Intergenic region
s5_5289047	<hkxhk>	5289047	NA	Intergenic region
s5_5289078	<hkxhk>	5289078	NA	Intergenic region
s5_5434536	<nnxnp>	5434536	ppa020028m.g	Intronic
s5_5449980	<hkxhk>	5449980	NA	Intergenic region
s5_5449989	<hkxhk>	5449989	NA	Intergenic region
s5_5449996	<hkxhk>	5449996	NA	Intergenic region
s5_5449999	<hkxhk>	5449999	NA	Intergenic region
s5_5450020	<hkxhk>	5450020	NA	Intergenic region
s5_5500418	<hkxhk>	5500418	ppa025607m.g	Exonic
s5_5500419	<nnxnp>	5500419	ppa025607m.g	Exonic
s5_5500422	<hkxhk>	5500422	ppa025607m.g	Exonic
s5_5500428	<hkxhk>	5500428	ppa025607m.g	Exonic
s5_5500439	<lmxll>	5500439	ppa025607m.g	Exonic
s5_5572712	<hkxhk>	5572712	ppa014824m.g	Exonic
s5_5773750	<hkxhk>	5773750	NA	Intergenic region
s5_5773756	<hkxhk>	5773756	NA	Intergenic region
s5_5773759	<hkxhk>	5773759	NA	Intergenic region
s5_5773793	<hkxhk>	5773793	NA	Intergenic region
s5_5853190	<lmxll>	5853190	ppa006955m.g	Exonic
s5_5953161	<hkxhk>	5953161	NA	Intergenic region
s5_5953277	<hkxhk>	5953277	NA	Intergenic region
s5_5953290	<hkxhk>	5953290	NA	Intergenic region
s5_5953316	<hkxhk>	5953316	NA	Intergenic region
s5_5953359	<hkxhk>	5953359	NA	Intergenic region
s5_5953387	<hkxhk>	5953387	NA	Intergenic region
s5_5960923	<hkxhk>	5960923	ppa012472m.g	Exonic
s5_5960929	<hkxhk>	5960929	ppa012472m.g	Exonic
s5_5960970	<hkxhk>	5960970	ppa012472m.g	Exonic
s5_5960971	<hkxhk>	5960971	ppa012472m.g	Exonic
s5_5960983	<hkxhk>	5960983	ppa012472m.g	Exonic
s5_5963162	<hkxhk>	5963162	ppa016039m.g	Exonic
s5_5963171	<hkxhk>	5963171	ppa016039m.g	Exonic
s5_5963173	<hkxhk>	5963173	ppa016039m.g	Exonic
s5_5963178	<hkxhk>	5963178	ppa016039m.g	Exonic
s5_5963200	<hkxhk>	5963200	ppa016039m.g	Exonic
s5_5987263	<hkxhk>	5987263	NA	Intergenic region
s5_5987270	<hkxhk>	5987270	NA	Intergenic region
s5_5987279	<hkxhk>	5987279	NA	Intergenic region
s5_5987315	<hkxhk>	5987315	NA	Intergenic region
s5_5994118	<hkxhk>	5994118	NA	Intergenic region
s5_5994148	<hkxhk>	5994148	NA	Intergenic region
s5_6162727	<hkxhk>	6162727	ppa010089m.g	Exonic
s5_6244373	<nnxnp>	6244373	ppa006423m.g	Exonic
s5_6381783	<hkxhk>	6381783	ppa009287m.g	Exonic
s5_6381794	<lmxll>	6381794	ppa009287m.g	Exonic
s5_6381808	<lmxll>	6381808	ppa009287m.g	Exonic
s5_6381814	<lmxll>	6381814	ppa009287m.g	Exonic
s5_6381816	<lmxll>	6381816	ppa009287m.g	Exonic
s5_6479933	<nnxnp>	6479933	NA	Intergenic region
s5_6699005	<hkxhk>	6699005	ppb014288m.g	Exonic
s5_6758978	<lmxll>	6758978	ppa007892m.g	Exonic
s5_6758980	<nnxnp>	6758980	ppa007892m.g	Exonic
s5_6758982	<hkxhk>	6758982	ppa007892m.g	Exonic
s5_6758986	<hkxhk>	6758986	ppa007892m.g	Exonic
s5_6758996	<hkxhk>	6758996	ppa007892m.g	Exonic
s5_6759017	<lmxll>	6759017	ppa007892m.g	Exonic
s5_6759021	<hkxhk>	6759021	ppa007892m.g	Exonic
s5_6781497	<hkxhk>	6781497	ppa021822m.g	Intronic
s5_6908686	<lmxll>	6908686	NA	Intergenic region
s5_7759932	<hkxhk>	7759932	ppa1027197m.g	Exonic
s5_7760604	<hkxhk>	7760604	ppa1027197m.g	Exonic
s5_7853913	<nnxnp>	7853913	NA	Intergenic region
s5_7864151	<hkxhk>	7864151	NA	Intergenic region
s5_7864256	<hkxhk>	7864256	NA	Intergenic region
s5_7921490	<hkxhk>	7921490	NA	Intergenic region
s5_8029846	<hkxhk>	8029846	ppa009710m.g	Exonic
s5_8029903	<hkxhk>	8029903	ppa009710m.g	Exonic
s5_8090862	<hkxhk>	8090862	NA	Intergenic region
s5_8090866	<nnxnp>	8090866	NA	Intergenic region
s5_8090872	<hkxhk>	8090872	NA	Intergenic region
s5_8135326	<hkxhk>	8135326	ppa005808m.g	Exonic
s5_8176433	<nnxnp>	8176433	ppa020079m.g	Exonic
s5_8197844	<hkxhk>	8197844	ppa024398m.g	Exonic
s5_8264772	<lmxll>	8264772	NA	Intergenic region
s5_8463416	<hkxhk>	8463416	NA	Intergenic region
s5_8463978	<hkxhk>	8463978	NA	Intergenic region
s5_8464028	<hkxhk>	8464028	NA	Intergenic region
s5_8464040	<hkxhk>	8464040	NA	Intergenic region
s5_8488369	<hkxhk>	8488369	ppa020014m.g	Intronic
s5_8488410	<hkxhk>	8488410	ppa020014m.g	Intronic
s5_8562410	<hkxhk>	8562410	NA	Intergenic region
s5_8562437	<nnxnp>	8562437	NA	Intergenic region
s5_8562467	<lmxll>	8562467	NA	Intergenic region
s5_8793208	<lmxll>	8793208	NA	Intergenic region
s5_8905863	<lmxll>	8905863	ppa005546m.g	Intronic
s5_8977889	<lmxll>	8977889	NA	Intergenic region
s5_8977891	<hkxhk>	8977891	NA	Intergenic region
s5_8977893	<nnxnp>	8977893	NA	Intergenic region
s5_8977903	<hkxhk>	8977903	NA	Intergenic region
s5_8977905	<hkxhk>	8977905	NA	Intergenic region
s5_8977920	<lmxll>	8977920	NA	Intergenic region
s5_8977926	<hkxhk>	8977926	NA	Intergenic region
s5_8977929	<hkxhk>	8977929	NA	Intergenic region
s5_8977937	<lmxll>	8977937	NA	Intergenic region
s5_9148537	<hkxhk>	9148537	ppa008535m.g	Exonic
s5_9217691	<hkxhk>	9217691	NA	Intergenic region
s5_9217705	<hkxhk>	9217705	NA	Intergenic region
s5_9217711	<hkxhk>	9217711	NA	Intergenic region
s5_9217834	<hkxhk>	9217834	NA	Intergenic region
s5_9217855	<hkxhk>	9217855	NA	Intergenic region
s5_9217863	<hkxhk>	9217863	NA	Intergenic region
s5_9217872	<hkxhk>	9217872	NA	Intergenic region
s5_9217879	<hkxhk>	9217879	NA	Intergenic region
s5_9463166	<hkxhk>	9463166	ppb011951m.g	Intronic
s5_9464608	<hkxhk>	9464608	ppb011951m.g	Exonic
s5_9493213	<hkxhk>	9493213	ppa1027134m.g	Exonic
s5_9724963	<hkxhk>	9724963	ppa019040m.g	Exonic
s5_9724983	<hkxhk>	9724983	ppa019040m.g	Exonic
s5_9725024	<hkxhk>	9725024	ppa019040m.g	Exonic
s5_9725362	<hkxhk>	9725362	ppa019040m.g	Exonic
s5_9725394	<nnxnp>	9725394	ppa019040m.g	Exonic
s5_9725399	<hkxhk>	9725399	ppa019040m.g	Exonic
s5_9725980	<hkxhk>	9725980	ppa019040m.g	Exonic
s5_9726002	<hkxhk>	9726002	ppa019040m.g	Exonic
s5_9726036	<hkxhk>	9726036	ppa019040m.g	Exonic
s5_9726085	<hkxhk>	9726085	ppa019040m.g	Exonic
s5_9754294	<hkxhk>	9754294	ppa025839m.g	Exonic
s5_9754663	<hkxhk>	9754663	ppa025839m.g	Exonic
s5_9754679	<hkxhk>	9754679	ppa025839m.g	Exonic
s5_9755511	<hkxhk>	9755511	ppa025839m.g	Exonic
s5_9885832	<nnxnp>	9885832	NA	Intergenic region
s5_9885868	<nnxnp>	9885868	NA	Intergenic region
s5_9885878	<nnxnp>	9885878	NA	Intergenic region
s5_10061370	<lmxll>	10061370	ppa017761m.g	Exonic
s5_10085780	<hkxhk>	10085780	ppa021197m.g	Exonic
s5_10293616	<hkxhk>	10293616	ppa005786m.g	Exonic
s5_10361373	<hkxhk>	10361373	ppa011053m.g	Exonic
s5_10361381	<hkxhk>	10361381	ppa011053m.g	Exonic
s5_10361382	<hkxhk>	10361382	ppa011053m.g	Exonic
s5_10361386	<hkxhk>	10361386	ppa011053m.g	Exonic
s5_10361397	<hkxhk>	10361397	ppa011053m.g	Exonic
s5_10402379	<hkxhk>	10402379	ppa019480m.g	Exonic
s5_10402600	<hkxhk>	10402600	ppa019480m.g	Exonic
s5_10630644	<hkxhk>	10630644	ppa024772m.g	Exonic
s5_10631209	<hkxhk>	10631209	ppa024772m.g	Intronic
s5_10631235	<lmxll>	10631235	ppa024772m.g	Intronic
s5_10631236	<hkxhk>	10631236	ppa024772m.g	Intronic
s5_10631242	<hkxhk>	10631242	ppa024772m.g	Intronic
s5_10631249	<hkxhk>	10631249	ppa024772m.g	Intronic
s5_10631504	<lmxll>	10631504	ppa024772m.g	Exonic
s5_10631521	<lmxll>	10631521	ppa024772m.g	Exonic
s5_10631532	<hkxhk>	10631532	ppa024772m.g	Exonic
s5_10631542	<hkxhk>	10631542	ppa024772m.g	Exonic
s5_10631562	<hkxhk>	10631562	ppa024772m.g	Exonic
s5_10631578	<lmxll>	10631578	ppa024772m.g	Exonic
s5_10631584	<nnxnp>	10631584	ppa024772m.g	Exonic
s5_10631605	<hkxhk>	10631605	ppa024772m.g	Exonic
s5_10631610	<hkxhk>	10631610	ppa024772m.g	Exonic
s5_10631612	<hkxhk>	10631612	ppa024772m.g	Exonic
s5_10631620	<lmxll>	10631620	ppa024772m.g	Exonic
s5_10631647	<hkxhk>	10631647	ppa024772m.g	Exonic
s5_10631651	<hkxhk>	10631651	ppa024772m.g	Exonic
s5_10631675	<lmxll>	10631675	ppa024772m.g	Exonic
s5_10631754	<hkxhk>	10631754	ppa024772m.g	Intronic
s5_10631774	<hkxhk>	10631774	ppa024772m.g	Intronic
s5_10631976	<hkxhk>	10631976	ppa024772m.g	Intronic
s5_10631988	<hkxhk>	10631988	ppa024772m.g	Intronic
s5_10632009	<nnxnp>	10632009	ppa024772m.g	Exonic
s5_10632093	<hkxhk>	10632093	ppa024772m.g	Intronic
s5_10702555	<hkxhk>	10702555	ppa018305m.g	Exonic
s5_10702556	<hkxhk>	10702556	ppa018305m.g	Exonic
s5_10702659	<hkxhk>	10702659	ppa018305m.g	Exonic
s5_10702698	<hkxhk>	10702698	ppa018305m.g	Intronic
s5_10702706	<hkxhk>	10702706	ppa018305m.g	Intronic
s5_10728473	<hkxhk>	10728473	NA	Intergenic region
s5_10748952	<lmxll>	10748952	ppa022648m.g	Intronic
s5_10756164	<lmxll>	10756164	ppa021493m.g	Exonic
s5_10756165	<nnxnp>	10756165	ppa021493m.g	Exonic
s5_10851046	<hkxhk>	10851046	ppa007046m.g	Exonic
s5_11013716	<hkxhk>	11013716	NA	Intergenic region
s5_11013717	<hkxhk>	11013717	NA	Intergenic region
s5_11013719	<hkxhk>	11013719	NA	Intergenic region
s5_11013742	<hkxhk>	11013742	NA	Intergenic region
s5_11013771	<lmxll>	11013771	NA	Intergenic region
s5_11209502	<nnxnp>	11209502	ppa019529m.g	Exonic
s5_11217743	<hkxhk>	11217743	ppa016196m.g	Exonic
s5_11217762	<hkxhk>	11217762	ppa016196m.g	Exonic
s5_11217763	<hkxhk>	11217763	ppa016196m.g	Exonic
s5_11250438	<hkxhk>	11250438	ppa010644m.g	Exonic
s5_11250439	<hkxhk>	11250439	ppa010644m.g	Exonic
s5_11418204	<hkxhk>	11418204	ppa021960m.g	Exonic
s5_11418247	<hkxhk>	11418247	ppa021960m.g	Exonic
s5_11418271	<hkxhk>	11418271	ppa021960m.g	Exonic
s5_11418343	<lmxll>	11418343	ppa021960m.g	Exonic
s5_11429844	<hkxhk>	11429844	NA	Intergenic region
s5_11442499	<hkxhk>	11442499	NA	Intergenic region
s5_11442504	<hkxhk>	11442504	NA	Intergenic region
s5_11448831	<hkxhk>	11448831	ppa020915m.g	Exonic
s5_11448852	<hkxhk>	11448852	ppa020915m.g	Exonic
s5_11481409	<hkxhk>	11481409	ppa010244m.g	Exonic
s5_11556343	<nnxnp>	11556343	ppa012062m.g	Exonic
s5_11556353	<hkxhk>	11556353	ppa012062m.g	Exonic
s5_11556454	<hkxhk>	11556454	ppa012062m.g	Exonic
s5_11556472	<hkxhk>	11556472	ppa012062m.g	Exonic
s5_11556473	<hkxhk>	11556473	ppa012062m.g	Exonic
s5_11598583	<hkxhk>	11598583	ppa013492m.g	3' UTR
s5_11626705	<hkxhk>	11626705	ppa014717m.g	Intronic
s5_11626711	<hkxhk>	11626711	ppa014717m.g	Intronic
s5_11626716	<hkxhk>	11626716	ppa014717m.g	Intronic
s5_11626737	<hkxhk>	11626737	ppa014717m.g	Intronic
s5_11626761	<hkxhk>	11626761	ppa014717m.g	Intronic
s5_11707170	<hkxhk>	11707170	ppa015270m.g	Exonic
s5_11726653	<nnxnp>	11726653	ppa012952m.g	Intronic
s5_11726663	<hkxhk>	11726663	ppa012952m.g	Intronic
s5_11726681	<hkxhk>	11726681	ppa012952m.g	Intronic
s5_11726684	<nnxnp>	11726684	ppa012952m.g	Intronic
s5_11726701	<hkxhk>	11726701	ppa012952m.g	Intronic
s5_11727925	<hkxhk>	11727925	ppa012952m.g	Intronic
s5_11739604	<hkxhk>	11739604	ppa025804m.g	Exonic
s5_11739606	<hkxhk>	11739606	ppa025804m.g	Exonic
s5_11739607	<hkxhk>	11739607	ppa025804m.g	Exonic
s5_11803876	<hkxhk>	11803876	ppa018326m.g	Exonic
s5_11803881	<hkxhk>	11803881	ppa018326m.g	Exonic
s5_11803889	<hkxhk>	11803889	ppa018326m.g	Exonic
s5_11803919	<hkxhk>	11803919	ppa018326m.g	Exonic
s5_11803920	<hkxhk>	11803920	ppa018326m.g	Exonic
s5_11803930	<hkxhk>	11803930	ppa018326m.g	Exonic
s5_11804062	<hkxhk>	11804062	ppa018326m.g	Exonic
s5_11804081	<hkxhk>	11804081	ppa018326m.g	Exonic
s5_11804138	<hkxhk>	11804138	ppa018326m.g	Exonic
s5_11883742	<hkxhk>	11883742	ppa013538m.g	Exonic
s5_11908760	<hkxhk>	11908760	ppa005818m.g	Intronic
s5_11908761	<hkxhk>	11908761	ppa005818m.g	Intronic
s5_11908762	<hkxhk>	11908762	ppa005818m.g	Intronic
s5_12035052	<lmxll>	12035052	ppa013667m.g	Intronic
s5_12091154	<lmxll>	12091154	ppa003029m.g	Intronic
s5_12096755	<hkxhk>	12096755	NA	Intergenic region
s5_12096756	<nnxnp>	12096756	NA	Intergenic region
s5_12096757	<nnxnp>	12096757	NA	Intergenic region
s5_12096761	<nnxnp>	12096761	NA	Intergenic region
s5_12096765	<hkxhk>	12096765	NA	Intergenic region
s5_12096767	<nnxnp>	12096767	NA	Intergenic region
s5_12096792	<hkxhk>	12096792	NA	Intergenic region
s5_12111965	<lmxll>	12111965	ppa017074m.g	Intronic
s5_12153164	<lmxll>	12153164	ppa000542m.g	Intronic
s5_12154567	<lmxll>	12154567	ppa000542m.g	Exonic
s5_12220669	<hkxhk>	12220669	ppa001971m.g	Exonic
s5_12220675	<hkxhk>	12220675	ppa001971m.g	Exonic
s5_12342616	<hkxhk>	12342616	NA	Intergenic region
s5_12471773	<lmxll>	12471773	ppa015025m.g	Exonic
s5_12482070	<hkxhk>	12482070	ppa001827m.g	Exonic
s5_12487199	<lmxll>	12487199	ppa002601m.g	Intronic
s5_12489775	<lmxll>	12489775	ppa002601m.g	Exonic
s5_12489780	<lmxll>	12489780	ppa002601m.g	Exonic
s5_12489785	<lmxll>	12489785	ppa002601m.g	Exonic
s5_12489790	<lmxll>	12489790	ppa002601m.g	Exonic
s5_12489807	<lmxll>	12489807	ppa002601m.g	Exonic
s5_12489819	<lmxll>	12489819	ppa002601m.g	Exonic
s5_12523359	<lmxll>	12523359	ppa002524m.g	Exonic
s5_12557912	<hkxhk>	12557912	ppa005470m.g	Exonic
s5_12588682	<lmxll>	12588682	ppa023406m.g	Exonic
s5_12750950	<nnxnp>	12750950	ppa002995m.g	Exonic
s5_12784379	<lmxll>	12784379	ppa018629m.g	Exonic
s5_12784804	<hkxhk>	12784804	ppa018629m.g	Exonic
s5_12784808	<hkxhk>	12784808	ppa018629m.g	Exonic
s5_12784810	<hkxhk>	12784810	ppa018629m.g	Exonic
s5_12784818	<hkxhk>	12784818	ppa018629m.g	Exonic
s5_12785810	<lmxll>	12785810	ppa018629m.g	Exonic
s5_12785834	<lmxll>	12785834	ppa018629m.g	Exonic
s5_12785835	<lmxll>	12785835	ppa018629m.g	Exonic
s5_12874828	<lmxll>	12874828	ppa010139m.g	Intronic
s5_12886872	<hkxhk>	12886872	ppa001787m.g	Exonic
s5_12886878	<hkxhk>	12886878	ppa001787m.g	Exonic
s5_12886949	<lmxll>	12886949	ppa001787m.g	Exonic
s5_12886988	<lmxll>	12886988	ppa001787m.g	Exonic
s5_12887089	<hkxhk>	12887089	ppa001787m.g	Exonic
s5_12887104	<lmxll>	12887104	ppa001787m.g	Exonic
s5_12887119	<hkxhk>	12887119	ppa001787m.g	Exonic
s5_12958465	<lmxll>	12958465	ppa000436m.g	Exonic
s5_12991532	<lmxll>	12991532	ppa012135m.g	Intronic
s5_12991554	<hkxhk>	12991554	ppa012135m.g	Intronic
s5_13008786	<lmxll>	13008786	NA	Intergenic region
s5_13073963	<hkxhk>	13073963	NA	Intergenic region
s5_13073964	<hkxhk>	13073964	NA	Intergenic region
s5_13073965	<nnxnp>	13073965	NA	Intergenic region
s5_13173462	<nnxnp>	13173462	ppa020703m.g	Exonic
s5_13215719	<nnxnp>	13215719	ppa000755m.g	Intronic
s5_13215720	<nnxnp>	13215720	ppa000755m.g	Intronic
s5_13215721	<nnxnp>	13215721	ppa000755m.g	Exonic
s5_13215786	<lmxll>	13215786	ppa000755m.g	Exonic
s5_13223705	<hkxhk>	13223705	ppa002649m.g	Exonic
s5_13223748	<hkxhk>	13223748	ppa002649m.g	Exonic
s5_13223750	<hkxhk>	13223750	ppa002649m.g	Exonic
s5_13291324	<lmxll>	13291324	ppa003575m.g	Intronic
s5_13311336	<lmxll>	13311336	NA	Intergenic region
s5_13376610	<nnxnp>	13376610	ppa000123m.g	Exonic
s5_13376618	<nnxnp>	13376618	ppa000123m.g	Exonic
s5_13376620	<nnxnp>	13376620	ppa000123m.g	Exonic
s5_13382198	<lmxll>	13382198	NA	Intergenic region
s5_13382257	<hkxhk>	13382257	NA	Intergenic region
s5_13388497	<hkxhk>	13388497	ppa018533m.g	Exonic
s5_13388539	<hkxhk>	13388539	ppa018533m.g	Exonic
s5_13388547	<hkxhk>	13388547	ppa018533m.g	Exonic
s5_13507676	<lmxll>	13507676	NA	Intergenic region
s5_13549354	<lmxll>	13549354	ppa026026m.g	Intronic
s5_13549355	<lmxll>	13549355	ppa026026m.g	Intronic
s5_13551519	<hkxhk>	13551519	ppa022641m.g	Exonic
s5_13552148	<nnxnp>	13552148	ppa022641m.g	Intronic
s5_13572798	<hkxhk>	13572798	NA	Intergenic region
s5_13598686	<nnxnp>	13598686	ppa019969m.g	Exonic
s5_13626558	<nnxnp>	13626558	ppa003833m.g	Exonic
s5_13642881	<hkxhk>	13642881	ppa003294m.g	Exonic
s5_13644975	<hkxhk>	13644975	ppa003294m.g	Exonic
s5_13645004	<hkxhk>	13645004	ppa003294m.g	Exonic
s5_13645032	<hkxhk>	13645032	ppa003294m.g	Exonic
s5_13645069	<hkxhk>	13645069	ppa003294m.g	Exonic
s5_13704899	<hkxhk>	13704899	ppa009434m.g	5' UTR
s5_13706196	<nnxnp>	13706196	ppa009434m.g	Exonic
s5_13713738	<hkxhk>	13713738	ppa000602m.g	Exonic
s5_13723099	<hkxhk>	13723099	ppa000602m.g	Exonic
s5_13731802	<hkxhk>	13731802	ppa003933m.g	Exonic
s5_13756056	<hkxhk>	13756056	ppa000404m.g	Exonic
s5_13843020	<lmxll>	13843020	ppa003658m.g	Exonic
s5_13859152	<lmxll>	13859152	ppa003648m.g	Exonic
s5_13859250	<nnxnp>	13859250	ppa003648m.g	Exonic
s5_13924258	<hkxhk>	13924258	ppa008250m.g	Exonic
s5_13968180	<lmxll>	13968180	ppa000752m.g	Exonic
s5_13976605	<hkxhk>	13976605	ppa003556m.g	Intronic
s5_13983716	<lmxll>	13983716	ppa002449m.g	3' UTR
s5_14110722	<hkxhk>	14110722	ppa015048m.g	Exonic
s5_14110730	<lmxll>	14110730	ppa015048m.g	Exonic
s5_14110737	<lmxll>	14110737	ppa015048m.g	Exonic
s5_14136732	<lmxll>	14136732	ppa002631m.g	Exonic
s5_14136763	<hkxhk>	14136763	ppa002631m.g	Exonic
s5_14146695	<hkxhk>	14146695	NA	Intergenic region
s5_14167714	<hkxhk>	14167714	ppa004335m.g	Exonic
s5_14174060	<lmxll>	14174060	ppa007566m.g	Exonic
s5_14180472	<lmxll>	14180472	ppa006416m.g	Exonic
s5_14203162	<nnxnp>	14203162	ppa014370m.g	3' UTR
s5_14203212	<nnxnp>	14203212	ppa014370m.g	3' UTR
s5_14203214	<nnxnp>	14203214	ppa014370m.g	3' UTR
s5_14230049	<hkxhk>	14230049	ppa006554m.g	Intronic
s5_14241081	<lmxll>	14241081	ppa015543m.g	Exonic
s5_14245264	<lmxll>	14245264	ppa021168m.g	Exonic
s5_14292023	<hkxhk>	14292023	ppa005990m.g	Exonic
s5_14292024	<hkxhk>	14292024	ppa005990m.g	Exonic
s5_14294458	<hkxhk>	14294458	ppa017339m.g	Exonic
s5_14294471	<hkxhk>	14294471	ppa017339m.g	Exonic
s5_14294478	<nnxnp>	14294478	ppa017339m.g	Exonic
s5_14294567	<nnxnp>	14294567	ppa017339m.g	Exonic
s5_14294569	<nnxnp>	14294569	ppa017339m.g	Exonic
s5_14294597	<lmxll>	14294597	ppa017339m.g	Exonic
s5_14358075	<hkxhk>	14358075	ppa004942m.g	Exonic
s5_14362039	<hkxhk>	14362039	ppa011499m.g	Exonic
s5_14409429	<hkxhk>	14409429	ppa002438m.g	Exonic
s5_14409471	<hkxhk>	14409471	ppa002438m.g	Exonic
s5_14415927	<nnxnp>	14415927	NA	Intergenic region
s5_14441107	<nnxnp>	14441107	ppa003019m.g	Exonic
s5_14442617	<lmxll>	14442617	NA	Intergenic region
s5_14445896	<hkxhk>	14445896	NA	Intergenic region
s5_14469041	<hkxhk>	14469041	NA	Intergenic region
s5_14502341	<nnxnp>	14502341	ppa005927m.g	Intronic
s5_14541754	<lmxll>	14541754	ppa005042m.g	Exonic
s5_14546765	<lmxll>	14546765	ppa008141m.g	Exonic
s5_14588760	<lmxll>	14588760	ppa011946m.g	5' UTR
s5_14621541	<nnxnp>	14621541	ppa000610m.g	Exonic
s5_14621543	<nnxnp>	14621543	ppa000610m.g	Exonic
s5_14684230	<hkxhk>	14684230	ppa009314m.g	Intronic
s5_14684471	<nnxnp>	14684471	ppa009314m.g	Intronic
s5_14706173	<nnxnp>	14706173	ppa002100m.g	Intronic
s5_14745497	<hkxhk>	14745497	ppa011860m.g	Exonic
s5_14745500	<hkxhk>	14745500	ppa011860m.g	Exonic
s5_14745621	<hkxhk>	14745621	ppa011860m.g	Exonic
s5_14745637	<hkxhk>	14745637	ppa011860m.g	Exonic
s5_14849422	<nnxnp>	14849422	NA	Intergenic region
s5_14896352	<hkxhk>	14896352	ppa003003m.g	Exonic
s5_14912273	<hkxhk>	14912273	ppa026684m.g	Exonic
s5_14934878	<lmxll>	14934878	ppa002322m.g	Exonic
s5_14935123	<lmxll>	14935123	ppa002322m.g	Exonic
s5_15001660	<nnxnp>	15001660	NA	Intergenic region
s5_15001702	<nnxnp>	15001702	NA	Intergenic region
s5_15005383	<nnxnp>	15005383	ppa011421m.g	Intronic
s5_15010828	<nnxnp>	15010828	ppa000152m.g	Exonic
s5_15018254	<nnxnp>	15018254	ppa013066m.g	Intronic
s5_15018262	<nnxnp>	15018262	ppa013066m.g	Intronic
s5_15044200	<lmxll>	15044200	ppa011096m.g	Exonic
s5_15094355	<lmxll>	15094355	ppa027192m.g	Exonic
s5_15120020	<lmxll>	15120020	NA	Intergenic region
s5_15121723	<hkxhk>	15121723	ppa004563m.g	Exonic
s5_15121724	<hkxhk>	15121724	ppa004563m.g	Exonic
s5_15123033	<hkxhk>	15123033	ppa004563m.g	Intronic
s5_15138839	<lmxll>	15138839	ppa003407m.g	Exonic
s5_15253761	<lmxll>	15253761	ppa023935m.g	Exonic
s5_15302285	<hkxhk>	15302285	ppa002060m.g	Exonic
s5_15302289	<hkxhk>	15302289	ppa002060m.g	Exonic
s5_15302291	<hkxhk>	15302291	ppa002060m.g	Exonic
s5_15302293	<lmxll>	15302293	ppa002060m.g	Exonic
s5_15306139	<lmxll>	15306139	ppa002246m.g	Exonic
s5_15306167	<lmxll>	15306167	ppa002246m.g	Intronic
s5_15306287	<lmxll>	15306287	ppa002246m.g	Exonic
s5_15321272	<lmxll>	15321272	ppa003974m.g	Exonic
s5_15323040	<lmxll>	15323040	NA	Intergenic region
s5_15325963	<lmxll>	15325963	ppa000326m.g	Exonic
s5_15379803	<lmxll>	15379803	ppa003007m.g	Exonic
s5_15384775	<lmxll>	15384775	ppa003155m.g	Exonic
s5_15387765	<hkxhk>	15387765	ppa024635m.g	Intronic
s5_15399025	<hkxhk>	15399025	NA	Intergenic region
s5_15407410	<hkxhk>	15407410	ppa023704m.g	Exonic
s5_15414185	<hkxhk>	15414185	ppa008495m.g	Exonic
s5_15414186	<hkxhk>	15414186	ppa008495m.g	Exonic
s5_15414187	<hkxhk>	15414187	ppa008495m.g	Exonic
s5_15414188	<hkxhk>	15414188	ppa008495m.g	Exonic
s5_15439153	<lmxll>	15439153	ppa000632m.g	Exonic
s5_15459470	<nnxnp>	15459470	ppa001544m.g	Exonic
s5_15464031	<nnxnp>	15464031	ppb012410m.g	Exonic
s5_15464052	<lmxll>	15464052	ppb012410m.g	Exonic
s5_15538824	<nnxnp>	15538824	ppa007822m.g	Exonic
s5_15538836	<hkxhk>	15538836	ppa007822m.g	Exonic
s5_15538866	<hkxhk>	15538866	ppa007822m.g	Exonic
s5_15538895	<hkxhk>	15538895	ppa007822m.g	Exonic
s5_15538897	<lmxll>	15538897	ppa007822m.g	Exonic
s5_15606060	<lmxll>	15606060	NA	Intergenic region
s5_15727610	<hkxhk>	15727610	ppa003018m.g	Intronic
s5_15733705	<hkxhk>	15733705	NA	Intergenic region
s5_15734175	<hkxhk>	15734175	ppa008925m.g	Exonic
s5_15734369	<hkxhk>	15734369	ppa008925m.g	Exonic
s5_15741094	<hkxhk>	15741094	ppa019423m.g	Exonic
s5_15783231	<lmxll>	15783231	NA	Intergenic region
s5_15790379	<nnxnp>	15790379	NA	Intergenic region
s5_15790465	<hkxhk>	15790465	NA	Intergenic region
s5_15795559	<hkxhk>	15795559	ppa019151m.g	Intronic
s5_15809411	<nnxnp>	15809411	ppa021747m.g	Exonic
s5_15838634	<lmxll>	15838634	NA	Intergenic region
s5_15838687	<hkxhk>	15838687	NA	Intergenic region
s5_15923929	<lmxll>	15923929	NA	Intergenic region
s5_15970741	<hkxhk>	15970741	ppa004401m.g	Exonic
s5_15970850	<hkxhk>	15970850	ppa004401m.g	Exonic
s5_16012350	<hkxhk>	16012350	ppa004836m.g	Exonic
s5_16012368	<hkxhk>	16012368	ppa004836m.g	Exonic
s5_16101015	<lmxll>	16101015	ppa022963m.g	Exonic
s5_16101017	<lmxll>	16101017	ppa022963m.g	Exonic
s5_16101018	<lmxll>	16101018	ppa022963m.g	Exonic
s5_16298371	<hkxhk>	16298371	ppb012111m.g	Exonic
s5_16298375	<lmxll>	16298375	ppb012111m.g	Exonic
s5_16298383	<hkxhk>	16298383	ppb012111m.g	Exonic
s5_16298395	<hkxhk>	16298395	ppb012111m.g	Exonic
s5_16299017	<hkxhk>	16299017	NA	Intergenic region
s5_16299019	<hkxhk>	16299019	NA	Intergenic region
s5_16299028	<hkxhk>	16299028	NA	Intergenic region
s5_16299041	<hkxhk>	16299041	NA	Intergenic region
s5_16319215	<hkxhk>	16319215	ppa002021m.g	Exonic
s5_16319216	<hkxhk>	16319216	ppa002021m.g	Exonic
s5_16319561	<nnxnp>	16319561	ppa002021m.g	Exonic
s5_16321433	<lmxll>	16321433	ppa002021m.g	Exonic
s5_16321505	<lmxll>	16321505	ppa002021m.g	Exonic
s5_16353355	<hkxhk>	16353355	NA	Intergenic region
s5_16353378	<hkxhk>	16353378	NA	Intergenic region
s5_16353384	<hkxhk>	16353384	NA	Intergenic region
s5_16355934	<lmxll>	16355934	ppa004433m.g	Exonic
s5_16362370	<nnxnp>	16362370	ppa001102m.g	Exonic
s5_16372130	<lmxll>	16372130	NA	Intergenic region
s5_16372159	<lmxll>	16372159	ppa010695m.g	Exonic
s5_16385868	<hkxhk>	16385868	NA	Intergenic region
s5_16385870	<hkxhk>	16385870	NA	Intergenic region
s5_16390091	<hkxhk>	16390091	ppa020262m.g	Exonic
s5_16390121	<hkxhk>	16390121	ppa020262m.g	Exonic
s5_16391013	<lmxll>	16391013	NA	Intergenic region
s5_16421201	<nnxnp>	16421201	ppa002101m.g	Exonic
s5_16421223	<nnxnp>	16421223	ppa002101m.g	Exonic
s5_16422823	<nnxnp>	16422823	ppa002101m.g	Exonic
s5_16425183	<nnxnp>	16425183	ppb020944m.g	Exonic
s5_16508701	<hkxhk>	16508701	NA	Intergenic region
s5_16577425	<nnxnp>	16577425	ppa005430m.g	Exonic
s5_16716154	<lmxll>	16716154	ppa022833m.g	Intronic
s5_16729547	<nnxnp>	16729547	ppa022927m.g	Exonic
s5_16823450	<hkxhk>	16823450	ppa003276m.g	Intronic
s5_16832486	<hkxhk>	16832486	ppb024514m.g	Exonic
s5_16832498	<hkxhk>	16832498	ppb024514m.g	Exonic
s5_16832517	<hkxhk>	16832517	ppb024514m.g	Exonic
s5_16852601	<lmxll>	16852601	ppa002029m.g	Exonic
s5_16924932	<nnxnp>	16924932	ppa003191m.g	Intronic
s5_16924934	<nnxnp>	16924934	ppa003191m.g	Intronic
s5_16947925	<lmxll>	16947925	NA	Intergenic region
s5_16980917	<lmxll>	16980917	ppa017260m.g	Exonic
s5_16980928	<lmxll>	16980928	ppa017260m.g	Exonic
s5_17003083	<hkxhk>	17003083	NA	Intergenic region
s5_17014314	<hkxhk>	17014314	ppa000205m.g	Intronic
s5_17056115	<hkxhk>	17056115	NA	Intergenic region
s5_17056139	<nnxnp>	17056139	NA	Intergenic region
s5_17056146	<nnxnp>	17056146	NA	Intergenic region
s5_17062870	<lmxll>	17062870	ppa003878m.g	Exonic
s5_17069677	<nnxnp>	17069677	NA	Intergenic region
s5_17078068	<lmxll>	17078068	NA	Intergenic region
s5_17116581	<lmxll>	17116581	ppa015583m.g	Exonic
s5_17158315	<lmxll>	17158315	ppa000386m.g	Exonic
s5_17182064	<nnxnp>	17182064	ppa025857m.g	Intronic
s5_17185720	<lmxll>	17185720	ppa012428m.g	Exonic
s5_17210622	<hkxhk>	17210622	ppa017855m.g	Exonic
s5_17226495	<hkxhk>	17226495	ppa014950m.g	Intronic
s5_17242748	<lmxll>	17242748	ppa003084m.g	Exonic
s5_17269821	<lmxll>	17269821	ppa020153m.g	Exonic
s5_17285162	<lmxll>	17285162	ppa008877m.g	Exonic
s5_17314279	<hkxhk>	17314279	ppa023982m.g	Exonic
s5_17314282	<hkxhk>	17314282	ppa023982m.g	Exonic
s5_17358757	<hkxhk>	17358757	ppa001217m.g	Exonic
s5_17381684	<nnxnp>	17381684	NA	Intergenic region
s5_17393753	<lmxll>	17393753	ppa006194m.g	Exonic
s5_17402195	<lmxll>	17402195	ppa027081m.g	Exonic
s5_17404019	<lmxll>	17404019	NA	Intergenic region
s5_17409373	<hkxhk>	17409373	ppb014677m.g	Intronic
s5_17409400	<hkxhk>	17409400	ppb014677m.g	Intronic
s5_17409412	<hkxhk>	17409412	ppb014677m.g	Intronic
s5_17424855	<hkxhk>	17424855	NA	Intergenic region
s5_17424856	<hkxhk>	17424856	NA	Intergenic region
s5_17424867	<hkxhk>	17424867	NA	Intergenic region
s5_17433128	<hkxhk>	17433128	NA	Intergenic region
s5_17458510	<hkxhk>	17458510	ppb015702m.g	Intronic
s5_17458511	<hkxhk>	17458511	ppb015702m.g	Intronic
s5_17458516	<hkxhk>	17458516	ppb015702m.g	Intronic
s5_17539023	<hkxhk>	17539023	ppa002513m.g	Intronic
s5_17573812	<lmxll>	17573812	ppa000642m.g	Exonic
s5_17574501	<lmxll>	17574501	ppa017890m.g	Exonic
s5_17574503	<lmxll>	17574503	ppa017890m.g	Exonic
s5_17574506	<lmxll>	17574506	ppa017890m.g	Exonic
s5_17574636	<lmxll>	17574636	ppa017890m.g	Exonic
s5_17604960	<lmxll>	17604960	ppa004380m.g	Intronic
s5_17635941	<hkxhk>	17635941	ppa009266m.g	Exonic
s5_17648901	<lmxll>	17648901	ppa002162m.g	Exonic
s5_17651176	<hkxhk>	17651176	ppa002837m.g	Exonic
s5_17658942	<nnxnp>	17658942	ppa004509m.g	Exonic
s5_17659161	<lmxll>	17659161	ppa004509m.g	Exonic
s5_17659920	<lmxll>	17659920	ppa004509m.g	Exonic
s5_17684242	<hkxhk>	17684242	ppa002310m.g	Exonic
s5_17684252	<hkxhk>	17684252	ppa002310m.g	Exonic
s5_17684269	<lmxll>	17684269	ppa002310m.g	Exonic
s5_17684275	<lmxll>	17684275	ppa002310m.g	Exonic
s5_17684451	<hkxhk>	17684451	ppa002310m.g	Intronic
s5_17699115	<hkxhk>	17699115	ppa010418m.g	Exonic
s5_17699117	<hkxhk>	17699117	ppa010418m.g	Exonic
s5_17699118	<hkxhk>	17699118	ppa010418m.g	Exonic
s5_17750346	<lmxll>	17750346	ppa010638m.g	Intronic
s5_17774495	<hkxhk>	17774495	ppa002386m.g	Exonic
s5_17822012	<hkxhk>	17822012	ppa007867m.g	Exonic
s5_17858973	<hkxhk>	17858973	ppa000304m.g	Intronic
s5_17876167	<lmxll>	17876167	ppa027015m.g	Intronic
s5_17920730	<lmxll>	17920730	ppa002150m.g	Intronic
s5_17920733	<lmxll>	17920733	ppa002150m.g	Intronic
s5_17920734	<lmxll>	17920734	ppa002150m.g	Intronic
s5_17920776	<lmxll>	17920776	ppa002150m.g	Intronic
s5_17922516	<lmxll>	17922516	ppa002150m.g	Exonic
s5_17922651	<lmxll>	17922651	ppa002150m.g	Exonic
s5_17922660	<lmxll>	17922660	ppa002150m.g	Exonic
s5_17922661	<lmxll>	17922661	ppa002150m.g	Exonic
s5_17956016	<lmxll>	17956016	ppa013321m.g	5' UTR
s5_17956025	<lmxll>	17956025	ppa013321m.g	5' UTR
s5_17956053	<lmxll>	17956053	ppa013321m.g	Exonic
s5_17956056	<lmxll>	17956056	ppa013321m.g	Exonic
s5_17958061	<hkxhk>	17958061	NA	Intergenic region
s5_17958065	<nnxnp>	17958065	NA	Intergenic region
s5_17958074	<hkxhk>	17958074	NA	Intergenic region
s5_17968710	<lmxll>	17968710	ppa011857m.g	3' UTR
s5_17981653	<hkxhk>	17981653	NA	Intergenic region
s5_17997679	<hkxhk>	17997679	ppa016187m.g	Exonic
s5_17998251	<nnxnp>	17998251	ppa016187m.g	Exonic
s5_18097112	<nnxnp>	18097112	ppa000464m.g	Intronic
s5_18101688	<nnxnp>	18101688	ppa000464m.g	Intronic
s5_18101706	<nnxnp>	18101706	ppa000464m.g	Intronic
s5_18105080	<nnxnp>	18105080	NA	Intergenic region
s5_18105120	<nnxnp>	18105120	NA	Intergenic region
s5_18105121	<nnxnp>	18105121	NA	Intergenic region
s5_18105130	<nnxnp>	18105130	NA	Intergenic region
s5_18117356	<nnxnp>	18117356	ppa003620m.g	Exonic
s5_18120823	<nnxnp>	18120823	ppa004567m.g	Exonic
s5_18120862	<nnxnp>	18120862	ppa004567m.g	Exonic
s5_18168186	<lmxll>	18168186	ppa019414m.g	Intronic
s5_18178889	<lmxll>	18178889	ppa024340m.g	Exonic
s5_18242570	<nnxnp>	18242570	ppa018757m.g	Intronic
s5_18285001	<hkxhk>	18285001	ppa001548m.g	Exonic
s5_18285024	<hkxhk>	18285024	ppa001548m.g	Exonic
s5_18285028	<hkxhk>	18285028	ppa001548m.g	Exonic
s5_18285201	<hkxhk>	18285201	ppa001548m.g	Exonic
s5_18285211	<hkxhk>	18285211	ppa001548m.g	Exonic
s5_18285228	<hkxhk>	18285228	ppa001548m.g	Exonic
s5_18285238	<hkxhk>	18285238	ppa001548m.g	Exonic
s5_18285253	<hkxhk>	18285253	ppa001548m.g	3' UTR
s5_18285276	<hkxhk>	18285276	ppa001548m.g	3' UTR
s5_18336406	<lmxll>	18336406	NA	Intergenic region
s5_18364402	<lmxll>	18364402	ppa007182m.g	Intronic
s5_18364486	<lmxll>	18364486	ppa007182m.g	Exonic
s5_18367153	<hkxhk>	18367153	ppa007182m.g	Intronic
s5_18367160	<hkxhk>	18367160	ppa007182m.g	Intronic
s5_18367164	<nnxnp>	18367164	ppa007182m.g	Exonic
s5_18367167	<hkxhk>	18367167	ppa007182m.g	Exonic
s5_18367183	<hkxhk>	18367183	ppa007182m.g	Exonic
s5_18367192	<hkxhk>	18367192	ppa007182m.g	Exonic
s5_18369134	<nnxnp>	18369134	ppa009481m.g	Intronic
s5_18369159	<nnxnp>	18369159	ppa009481m.g	Exonic
s5_18369161	<nnxnp>	18369161	ppa009481m.g	Exonic
s5_18369174	<hkxhk>	18369174	ppa009481m.g	Exonic
s5_18369178	<hkxhk>	18369178	ppa009481m.g	Exonic
s5_18369182	<hkxhk>	18369182	ppa009481m.g	Exonic
s5_18369269	<nnxnp>	18369269	ppa009481m.g	Exonic
s5_18369302	<nnxnp>	18369302	ppa009481m.g	Exonic
s5_18369303	<nnxnp>	18369303	ppa009481m.g	Exonic
s5_18369321	<nnxnp>	18369321	ppa009481m.g	Exonic
s5_18370202	<lmxll>	18370202	ppa009481m.g	Intronic
s5_18370214	<lmxll>	18370214	ppa009481m.g	Intronic
s5_18370215	<lmxll>	18370215	ppa009481m.g	Intronic
s5_18370425	<lmxll>	18370425	ppa009481m.g	Intronic
s5_18411434	<lmxll>	18411434	ppa025841m.g	Exonic
s5_18414771	<hkxhk>	18414771	ppa010285m.g	Intronic
s5_18418015	<lmxll>	18418015	ppa022462m.g	Exonic
s5_18449276	<hkxhk>	18449276	ppa001510m.g	Intronic
s5_18449287	<hkxhk>	18449287	ppa001510m.g	Intronic
s5_18449292	<hkxhk>	18449292	ppa001510m.g	Intronic
s5_18449293	<hkxhk>	18449293	ppa001510m.g	Intronic
s5_18449313	<hkxhk>	18449313	ppa001510m.g	Intronic
s5_18457190	<lmxll>	18457190	NA	Intergenic region
s5_18457192	<lmxll>	18457192	NA	Intergenic region
s5_18457194	<nnxnp>	18457194	NA	Intergenic region
s5_18457198	<hkxhk>	18457198	NA	Intergenic region
s5_18457234	<hkxhk>	18457234	NA	Intergenic region
s5_18457252	<lmxll>	18457252	NA	Intergenic region
s5_18460304	<lmxll>	18460304	NA	Intergenic region
s5_18460309	<lmxll>	18460309	NA	Intergenic region

## Sheet: Scaffold 6
S2 Table. SNPs identified in this study using genotyping-by-sequencing.
NA: No assigned location
Scaffold 6
SNP name	Segregation	Physical position (bp)	Location	Description
s6_55118	<nnxnp>	55118	NA	Intergenic region
s6_55128	<lmxll>	55128	NA	Intergenic region
s6_55130	<nnxnp>	55130	NA	Intergenic region
s6_55151	<nnxnp>	55151	NA	Intergenic region
s6_138569	<lmxll>	138569	NA	Intergenic region
s6_138598	<lmxll>	138598	NA	Intergenic region
s6_138724	<hkxhk>	138724	NA	Intergenic region
s6_159628	<hkxhk>	159628	ppa000248m.g	Exonic
s6_329001	<nnxnp>	329001	ppa003012m.g	Exonic
s6_342732	<hkxhk>	342732	NA	Intergenic region
s6_411619	<hkxhk>	411619	NA	Intergenic region
s6_411627	<hkxhk>	411627	NA	Intergenic region
s6_411628	<hkxhk>	411628	NA	Intergenic region
s6_411629	<hkxhk>	411629	NA	Intergenic region
s6_472822	<lmxll>	472822	ppa010062m.g	Exonic
s6_472837	<lmxll>	472837	ppa010062m.g	Exonic
s6_472960	<lmxll>	472960	ppa010062m.g	Exonic
s6_473011	<lmxll>	473011	ppa010062m.g	Exonic
s6_489632	<lmxll>	489632	ppa001694m.g	Exonic
s6_489714	<hkxhk>	489714	ppa001694m.g	Exonic
s6_493008	<lmxll>	493008	ppa014876m.g	Exonic
s6_493025	<nnxnp>	493025	ppa014876m.g	Exonic
s6_493049	<hkxhk>	493049	ppa014876m.g	Exonic
s6_493064	<hkxhk>	493064	ppa014876m.g	Exonic
s6_587198	<hkxhk>	587198	NA	Intergenic region
s6_594545	<nnxnp>	594545	ppa000292m.g	Exonic
s6_594687	<nnxnp>	594687	ppa000292m.g	Exonic
s6_610667	<lmxll>	610667	ppa019120m.g	Exonic
s6_614051	<nnxnp>	614051	ppa011454m.g	Intronic
s6_649757	<hkxhk>	649757	ppa004824m.g	3' UTR
s6_655874	<nnxnp>	655874	NA	Intergenic region
s6_655892	<nnxnp>	655892	NA	Intergenic region
s6_663211	<hkxhk>	663211	ppa001019m.g	Exonic
s6_721960	<nnxnp>	721960	ppa002959m.g	Exonic
s6_721991	<nnxnp>	721991	ppa002959m.g	Exonic
s6_757460	<hkxhk>	757460	ppa005207m.g	Exonic
s6_813916	<lmxll>	813916	ppa022765m.g	Intronic
s6_817186	<hkxhk>	817186	ppa004005m.g	Intronic
s6_831357	<nnxnp>	831357	ppa020750m.g	Exonic
s6_831363	<nnxnp>	831363	ppa020750m.g	Exonic
s6_831408	<nnxnp>	831408	ppa020750m.g	Exonic
s6_840051	<nnxnp>	840051	NA	Intergenic region
s6_854699	<hkxhk>	854699	ppa000523m.g	Exonic
s6_854702	<hkxhk>	854702	ppa000523m.g	Exonic
s6_854708	<nnxnp>	854708	ppa000523m.g	Exonic
s6_854712	<hkxhk>	854712	ppa000523m.g	Exonic
s6_854725	<nnxnp>	854725	ppa000523m.g	Exonic
s6_863282	<nnxnp>	863282	ppa000523m.g	Exonic
s6_865199	<lmxll>	865199	ppa025828m.g	Exonic
s6_865292	<lmxll>	865292	ppa025828m.g	Exonic
s6_871944	<nnxnp>	871944	NA	Intergenic region
s6_871980	<nnxnp>	871980	NA	Intergenic region
s6_874975	<lmxll>	874975	ppb019649m.g	Exonic
s6_874979	<hkxhk>	874979	ppb019649m.g	Exonic
s6_874994	<hkxhk>	874994	ppb019649m.g	Exonic
s6_891336	<lmxll>	891336	NA	Intergenic region
s6_939510	<hkxhk>	939510	ppa000045m.g	Intronic
s6_939619	<lmxll>	939619	ppa000045m.g	Intronic
s6_953481	<lmxll>	953481	ppa000045m.g	Intronic
s6_953503	<lmxll>	953503	ppa000045m.g	Intronic
s6_1003929	<lmxll>	1003929	ppa003093m.g	Intronic
s6_1003930	<lmxll>	1003930	ppa003093m.g	Intronic
s6_1005089	<lmxll>	1005089	ppa003093m.g	Intronic
s6_1022955	<hkxhk>	1022955	ppa004220m.g	Exonic
s6_1023095	<lmxll>	1023095	ppa004220m.g	Intronic
s6_1063576	<nnxnp>	1063576	ppa002821m.g	Intronic
s6_1124047	<hkxhk>	1124047	NA	Intergenic region
s6_1128067	<lmxll>	1128067	ppa008748m.g	Intronic
s6_1351835	<lmxll>	1351835	ppa003265m.g	Intronic
s6_1388942	<lmxll>	1388942	ppa016693m.g	Exonic
s6_1487113	<lmxll>	1487113	ppa013353m.g	Exonic
s6_1493675	<lmxll>	1493675	NA	Intergenic region
s6_1493883	<lmxll>	1493883	NA	Intergenic region
s6_1501399	<hkxhk>	1501399	NA	Intergenic region
s6_1501400	<hkxhk>	1501400	NA	Intergenic region
s6_1526317	<lmxll>	1526317	ppa027128m.g	Exonic
s6_1529022	<hkxhk>	1529022	NA	Intergenic region
s6_1529033	<hkxhk>	1529033	NA	Intergenic region
s6_1529039	<hkxhk>	1529039	NA	Intergenic region
s6_1529059	<hkxhk>	1529059	NA	Intergenic region
s6_1529222	<lmxll>	1529222	NA	Intergenic region
s6_1530296	<lmxll>	1530296	NA	Intergenic region
s6_1530313	<lmxll>	1530313	NA	Intergenic region
s6_1530320	<hkxhk>	1530320	NA	Intergenic region
s6_1595294	<lmxll>	1595294	ppa010883m.g	Exonic
s6_1611831	<hkxhk>	1611831	ppa008662m.g	Exonic
s6_1611833	<hkxhk>	1611833	ppa008662m.g	Exonic
s6_1620420	<hkxhk>	1620420	ppa008648m.g	Exonic
s6_1620421	<hkxhk>	1620421	ppa008648m.g	Exonic
s6_1650111	<lmxll>	1650111	ppa021454m.g	Exonic
s6_1669474	<hkxhk>	1669474	ppa019639m.g	Exonic
s6_1669482	<hkxhk>	1669482	ppa019639m.g	Exonic
s6_1669507	<lmxll>	1669507	ppa019639m.g	Exonic
s6_1674510	<hkxhk>	1674510	ppa024989m.g	Exonic
s6_1706269	<hkxhk>	1706269	NA	Intergenic region
s6_1707291	<hkxhk>	1707291	ppa008403m.g	Exonic
s6_1712416	<hkxhk>	1712416	ppa012184m.g	Exonic
s6_1729611	<lmxll>	1729611	NA	Intergenic region
s6_1736716	<nnxnp>	1736716	ppa012384m.g	Exonic
s6_1764223	<lmxll>	1764223	ppa002780m.g	Exonic
s6_1845874	<nnxnp>	1845874	ppa021326m.g	Exonic
s6_1845979	<nnxnp>	1845979	ppa021326m.g	Exonic
s6_1853295	<nnxnp>	1853295	NA	Intergenic region
s6_1856492	<lmxll>	1856492	ppa002560m.g	Intronic
s6_1887127	<hkxhk>	1887127	NA	Intergenic region
s6_1895660	<hkxhk>	1895660	NA	Intergenic region
s6_1974864	<hkxhk>	1974864	ppa015551m.g	Intronic
s6_2002523	<lmxll>	2002523	NA	Intergenic region
s6_2002527	<lmxll>	2002527	NA	Intergenic region
s6_2141905	<hkxhk>	2141905	ppa023836m.g	Exonic
s6_2141923	<hkxhk>	2141923	ppa023836m.g	Exonic
s6_2141934	<hkxhk>	2141934	ppa023836m.g	Exonic
s6_2141960	<hkxhk>	2141960	ppa023836m.g	Exonic
s6_2157551	<nnxnp>	2157551	ppa020112m.g	Exonic
s6_2176327	<nnxnp>	2176327	NA	Intergenic region
s6_2202660	<hkxhk>	2202660	NA	Intergenic region
s6_2205915	<lmxll>	2205915	ppa003090m.g	Exonic
s6_2205976	<lmxll>	2205976	ppa003090m.g	Exonic
s6_2212184	<hkxhk>	2212184	ppa009635m.g	Intronic
s6_2226015	<lmxll>	2226015	ppa025495m.g	Exonic
s6_2230335	<hkxhk>	2230335	ppa012944m.g	Intronic
s6_2295895	<lmxll>	2295895	ppa010118m.g	Intronic
s6_2308097	<hkxhk>	2308097	ppa1027151m.g	Exonic
s6_2312275	<nnxnp>	2312275	NA	Intergenic region
s6_2312277	<nnxnp>	2312277	NA	Intergenic region
s6_2312282	<nnxnp>	2312282	NA	Intergenic region
s6_2312284	<nnxnp>	2312284	NA	Intergenic region
s6_2365560	<lmxll>	2365560	NA	Intergenic region
s6_2423233	<hkxhk>	2423233	ppa001874m.g	Intronic
s6_2423240	<hkxhk>	2423240	ppa001874m.g	Intronic
s6_2423396	<hkxhk>	2423396	ppa001874m.g	Exonic
s6_2423397	<hkxhk>	2423397	ppa001874m.g	Exonic
s6_2424906	<hkxhk>	2424906	ppa001874m.g	Intronic
s6_2424924	<hkxhk>	2424924	ppa001874m.g	Intronic
s6_2424936	<hkxhk>	2424936	ppa001874m.g	Intronic
s6_2429156	<lmxll>	2429156	ppa001874m.g	Exonic
s6_2429426	<lmxll>	2429426	ppa001874m.g	Exonic
s6_2433344	<lmxll>	2433344	ppa008413m.g	Intronic
s6_2435916	<hkxhk>	2435916	ppb019634m.g	Exonic
s6_2445655	<hkxhk>	2445655	ppa003861m.g	Intronic
s6_2445682	<nnxnp>	2445682	ppa003861m.g	Intronic
s6_2445720	<hkxhk>	2445720	ppa003861m.g	Intronic
s6_2445721	<lmxll>	2445721	ppa003861m.g	Intronic
s6_2495437	<hkxhk>	2495437	NA	Intergenic region
s6_2533912	<lmxll>	2533912	NA	Intergenic region
s6_2540208	<lmxll>	2540208	ppa003004m.g	Exonic
s6_2557368	<lmxll>	2557368	ppa012567m.g	Exonic
s6_2630030	<lmxll>	2630030	ppa005141m.g	Intronic
s6_2842360	<lmxll>	2842360	ppb021408m.g	Exonic
s6_2842369	<lmxll>	2842369	ppb021408m.g	Exonic
s6_2842389	<lmxll>	2842389	ppb021408m.g	Exonic
s6_2938087	<lmxll>	2938087	ppa017788m.g	Exonic
s6_2939589	<hkxhk>	2939589	NA	Intergenic region
s6_2939590	<hkxhk>	2939590	NA	Intergenic region
s6_2961955	<hkxhk>	2961955	NA	Intergenic region
s6_2961960	<hkxhk>	2961960	NA	Intergenic region
s6_2961971	<hkxhk>	2961971	NA	Intergenic region
s6_2961978	<hkxhk>	2961978	NA	Intergenic region
s6_2961987	<hkxhk>	2961987	NA	Intergenic region
s6_3057146	<hkxhk>	3057146	ppa000277m.g	Exonic
s6_3057168	<hkxhk>	3057168	ppa000277m.g	Exonic
s6_3058179	<hkxhk>	3058179	ppa000277m.g	Exonic
s6_3059459	<hkxhk>	3059459	ppa000277m.g	Exonic
s6_3059662	<hkxhk>	3059662	NA	Intergenic region
s6_3070552	<lmxll>	3070552	ppa005595m.g	Exonic
s6_3099243	<hkxhk>	3099243	ppa018324m.g	Intronic
s6_3244211	<nnxnp>	3244211	ppa000008m.g	Exonic
s6_3335499	<lmxll>	3335499	ppa017502m.g	Exonic
s6_3381717	<hkxhk>	3381717	ppa001342m.g	Exonic
s6_3381732	<hkxhk>	3381732	ppa001342m.g	Exonic
s6_3381738	<hkxhk>	3381738	ppa001342m.g	Exonic
s6_3381742	<hkxhk>	3381742	ppa001342m.g	Exonic
s6_3397062	<hkxhk>	3397062	ppa001713m.g	Exonic
s6_3397081	<hkxhk>	3397081	ppa001713m.g	Exonic
s6_3409268	<hkxhk>	3409268	ppa007765m.g	Exonic
s6_3409272	<hkxhk>	3409272	ppa007765m.g	Exonic
s6_3409438	<nnxnp>	3409438	ppa007765m.g	Exonic
s6_3412205	<lmxll>	3412205	NA	Intergenic region
s6_3455998	<nnxnp>	3455998	ppa013174m.g	Exonic
s6_3458407	<hkxhk>	3458407	NA	Intergenic region
s6_3458481	<hkxhk>	3458481	NA	Intergenic region
s6_3458486	<nnxnp>	3458486	NA	Intergenic region
s6_3458788	<hkxhk>	3458788	NA	Intergenic region
s6_3487532	<hkxhk>	3487532	ppa025669m.g	Exonic
s6_3493189	<hkxhk>	3493189	ppa013343m.g	Exonic
s6_3493195	<hkxhk>	3493195	ppa013343m.g	Exonic
s6_3493198	<hkxhk>	3493198	ppa013343m.g	Exonic
s6_3493207	<hkxhk>	3493207	ppa013343m.g	3' UTR
s6_3503128	<lmxll>	3503128	ppa023950m.g	Exonic
s6_3508974	<hkxhk>	3508974	NA	Intergenic region
s6_3508978	<lmxll>	3508978	NA	Intergenic region
s6_3508983	<lmxll>	3508983	NA	Intergenic region
s6_3508996	<hkxhk>	3508996	NA	Intergenic region
s6_3509017	<lmxll>	3509017	NA	Intergenic region
s6_3511872	<nnxnp>	3511872	NA	Intergenic region
s6_3511897	<nnxnp>	3511897	NA	Intergenic region
s6_3511911	<nnxnp>	3511911	NA	Intergenic region
s6_3511954	<nnxnp>	3511954	NA	Intergenic region
s6_3511964	<nnxnp>	3511964	NA	Intergenic region
s6_3511967	<nnxnp>	3511967	NA	Intergenic region
s6_3511989	<nnxnp>	3511989	NA	Intergenic region
s6_3585122	<hkxhk>	3585122	NA	Intergenic region
s6_3585149	<hkxhk>	3585149	NA	Intergenic region
s6_3585215	<hkxhk>	3585215	NA	Intergenic region
s6_3607518	<hkxhk>	3607518	NA	Intergenic region
s6_3607519	<hkxhk>	3607519	NA	Intergenic region
s6_3607541	<hkxhk>	3607541	NA	Intergenic region
s6_3607555	<hkxhk>	3607555	NA	Intergenic region
s6_3607561	<hkxhk>	3607561	NA	Intergenic region
s6_3709346	<nnxnp>	3709346	NA	Intergenic region
s6_3709371	<nnxnp>	3709371	NA	Intergenic region
s6_3709389	<nnxnp>	3709389	NA	Intergenic region
s6_3709398	<hkxhk>	3709398	NA	Intergenic region
s6_3717000	<lmxll>	3717000	ppa026448m.g	Exonic
s6_3784699	<lmxll>	3784699	ppa025619m.g	Intronic
s6_3784716	<lmxll>	3784716	ppa025619m.g	Intronic
s6_3789619	<hkxhk>	3789619	ppa004108m.g	Intronic
s6_3789625	<nnxnp>	3789625	ppa004108m.g	Intronic
s6_3811142	<hkxhk>	3811142	NA	Intergenic region
s6_3811144	<hkxhk>	3811144	NA	Intergenic region
s6_3811315	<hkxhk>	3811315	ppa024193m.g	Exonic
s6_3811316	<hkxhk>	3811316	ppa024193m.g	Exonic
s6_3811588	<hkxhk>	3811588	ppa024193m.g	Exonic
s6_3811654	<hkxhk>	3811654	ppa024193m.g	Intronic
s6_3811663	<nnxnp>	3811663	ppa024193m.g	Intronic
s6_3811685	<hkxhk>	3811685	ppa024193m.g	Intronic
s6_3811693	<nnxnp>	3811693	ppa024193m.g	Exonic
s6_3811696	<hkxhk>	3811696	ppa024193m.g	Exonic
s6_3912141	<hkxhk>	3912141	ppa002573m.g	Exonic
s6_3965792	<hkxhk>	3965792	NA	Intergenic region
s6_3965797	<lmxll>	3965797	NA	Intergenic region
s6_3965827	<hkxhk>	3965827	NA	Intergenic region
s6_4009926	<hkxhk>	4009926	NA	Intergenic region
s6_4009948	<hkxhk>	4009948	NA	Intergenic region
s6_4009961	<hkxhk>	4009961	NA	Intergenic region
s6_4043826	<nnxnp>	4043826	NA	Intergenic region
s6_4081565	<lmxll>	4081565	ppa023530m.g	Exonic
s6_4105591	<hkxhk>	4105591	ppa006782m.g	Exonic
s6_4109409	<lmxll>	4109409	ppa006875m.g	Exonic
s6_4243145	<hkxhk>	4243145	ppa009604m.g	Exonic
s6_4245831	<nnxnp>	4245831	NA	Intergenic region
s6_4329192	<lmxll>	4329192	ppa003402m.g	Exonic
s6_4404984	<hkxhk>	4404984	NA	Intergenic region
s6_4405021	<hkxhk>	4405021	NA	Intergenic region
s6_4405280	<nnxnp>	4405280	NA	Intergenic region
s6_4405313	<hkxhk>	4405313	NA	Intergenic region
s6_4405317	<hkxhk>	4405317	NA	Intergenic region
s6_4414263	<lmxll>	4414263	ppa013462m.g	Exonic
s6_4421134	<lmxll>	4421134	ppa021207m.g	Exonic
s6_4570814	<lmxll>	4570814	ppa026688m.g	Intronic
s6_4639702	<lmxll>	4639702	ppa026018m.g	Exonic
s6_4644162	<lmxll>	4644162	ppa025699m.g	Exonic
s6_4645424	<lmxll>	4645424	ppa025699m.g	Exonic
s6_4663888	<hkxhk>	4663888	ppa013881m.g	Intronic
s6_4689604	<lmxll>	4689604	ppa009390m.g	Exonic
s6_4699113	<lmxll>	4699113	ppa006696m.g	Exonic
s6_4700537	<hkxhk>	4700537	ppa006696m.g	5' UTR
s6_4725529	<nnxnp>	4725529	ppa009944m.g	Exonic
s6_4725550	<hkxhk>	4725550	ppa009944m.g	Exonic
s6_4725555	<hkxhk>	4725555	ppa009944m.g	Exonic
s6_4750008	<hkxhk>	4750008	ppa014321m.g	Exonic
s6_4750009	<hkxhk>	4750009	ppa014321m.g	Exonic
s6_4823904	<lmxll>	4823904	ppa019645m.g	Exonic
s6_4823954	<lmxll>	4823954	ppa019645m.g	Exonic
s6_4832761	<lmxll>	4832761	ppa003611m.g	Intronic
s6_4837544	<hkxhk>	4837544	ppa005137m.g	Intronic
s6_4840916	<lmxll>	4840916	NA	Intergenic region
s6_4840933	<lmxll>	4840933	NA	Intergenic region
s6_4849199	<hkxhk>	4849199	ppa002062m.g	Exonic
s6_4852620	<nnxnp>	4852620	ppa012764m.g	Exonic
s6_4947415	<lmxll>	4947415	ppa016790m.g	Exonic
s6_4947437	<lmxll>	4947437	ppa016790m.g	Exonic
s6_4947464	<lmxll>	4947464	ppa016790m.g	Exonic
s6_4947467	<lmxll>	4947467	ppa016790m.g	Exonic
s6_4991729	<lmxll>	4991729	ppa002392m.g	Exonic
s6_5013220	<hkxhk>	5013220	ppa026849m.g	Exonic
s6_5041160	<hkxhk>	5041160	NA	Intergenic region
s6_5055680	<hkxhk>	5055680	NA	Intergenic region
s6_5059268	<lmxll>	5059268	ppa005534m.g	3' UTR
s6_5094301	<nnxnp>	5094301	ppa015907m.g	Exonic
s6_5094319	<nnxnp>	5094319	NA	Intergenic region
s6_5094334	<nnxnp>	5094334	NA	Intergenic region
s6_5144797	<lmxll>	5144797	ppa1027217m.g	Exonic
s6_5147321	<lmxll>	5147321	NA	Intergenic region
s6_5175765	<lmxll>	5175765	NA	Intergenic region
s6_5175767	<hkxhk>	5175767	NA	Intergenic region
s6_5175770	<hkxhk>	5175770	NA	Intergenic region
s6_5187591	<hkxhk>	5187591	NA	Intergenic region
s6_5187596	<hkxhk>	5187596	NA	Intergenic region
s6_5187598	<hkxhk>	5187598	NA	Intergenic region
s6_5187631	<hkxhk>	5187631	NA	Intergenic region
s6_5187694	<hkxhk>	5187694	NA	Intergenic region
s6_5187706	<hkxhk>	5187706	NA	Intergenic region
s6_5187742	<hkxhk>	5187742	NA	Intergenic region
s6_5187743	<lmxll>	5187743	NA	Intergenic region
s6_5260097	<lmxll>	5260097	ppa004320m.g	Exonic
s6_5268642	<lmxll>	5268642	NA	Intergenic region
s6_5284084	<hkxhk>	5284084	ppa025990m.g	Exonic
s6_5301573	<lmxll>	5301573	NA	Intergenic region
s6_5301574	<lmxll>	5301574	NA	Intergenic region
s6_5306358	<nnxnp>	5306358	NA	Intergenic region
s6_5383318	<lmxll>	5383318	NA	Intergenic region
s6_5383437	<lmxll>	5383437	NA	Intergenic region
s6_5391826	<hkxhk>	5391826	ppa003509m.g	5' UTR
s6_5391827	<hkxhk>	5391827	ppa003509m.g	5' UTR
s6_5391830	<lmxll>	5391830	ppa003509m.g	5' UTR
s6_5420902	<lmxll>	5420902	ppa017475m.g	Exonic
s6_5439613	<hkxhk>	5439613	ppa021063m.g	Exonic
s6_5462434	<lmxll>	5462434	ppa004131m.g	Exonic
s6_5725559	<hkxhk>	5725559	ppa010367m.g	Exonic
s6_5726011	<hkxhk>	5726011	NA	Intergenic region
s6_5881398	<lmxll>	5881398	ppa001478m.g	Exonic
s6_5906760	<hkxhk>	5906760	NA	Intergenic region
s6_5907203	<lmxll>	5907203	ppa024218m.g	Exonic
s6_5907217	<nnxnp>	5907217	ppa024218m.g	Exonic
s6_5907222	<hkxhk>	5907222	ppa024218m.g	Exonic
s6_5907223	<hkxhk>	5907223	ppa024218m.g	Exonic
s6_5907224	<nnxnp>	5907224	ppa024218m.g	Exonic
s6_5907227	<hkxhk>	5907227	ppa024218m.g	Exonic
s6_5907236	<lmxll>	5907236	ppa024218m.g	Exonic
s6_5907237	<nnxnp>	5907237	ppa024218m.g	Exonic
s6_5932549	<hkxhk>	5932549	ppa001409m.g	Exonic
s6_5932552	<hkxhk>	5932552	ppa001409m.g	Exonic
s6_5932828	<hkxhk>	5932828	ppa001409m.g	Exonic
s6_5932866	<hkxhk>	5932866	ppa001409m.g	Exonic
s6_5955043	<hkxhk>	5955043	ppa001594m.g	Exonic
s6_5978023	<hkxhk>	5978023	ppa017992m.g	Intronic
s6_5978039	<hkxhk>	5978039	ppa017992m.g	Intronic
s6_6089367	<lmxll>	6089367	NA	Intergenic region
s6_6093473	<hkxhk>	6093473	ppa017421m.g	Exonic
s6_6167142	<hkxhk>	6167142	ppa020984m.g	Intronic
s6_6167248	<hkxhk>	6167248	ppa020984m.g	Intronic
s6_6224024	<hkxhk>	6224024	ppa021782m.g	Exonic
s6_6326214	<hkxhk>	6326214	ppa023046m.g	Exonic
s6_6331966	<hkxhk>	6331966	NA	Intergenic region
s6_6331978	<hkxhk>	6331978	NA	Intergenic region
s6_6414957	<hkxhk>	6414957	NA	Intergenic region
s6_6414965	<hkxhk>	6414965	NA	Intergenic region
s6_6414982	<hkxhk>	6414982	NA	Intergenic region
s6_6425067	<hkxhk>	6425067	NA	Intergenic region
s6_6425085	<hkxhk>	6425085	NA	Intergenic region
s6_6475258	<hkxhk>	6475258	ppa003306m.g	Exonic
s6_6475298	<nnxnp>	6475298	ppa003306m.g	Exonic
s6_6489297	<nnxnp>	6489297	ppa002629m.g	Exonic
s6_6489299	<nnxnp>	6489299	ppa002629m.g	Exonic
s6_6489314	<nnxnp>	6489314	ppa002629m.g	Exonic
s6_6638030	<nnxnp>	6638030	NA	Intergenic region
s6_6638069	<nnxnp>	6638069	NA	Intergenic region
s6_6638077	<nnxnp>	6638077	NA	Intergenic region
s6_6638079	<nnxnp>	6638079	NA	Intergenic region
s6_6638082	<nnxnp>	6638082	NA	Intergenic region
s6_6645885	<hkxhk>	6645885	ppa021496m.g	Exonic
s6_6747993	<hkxhk>	6747993	ppa006259m.g	Exonic
s6_6748016	<hkxhk>	6748016	ppa006259m.g	Exonic
s6_6795605	<nnxnp>	6795605	NA	Intergenic region
s6_6919972	<hkxhk>	6919972	ppa001480m.g	Intronic
s6_6922255	<nnxnp>	6922255	ppa001480m.g	Intronic
s6_6922257	<nnxnp>	6922257	ppa001480m.g	Intronic
s6_6922272	<nnxnp>	6922272	ppa001480m.g	Intronic
s6_6922306	<nnxnp>	6922306	ppa001480m.g	Intronic
s6_7006556	<hkxhk>	7006556	ppa014252m.g	3' UTR
s6_7006590	<hkxhk>	7006590	ppa014252m.g	3' UTR
s6_7013688	<nnxnp>	7013688	ppa009466m.g	Exonic
s6_7023093	<nnxnp>	7023093	ppa002111m.g	Exonic
s6_7048268	<hkxhk>	7048268	ppa024319m.g	Exonic
s6_7048382	<lmxll>	7048382	ppa024319m.g	Exonic
s6_7048387	<nnxnp>	7048387	ppa024319m.g	Exonic
s6_7065323	<hkxhk>	7065323	NA	Intergenic region
s6_7070366	<nnxnp>	7070366	NA	Intergenic region
s6_7076378	<lmxll>	7076378	ppa003026m.g	Exonic
s6_7212794	<lmxll>	7212794	ppa001967m.g	Exonic
s6_7248921	<lmxll>	7248921	ppa001021m.g	Exonic
s6_7248930	<lmxll>	7248930	ppa001021m.g	Exonic
s6_7248985	<lmxll>	7248985	ppa001021m.g	Exonic
s6_7320178	<hkxhk>	7320178	NA	Intergenic region
s6_7345633	<hkxhk>	7345633	NA	Intergenic region
s6_7345648	<hkxhk>	7345648	NA	Intergenic region
s6_7392311	<nnxnp>	7392311	ppa016672m.g	Intronic
s6_7430906	<hkxhk>	7430906	ppa001495m.g	Exonic
s6_7431542	<hkxhk>	7431542	ppa001495m.g	Exonic
s6_7507712	<hkxhk>	7507712	NA	Intergenic region
s6_7507717	<lmxll>	7507717	NA	Intergenic region
s6_7507722	<hkxhk>	7507722	NA	Intergenic region
s6_7507744	<nnxnp>	7507744	NA	Intergenic region
s6_7507748	<lmxll>	7507748	NA	Intergenic region
s6_7507749	<hkxhk>	7507749	NA	Intergenic region
s6_7507750	<lmxll>	7507750	NA	Intergenic region
s6_7507754	<nnxnp>	7507754	NA	Intergenic region
s6_7507756	<hkxhk>	7507756	NA	Intergenic region
s6_7507762	<hkxhk>	7507762	NA	Intergenic region
s6_7507763	<hkxhk>	7507763	NA	Intergenic region
s6_7518834	<nnxnp>	7518834	ppa007188m.g	Exonic
s6_7570604	<nnxnp>	7570604	ppb012110m.g	Exonic
s6_7576862	<nnxnp>	7576862	ppa003328m.g	Exonic
s6_7577395	<nnxnp>	7577395	ppa003328m.g	Exonic
s6_7577400	<nnxnp>	7577400	ppa003328m.g	Exonic
s6_7635066	<hkxhk>	7635066	ppb023671m.g	Intronic
s6_7635101	<hkxhk>	7635101	ppb023671m.g	Intronic
s6_7794600	<hkxhk>	7794600	ppa003893m.g	Exonic
s6_7829501	<hkxhk>	7829501	NA	Intergenic region
s6_7919101	<hkxhk>	7919101	ppa010405m.g	Exonic
s6_7927296	<hkxhk>	7927296	ppa005437m.g	3' UTR
s6_7940484	<nnxnp>	7940484	ppa026488m.g	Exonic
s6_8020989	<lmxll>	8020989	NA	Intergenic region
s6_8029732	<nnxnp>	8029732	NA	Intergenic region
s6_8105464	<nnxnp>	8105464	NA	Intergenic region
s6_8127493	<nnxnp>	8127493	ppa009729m.g	Intronic
s6_8151697	<nnxnp>	8151697	ppa011810m.g	Intronic
s6_8300697	<nnxnp>	8300697	ppa000938m.g	Intronic
s6_8303976	<nnxnp>	8303976	ppa000938m.g	Intronic
s6_8306803	<nnxnp>	8306803	ppa000938m.g	Intronic
s6_8365797	<nnxnp>	8365797	ppa024131m.g	Exonic
s6_8404905	<hkxhk>	8404905	NA	Intergenic region
s6_8404926	<hkxhk>	8404926	NA	Intergenic region
s6_8564872	<hkxhk>	8564872	ppa019158m.g	Intronic
s6_8633781	<nnxnp>	8633781	ppa019450m.g	Exonic
s6_8679634	<nnxnp>	8679634	ppa003918m.g	Intronic
s6_8717542	<hkxhk>	8717542	ppa009583m.g	Exonic
s6_8795745	<lmxll>	8795745	NA	Intergenic region
s6_8812479	<lmxll>	8812479	ppa002180m.g	Intronic
s6_8865462	<hkxhk>	8865462	NA	Intergenic region
s6_8865480	<hkxhk>	8865480	NA	Intergenic region
s6_8900719	<lmxll>	8900719	ppa1027146m.g	Exonic
s6_8999897	<nnxnp>	8999897	ppa024119m.g	Exonic
s6_9083176	<nnxnp>	9083176	NA	Intergenic region
s6_9098325	<hkxhk>	9098325	ppa006053m.g	Intronic
s6_9119998	<nnxnp>	9119998	ppa002614m.g	Exonic
s6_9125670	<nnxnp>	9125670	ppa018850m.g	Intronic
s6_9175927	<nnxnp>	9175927	NA	Intergenic region
s6_9273042	<nnxnp>	9273042	ppa000038m.g	Exonic
s6_9273060	<nnxnp>	9273060	ppa000038m.g	Exonic
s6_9273072	<nnxnp>	9273072	ppa000038m.g	Exonic
s6_9273932	<nnxnp>	9273932	ppa000038m.g	Intronic
s6_9286728	<nnxnp>	9286728	ppa000038m.g	Intronic
s6_9295251	<nnxnp>	9295251	ppa000038m.g	Exonic
s6_9295255	<nnxnp>	9295255	ppa000038m.g	Exonic
s6_9295272	<nnxnp>	9295272	ppa000038m.g	Exonic
s6_9295301	<nnxnp>	9295301	ppa000038m.g	Exonic
s6_9306141	<nnxnp>	9306141	ppa002278m.g	Exonic
s6_9339211	<hkxhk>	9339211	ppa027183m.g	Intronic
s6_9404229	<hkxhk>	9404229	NA	Intergenic region
s6_9404244	<hkxhk>	9404244	NA	Intergenic region
s6_9404282	<hkxhk>	9404282	NA	Intergenic region
s6_9511171	<nnxnp>	9511171	NA	Intergenic region
s6_9511180	<lmxll>	9511180	NA	Intergenic region
s6_9629020	<nnxnp>	9629020	NA	Intergenic region
s6_9629027	<nnxnp>	9629027	NA	Intergenic region
s6_9629086	<nnxnp>	9629086	NA	Intergenic region
s6_9629090	<nnxnp>	9629090	NA	Intergenic region
s6_9693075	<nnxnp>	9693075	NA	Intergenic region
s6_9693416	<nnxnp>	9693416	NA	Intergenic region
s6_9693417	<nnxnp>	9693417	NA	Intergenic region
s6_9693429	<nnxnp>	9693429	NA	Intergenic region
s6_9700535	<nnxnp>	9700535	ppa004592m.g	Exonic
s6_9700647	<nnxnp>	9700647	ppa004592m.g	Exonic
s6_9700684	<nnxnp>	9700684	ppa004592m.g	Exonic
s6_9723152	<nnxnp>	9723152	ppa003743m.g	Exonic
s6_9726364	<lmxll>	9726364	NA	Intergenic region
s6_9726381	<lmxll>	9726381	NA	Intergenic region
s6_9824681	<nnxnp>	9824681	ppa012588m.g	Exonic
s6_9824731	<hkxhk>	9824731	ppa012588m.g	Exonic
s6_9831625	<nnxnp>	9831625	NA	Intergenic region
s6_9831657	<nnxnp>	9831657	NA	Intergenic region
s6_9831659	<nnxnp>	9831659	NA	Intergenic region
s6_9831660	<nnxnp>	9831660	NA	Intergenic region
s6_9831661	<nnxnp>	9831661	NA	Intergenic region
s6_9831663	<nnxnp>	9831663	NA	Intergenic region
s6_9884138	<hkxhk>	9884138	NA	Intergenic region
s6_9884142	<nnxnp>	9884142	NA	Intergenic region
s6_9884143	<nnxnp>	9884143	NA	Intergenic region
s6_9964323	<lmxll>	9964323	NA	Intergenic region
s6_9964354	<hkxhk>	9964354	NA	Intergenic region
s6_9991105	<lmxll>	9991105	ppa000372m.g	Intronic
s6_9993620	<lmxll>	9993620	ppa000372m.g	Intronic
s6_10071956	<nnxnp>	10071956	ppa015043m.g	Exonic
s6_10071982	<nnxnp>	10071982	ppa015043m.g	Exonic
s6_10182711	<hkxhk>	10182711	ppa023119m.g	Exonic
s6_10182723	<hkxhk>	10182723	ppa023119m.g	Exonic
s6_10190252	<hkxhk>	10190252	ppa022908m.g	Exonic
s6_10190255	<hkxhk>	10190255	ppa022908m.g	Exonic
s6_10221277	<hkxhk>	10221277	NA	Intergenic region
s6_10221278	<hkxhk>	10221278	NA	Intergenic region
s6_10228004	<hkxhk>	10228004	ppa025725m.g	Exonic
s6_10228009	<hkxhk>	10228009	ppa025725m.g	Exonic
s6_10261093	<lmxll>	10261093	NA	Intergenic region
s6_10278913	<hkxhk>	10278913	ppa016505m.g	Exonic
s6_10278918	<hkxhk>	10278918	ppa016505m.g	Exonic
s6_10289358	<hkxhk>	10289358	NA	Intergenic region
s6_10312247	<hkxhk>	10312247	ppa015617m.g	Intronic
s6_10335540	<hkxhk>	10335540	ppa017666m.g	Exonic
s6_10335541	<hkxhk>	10335541	ppa017666m.g	Exonic
s6_10335758	<hkxhk>	10335758	ppa017666m.g	Exonic
s6_10369972	<hkxhk>	10369972	ppa013568m.g	Exonic
s6_10372637	<hkxhk>	10372637	NA	Intergenic region
s6_10382766	<hkxhk>	10382766	ppa009250m.g	Intronic
s6_10440740	<lmxll>	10440740	ppa023274m.g	Exonic
s6_10501089	<hkxhk>	10501089	NA	Intergenic region
s6_10501093	<hkxhk>	10501093	NA	Intergenic region
s6_10580074	<nnxnp>	10580074	ppa011154m.g	Exonic
s6_10580193	<hkxhk>	10580193	ppa011154m.g	Exonic
s6_11065138	<nnxnp>	11065138	ppa005491m.g	Intronic
s6_11065183	<nnxnp>	11065183	ppa005491m.g	Exonic
s6_11068712	<lmxll>	11068712	ppa005491m.g	3' UTR
s6_11068787	<lmxll>	11068787	ppa005491m.g	3' UTR
s6_11068807	<lmxll>	11068807	ppa005491m.g	3' UTR
s6_11068840	<lmxll>	11068840	ppa005491m.g	3' UTR
s6_11070239	<lmxll>	11070239	NA	Intergenic region
s6_11112146	<hkxhk>	11112146	ppa023494m.g	Exonic
s6_11112255	<hkxhk>	11112255	ppa023494m.g	Exonic
s6_11139805	<lmxll>	11139805	ppa023506m.g	Exonic
s6_11141969	<hkxhk>	11141969	ppa023506m.g	Exonic
s6_11145902	<nnxnp>	11145902	ppa008090m.g	Intronic
s6_11165612	<nnxnp>	11165612	NA	Intergenic region
s6_11165633	<lmxll>	11165633	NA	Intergenic region
s6_11314502	<hkxhk>	11314502	ppa024042m.g	Intronic
s6_11314541	<hkxhk>	11314541	ppa024042m.g	Intronic
s6_11324107	<hkxhk>	11324107	ppa014783m.g	Exonic
s6_11324111	<hkxhk>	11324111	ppa014783m.g	Exonic
s6_11341438	<hkxhk>	11341438	NA	Intergenic region
s6_11341506	<nnxnp>	11341506	NA	Intergenic region
s6_11375201	<hkxhk>	11375201	ppb017340m.g	Exonic
s6_11375334	<hkxhk>	11375334	ppb017340m.g	Exonic
s6_11375361	<hkxhk>	11375361	ppb017340m.g	Exonic
s6_11375838	<hkxhk>	11375838	NA	Intergenic region
s6_11375858	<hkxhk>	11375858	NA	Intergenic region
s6_11375864	<hkxhk>	11375864	NA	Intergenic region
s6_11375867	<hkxhk>	11375867	NA	Intergenic region
s6_11375870	<hkxhk>	11375870	NA	Intergenic region
s6_11375888	<hkxhk>	11375888	NA	Intergenic region
s6_11395108	<nnxnp>	11395108	ppa016929m.g	Exonic
s6_11395126	<nnxnp>	11395126	ppa016929m.g	Exonic
s6_11407395	<lmxll>	11407395	NA	Intergenic region
s6_11407402	<hkxhk>	11407402	NA	Intergenic region
s6_11407414	<hkxhk>	11407414	NA	Intergenic region
s6_11407416	<nnxnp>	11407416	NA	Intergenic region
s6_11410232	<nnxnp>	11410232	ppa012991m.g	Exonic
s6_11410241	<nnxnp>	11410241	ppa012991m.g	Exonic
s6_11410295	<nnxnp>	11410295	ppa012991m.g	Exonic
s6_11415548	<nnxnp>	11415548	ppa026356m.g	Intronic
s6_11415557	<hkxhk>	11415557	ppa026356m.g	Intronic
s6_11418404	<lmxll>	11418404	ppa026356m.g	Exonic
s6_11418592	<hkxhk>	11418592	ppa026356m.g	Exonic
s6_11418597	<lmxll>	11418597	ppa026356m.g	Exonic
s6_11535867	<hkxhk>	11535867	ppa021465m.g	Exonic
s6_11535923	<nnxnp>	11535923	ppa021465m.g	Exonic
s6_11535931	<hkxhk>	11535931	ppa021465m.g	Exonic
s6_11535934	<hkxhk>	11535934	ppa021465m.g	Exonic
s6_11568817	<hkxhk>	11568817	ppa003186m.g	Exonic
s6_11568887	<hkxhk>	11568887	ppa003186m.g	Exonic
s6_11569007	<nnxnp>	11569007	ppa003186m.g	Intronic
s6_11604828	<lmxll>	11604828	ppa007170m.g	Exonic
s6_11672358	<lmxll>	11672358	ppa006760m.g	Intronic
s6_11824625	<hkxhk>	11824625	ppa024585m.g	Exonic
s6_11824636	<hkxhk>	11824636	ppa024585m.g	Exonic
s6_11824652	<hkxhk>	11824652	ppa024585m.g	Exonic
s6_11824767	<hkxhk>	11824767	ppa024585m.g	Exonic
s6_11824779	<hkxhk>	11824779	ppa024585m.g	Exonic
s6_11846149	<hkxhk>	11846149	ppa024653m.g	Exonic
s6_11846158	<lmxll>	11846158	ppa024653m.g	Intronic
s6_11846173	<hkxhk>	11846173	ppa024653m.g	Intronic
s6_11846191	<hkxhk>	11846191	ppa024653m.g	Intronic
s6_11862825	<lmxll>	11862825	NA	Intergenic region
s6_11862835	<nnxnp>	11862835	NA	Intergenic region
s6_11887853	<hkxhk>	11887853	ppa006455m.g	Exonic
s6_11887889	<hkxhk>	11887889	ppa006455m.g	Exonic
s6_11887892	<hkxhk>	11887892	ppa006455m.g	Exonic
s6_11969302	<nnxnp>	11969302	ppa002898m.g	Exonic
s6_12012587	<hkxhk>	12012587	ppa010651m.g	Intronic
s6_12026514	<hkxhk>	12026514	ppa000783m.g	Exonic
s6_12126674	<lmxll>	12126674	ppa009613m.g	Intronic
s6_12126675	<lmxll>	12126675	ppa009613m.g	Intronic
s6_12126728	<lmxll>	12126728	ppa009613m.g	Intronic
s6_12142362	<lmxll>	12142362	ppa005948m.g	Intronic
s6_12165020	<nnxnp>	12165020	NA	Intergenic region
s6_12319611	<hkxhk>	12319611	NA	Intergenic region
s6_12319643	<hkxhk>	12319643	NA	Intergenic region
s6_12319742	<nnxnp>	12319742	NA	Intergenic region
s6_12387842	<hkxhk>	12387842	NA	Intergenic region
s6_12387861	<hkxhk>	12387861	NA	Intergenic region
s6_12387863	<hkxhk>	12387863	NA	Intergenic region
s6_12395905	<hkxhk>	12395905	ppa004187m.g	Intronic
s6_12465765	<lmxll>	12465765	NA	Intergenic region
s6_12465789	<nnxnp>	12465789	NA	Intergenic region
s6_12465817	<hkxhk>	12465817	NA	Intergenic region
s6_12593659	<hkxhk>	12593659	ppa003246m.g	Intronic
s6_12649836	<hkxhk>	12649836	NA	Intergenic region
s6_12649875	<hkxhk>	12649875	NA	Intergenic region
s6_12649880	<hkxhk>	12649880	NA	Intergenic region
s6_12649883	<hkxhk>	12649883	NA	Intergenic region
s6_12649892	<hkxhk>	12649892	NA	Intergenic region
s6_12708839	<nnxnp>	12708839	NA	Intergenic region
s6_12847757	<hkxhk>	12847757	ppa013250m.g	Exonic
s6_12847770	<hkxhk>	12847770	ppa013250m.g	Exonic
s6_12847773	<nnxnp>	12847773	ppa013250m.g	Exonic
s6_12847776	<hkxhk>	12847776	ppa013250m.g	Exonic
s6_13060496	<hkxhk>	13060496	NA	Intergenic region
s6_13060516	<hkxhk>	13060516	NA	Intergenic region
s6_13060529	<hkxhk>	13060529	NA	Intergenic region
s6_13060617	<hkxhk>	13060617	ppa023976m.g	Exonic
s6_13132096	<nnxnp>	13132096	NA	Intergenic region
s6_13221306	<nnxnp>	13221306	ppa020926m.g	Exonic
s6_13223417	<hkxhk>	13223417	ppa020926m.g	Intronic
s6_13223424	<hkxhk>	13223424	ppa020926m.g	Intronic
s6_13223435	<hkxhk>	13223435	ppa020926m.g	Intronic
s6_13223446	<hkxhk>	13223446	ppa020926m.g	Intronic
s6_13223465	<nnxnp>	13223465	ppa020926m.g	Intronic
s6_13272973	<lmxll>	13272973	ppa007092m.g	Exonic
s6_13272987	<lmxll>	13272987	ppa007092m.g	Exonic
s6_13274369	<lmxll>	13274369	ppa019702m.g	Exonic
s6_13411338	<nnxnp>	13411338	ppa019659m.g	Exonic
s6_13491725	<hkxhk>	13491725	ppa011333m.g	Intronic
s6_13650582	<lmxll>	13650582	NA	Intergenic region
s6_13650620	<lmxll>	13650620	NA	Intergenic region
s6_14556163	<lmxll>	14556163	NA	Intergenic region
s6_14556179	<lmxll>	14556179	NA	Intergenic region
s6_14729373	<hkxhk>	14729373	NA	Intergenic region
s6_14749925	<hkxhk>	14749925	ppa023596m.g	Intronic
s6_14760465	<hkxhk>	14760465	ppa016888m.g	Exonic
s6_14760488	<hkxhk>	14760488	ppa016888m.g	Exonic
s6_14806201	<hkxhk>	14806201	ppa024985m.g	Exonic
s6_14848965	<lmxll>	14848965	ppa023910m.g	Intronic
s6_14946316	<hkxhk>	14946316	ppa004026m.g	Intronic
s6_15075294	<nnxnp>	15075294	ppa018772m.g	Exonic
s6_15211917	<hkxhk>	15211917	NA	Intergenic region
s6_15334972	<hkxhk>	15334972	NA	Intergenic region
s6_15346339	<lmxll>	15346339	ppa000566m.g	Exonic
s6_15346340	<lmxll>	15346340	ppa000566m.g	Exonic
s6_15430479	<hkxhk>	15430479	NA	Intergenic region
s6_15460181	<hkxhk>	15460181	NA	Intergenic region
s6_15508606	<hkxhk>	15508606	NA	Intergenic region
s6_15545554	<lmxll>	15545554	NA	Intergenic region
s6_15628669	<hkxhk>	15628669	ppa021084m.g	Intronic
s6_15848335	<lmxll>	15848335	ppa017285m.g	Exonic
s6_15848379	<lmxll>	15848379	ppa017285m.g	Intronic
s6_15880871	<hkxhk>	15880871	NA	Intergenic region
s6_15880874	<hkxhk>	15880874	NA	Intergenic region
s6_15880882	<nnxnp>	15880882	NA	Intergenic region
s6_15880917	<hkxhk>	15880917	NA	Intergenic region
s6_15881501	<hkxhk>	15881501	NA	Intergenic region
s6_15881514	<hkxhk>	15881514	NA	Intergenic region
s6_15881515	<hkxhk>	15881515	NA	Intergenic region
s6_16253391	<lmxll>	16253391	ppa002642m.g	Intronic
s6_16335647	<hkxhk>	16335647	ppa004811m.g	Exonic
s6_16335674	<hkxhk>	16335674	ppa004811m.g	Exonic
s6_16336809	<hkxhk>	16336809	ppa004811m.g	Intronic
s6_16340513	<hkxhk>	16340513	NA	Intergenic region
s6_16340762	<hkxhk>	16340762	NA	Intergenic region
s6_16476086	<hkxhk>	16476086	ppa002551m.g	Intronic
s6_16501031	<hkxhk>	16501031	ppa002896m.g	Exonic
s6_16501070	<hkxhk>	16501070	ppa002896m.g	Exonic
s6_16515799	<lmxll>	16515799	ppa000060m.g	Exonic
s6_16552361	<hkxhk>	16552361	NA	Intergenic region
s6_16615654	<hkxhk>	16615654	ppa005837m.g	Exonic
s6_16770679	<nnxnp>	16770679	NA	Intergenic region
s6_16770700	<nnxnp>	16770700	NA	Intergenic region
s6_16811089	<hkxhk>	16811089	NA	Intergenic region
s6_16986857	<lmxll>	16986857	ppa002707m.g	Intronic
s6_17016486	<hkxhk>	17016486	NA	Intergenic region
s6_17016490	<hkxhk>	17016490	NA	Intergenic region
s6_17016516	<hkxhk>	17016516	ppa015654m.g	Exonic
s6_17016547	<hkxhk>	17016547	ppa015654m.g	Exonic
s6_17155217	<hkxhk>	17155217	NA	Intergenic region
s6_17155242	<hkxhk>	17155242	NA	Intergenic region
s6_17155249	<hkxhk>	17155249	NA	Intergenic region
s6_17171690	<lmxll>	17171690	NA	Intergenic region
s6_17297466	<lmxll>	17297466	ppa025068m.g	Exonic
s6_17297556	<hkxhk>	17297556	ppa025068m.g	Exonic
s6_17297565	<hkxhk>	17297565	ppa025068m.g	Exonic
s6_17297584	<hkxhk>	17297584	ppa025068m.g	Exonic
s6_17297716	<hkxhk>	17297716	ppa025068m.g	Exonic
s6_17297774	<lmxll>	17297774	ppa025068m.g	Exonic
s6_17297892	<hkxhk>	17297892	ppa025068m.g	Exonic
s6_17297898	<hkxhk>	17297898	ppa025068m.g	Exonic
s6_17297899	<lmxll>	17297899	ppa025068m.g	Exonic
s6_17297907	<lmxll>	17297907	ppa025068m.g	Exonic
s6_17297917	<lmxll>	17297917	ppa025068m.g	Exonic
s6_17518036	<lmxll>	17518036	ppa002799m.g	Exonic
s6_17519700	<lmxll>	17519700	ppa002799m.g	Exonic
s6_17581556	<lmxll>	17581556	ppa014306m.g	Exonic
s6_17589193	<lmxll>	17589193	NA	Intergenic region
s6_17636923	<lmxll>	17636923	ppa008881m.g	Intronic
s6_17637141	<hkxhk>	17637141	ppa008881m.g	Intronic
s6_17637144	<hkxhk>	17637144	ppa008881m.g	Intronic
s6_17702145	<lmxll>	17702145	NA	Intergenic region
s6_17730538	<hkxhk>	17730538	NA	Intergenic region
s6_17758069	<lmxll>	17758069	ppa000612m.g	Intronic
s6_17833473	<nnxnp>	17833473	NA	Intergenic region
s6_17883916	<hkxhk>	17883916	NA	Intergenic region
s6_17883956	<hkxhk>	17883956	NA	Intergenic region
s6_17911451	<nnxnp>	17911451	ppa003079m.g	Exonic
s6_17918673	<hkxhk>	17918673	ppa017055m.g	Exonic
s6_17918680	<hkxhk>	17918680	ppa017055m.g	Exonic
s6_17918709	<hkxhk>	17918709	ppa017055m.g	Exonic
s6_17918715	<hkxhk>	17918715	ppa017055m.g	Exonic
s6_17919785	<hkxhk>	17919785	ppa017055m.g	Exonic
s6_17927329	<hkxhk>	17927329	NA	Intergenic region
s6_17969971	<hkxhk>	17969971	ppa022364m.g	Intronic
s6_17980295	<hkxhk>	17980295	NA	Intergenic region
s6_18000541	<lmxll>	18000541	NA	Intergenic region
s6_18000542	<hkxhk>	18000542	NA	Intergenic region
s6_18000551	<lmxll>	18000551	NA	Intergenic region
s6_18000554	<hkxhk>	18000554	NA	Intergenic region
s6_18000562	<lmxll>	18000562	NA	Intergenic region
s6_18001263	<nnxnp>	18001263	NA	Intergenic region
s6_18001273	<hkxhk>	18001273	NA	Intergenic region
s6_18001313	<nnxnp>	18001313	NA	Intergenic region
s6_18001315	<hkxhk>	18001315	NA	Intergenic region
s6_18001316	<nnxnp>	18001316	NA	Intergenic region
s6_18004471	<hkxhk>	18004471	ppa001905m.g	Exonic
s6_18081891	<hkxhk>	18081891	NA	Intergenic region
s6_18132714	<nnxnp>	18132714	ppa003080m.g	Exonic
s6_18179568	<hkxhk>	18179568	ppa001992m.g	Exonic
s6_18179581	<hkxhk>	18179581	ppa001992m.g	Exonic
s6_18179584	<hkxhk>	18179584	ppa001992m.g	Exonic
s6_18352246	<hkxhk>	18352246	ppa024016m.g	Exonic
s6_18352282	<hkxhk>	18352282	ppa024016m.g	Exonic
s6_18436869	<hkxhk>	18436869	ppa007587m.g	Exonic
s6_18436901	<lmxll>	18436901	ppa007587m.g	Exonic
s6_18449761	<hkxhk>	18449761	NA	Intergenic region
s6_18449791	<nnxnp>	18449791	NA	Intergenic region
s6_18543361	<lmxll>	18543361	NA	Intergenic region
s6_18543374	<lmxll>	18543374	NA	Intergenic region
s6_18565028	<lmxll>	18565028	ppa016087m.g	Exonic
s6_18725790	<nnxnp>	18725790	NA	Intergenic region
s6_18725795	<nnxnp>	18725795	NA	Intergenic region
s6_18725804	<lmxll>	18725804	NA	Intergenic region
s6_18746948	<hkxhk>	18746948	ppa017857m.g	Exonic
s6_18746967	<hkxhk>	18746967	ppa017857m.g	Exonic
s6_18746991	<hkxhk>	18746991	ppa017857m.g	Exonic
s6_18747021	<hkxhk>	18747021	ppa017857m.g	Exonic
s6_18747035	<hkxhk>	18747035	ppa017857m.g	Exonic
s6_18757420	<nnxnp>	18757420	NA	Intergenic region
s6_18964498	<hkxhk>	18964498	ppa019085m.g	Intronic
s6_18964513	<nnxnp>	18964513	ppa019085m.g	Intronic
s6_18964542	<hkxhk>	18964542	ppa019085m.g	Intronic
s6_18968864	<nnxnp>	18968864	NA	Intergenic region
s6_18968880	<nnxnp>	18968880	NA	Intergenic region
s6_19034431	<hkxhk>	19034431	NA	Intergenic region
s6_19112604	<hkxhk>	19112604	ppa017600m.g	Exonic
s6_19175555	<hkxhk>	19175555	ppa018581m.g	Exonic
s6_19324384	<nnxnp>	19324384	NA	Intergenic region
s6_19417685	<nnxnp>	19417685	ppa002778m.g	Exonic
s6_19812045	<hkxhk>	19812045	ppa007605m.g	Intronic
s6_19812047	<hkxhk>	19812047	ppa007605m.g	Intronic
s6_19812081	<hkxhk>	19812081	ppa007605m.g	Intronic
s6_19812085	<hkxhk>	19812085	ppa007605m.g	Intronic
s6_19922367	<hkxhk>	19922367	ppa002290m.g	Intronic
s6_19955689	<hkxhk>	19955689	ppa014473m.g	Exonic
s6_19981655	<hkxhk>	19981655	ppa001583m.g	Exonic
s6_19981769	<hkxhk>	19981769	ppa001583m.g	Intronic
s6_20012240	<hkxhk>	20012240	NA	Intergenic region
s6_20054800	<hkxhk>	20054800	NA	Intergenic region
s6_20054804	<lmxll>	20054804	NA	Intergenic region
s6_20054813	<hkxhk>	20054813	NA	Intergenic region
s6_20054820	<hkxhk>	20054820	NA	Intergenic region
s6_20054822	<hkxhk>	20054822	NA	Intergenic region
s6_20054824	<hkxhk>	20054824	NA	Intergenic region
s6_20054827	<lmxll>	20054827	NA	Intergenic region
s6_20054840	<nnxnp>	20054840	NA	Intergenic region
s6_20054842	<hkxhk>	20054842	NA	Intergenic region
s6_20054846	<lmxll>	20054846	NA	Intergenic region
s6_20054847	<hkxhk>	20054847	NA	Intergenic region
s6_20126186	<hkxhk>	20126186	ppa016486m.g	Exonic
s6_20140616	<hkxhk>	20140616	NA	Intergenic region
s6_20210523	<hkxhk>	20210523	ppa007722m.g	Exonic
s6_20257417	<nnxnp>	20257417	ppa005512m.g	Exonic
s6_20258190	<nnxnp>	20258190	ppa005512m.g	3' UTR
s6_20258191	<nnxnp>	20258191	ppa005512m.g	3' UTR
s6_20281022	<hkxhk>	20281022	ppa017844m.g	Intronic
s6_20487280	<hkxhk>	20487280	ppa017277m.g	Exonic
s6_20503313	<hkxhk>	20503313	ppa009836m.g	3' UTR
s6_20527771	<nnxnp>	20527771	ppa010087m.g	3' UTR
s6_20604032	<nnxnp>	20604032	ppa005094m.g	Exonic
s6_20604077	<lmxll>	20604077	ppa005094m.g	Exonic
s6_20604253	<nnxnp>	20604253	ppa005094m.g	Exonic
s6_20660173	<hkxhk>	20660173	ppa024102m.g	Intronic
s6_20660198	<hkxhk>	20660198	ppa024102m.g	Intronic
s6_20688059	<hkxhk>	20688059	NA	Intergenic region
s6_20688066	<hkxhk>	20688066	NA	Intergenic region
s6_20688793	<lmxll>	20688793	ppa012131m.g	Intronic
s6_20710688	<lmxll>	20710688	NA	Intergenic region
s6_20712725	<hkxhk>	20712725	ppa002908m.g	Exonic
s6_20785203	<hkxhk>	20785203	ppa003197m.g	Exonic
s6_20801052	<lmxll>	20801052	ppa009621m.g	Exonic
s6_20801161	<hkxhk>	20801161	ppa009621m.g	Intronic
s6_20827661	<hkxhk>	20827661	ppa009821m.g	Exonic
s6_20833817	<nnxnp>	20833817	ppa000987m.g	Intronic
s6_20936850	<hkxhk>	20936850	ppa005607m.g	Intronic
s6_20941377	<hkxhk>	20941377	NA	Intergenic region
s6_20982505	<nnxnp>	20982505	ppa008489m.g	Exonic
s6_21065618	<lmxll>	21065618	ppa001701m.g	Exonic
s6_21093734	<hkxhk>	21093734	ppa000628m.g	Exonic
s6_21093735	<hkxhk>	21093735	ppa000628m.g	Exonic
s6_21256970	<hkxhk>	21256970	NA	Intergenic region
s6_21256972	<hkxhk>	21256972	NA	Intergenic region
s6_21256992	<hkxhk>	21256992	NA	Intergenic region
s6_21257016	<hkxhk>	21257016	NA	Intergenic region
s6_21257025	<hkxhk>	21257025	NA	Intergenic region
s6_21440392	<hkxhk>	21440392	NA	Intergenic region
s6_21465024	<nnxnp>	21465024	NA	Intergenic region
s6_21475277	<hkxhk>	21475277	ppa1027120m.g	Exonic
s6_21503923	<lmxll>	21503923	NA	Intergenic region
s6_21553781	<hkxhk>	21553781	NA	Intergenic region
s6_21553795	<hkxhk>	21553795	NA	Intergenic region
s6_21553797	<hkxhk>	21553797	NA	Intergenic region
s6_21554995	<lmxll>	21554995	NA	Intergenic region
s6_21557679	<nnxnp>	21557679	NA	Intergenic region
s6_21587709	<hkxhk>	21587709	ppa008139m.g	Intronic
s6_21589632	<hkxhk>	21589632	NA	Intergenic region
s6_21589634	<hkxhk>	21589634	NA	Intergenic region
s6_21589636	<hkxhk>	21589636	NA	Intergenic region
s6_21589638	<hkxhk>	21589638	NA	Intergenic region
s6_21589657	<hkxhk>	21589657	NA	Intergenic region
s6_21589796	<hkxhk>	21589796	NA	Intergenic region
s6_21589797	<hkxhk>	21589797	NA	Intergenic region
s6_21713056	<nnxnp>	21713056	ppa021535m.g	Exonic
s6_21776828	<lmxll>	21776828	ppa002099m.g	Exonic
s6_21777967	<hkxhk>	21777967	ppa002099m.g	Exonic
s6_21834577	<hkxhk>	21834577	ppa018795m.g	Exonic
s6_21834578	<hkxhk>	21834578	ppa018795m.g	Exonic
s6_21834579	<hkxhk>	21834579	ppa018795m.g	Exonic
s6_21834580	<hkxhk>	21834580	ppa018795m.g	Exonic
s6_21834581	<hkxhk>	21834581	ppa018795m.g	Exonic
s6_21891223	<hkxhk>	21891223	ppa009630m.g	Intronic
s6_21899019	<lmxll>	21899019	ppa001914m.g	Exonic
s6_21899053	<lmxll>	21899053	ppa001914m.g	Exonic
s6_21899054	<lmxll>	21899054	ppa001914m.g	Exonic
s6_21899056	<lmxll>	21899056	ppa001914m.g	Exonic
s6_21947138	<nnxnp>	21947138	ppa023999m.g	Exonic
s6_21951287	<nnxnp>	21951287	ppa004850m.g	Intronic
s6_22051798	<nnxnp>	22051798	ppa004234m.g	Intronic
s6_22127810	<lmxll>	22127810	ppa024177m.g	Exonic
s6_22142138	<nnxnp>	22142138	ppa001926m.g	Exonic
s6_22142146	<nnxnp>	22142146	ppa001926m.g	Exonic
s6_22142163	<nnxnp>	22142163	ppa001926m.g	Exonic
s6_22193458	<lmxll>	22193458	ppa010426m.g	3' UTR
s6_22262397	<hkxhk>	22262397	ppa006003m.g	Exonic
s6_22262424	<lmxll>	22262424	ppa006003m.g	Exonic
s6_22264280	<hkxhk>	22264280	ppa013817m.g	5' UTR
s6_22321787	<hkxhk>	22321787	ppb022850m.g	Exonic
s6_22345278	<lmxll>	22345278	ppa022397m.g	Exonic
s6_22345286	<lmxll>	22345286	ppa022397m.g	Exonic
s6_22398190	<lmxll>	22398190	ppa000364m.g	Exonic
s6_22400273	<lmxll>	22400273	NA	Intergenic region
s6_22457131	<nnxnp>	22457131	ppa005913m.g	Exonic
s6_22483847	<nnxnp>	22483847	ppa003717m.g	Exonic
s6_22483877	<lmxll>	22483877	ppa003717m.g	Exonic
s6_22554596	<hkxhk>	22554596	ppa022443m.g	Intronic
s6_22568179	<nnxnp>	22568179	ppa020479m.g	Intronic
s6_22568223	<hkxhk>	22568223	ppa020479m.g	Intronic
s6_22568281	<hkxhk>	22568281	ppa020479m.g	Exonic
s6_22659585	<lmxll>	22659585	NA	Intergenic region
s6_22675827	<hkxhk>	22675827	NA	Intergenic region
s6_22712804	<hkxhk>	22712804	NA	Intergenic region
s6_22712806	<hkxhk>	22712806	NA	Intergenic region
s6_22712866	<nnxnp>	22712866	NA	Intergenic region
s6_22727109	<hkxhk>	22727109	ppa001489m.g	Exonic
s6_22731316	<nnxnp>	22731316	NA	Intergenic region
s6_22735786	<lmxll>	22735786	ppa005892m.g	Exonic
s6_22759256	<lmxll>	22759256	ppa005179m.g	Exonic
s6_22763273	<hkxhk>	22763273	ppa001677m.g	Exonic
s6_22766196	<lmxll>	22766196	ppa001677m.g	Exonic
s6_22796090	<nnxnp>	22796090	ppa022399m.g	Exonic
s6_22899127	<hkxhk>	22899127	ppa005949m.g	Exonic
s6_22899173	<hkxhk>	22899173	ppa005949m.g	Exonic
s6_22899199	<hkxhk>	22899199	ppa005949m.g	Exonic
s6_22899211	<hkxhk>	22899211	ppa005949m.g	Exonic
s6_22899213	<hkxhk>	22899213	ppa005949m.g	Exonic
s6_22899420	<lmxll>	22899420	ppa005949m.g	Exonic
s6_22899450	<lmxll>	22899450	ppa005949m.g	Exonic
s6_22949090	<hkxhk>	22949090	ppa003220m.g	Intronic
s6_22949255	<hkxhk>	22949255	ppa003220m.g	Intronic
s6_22949355	<hkxhk>	22949355	ppa003220m.g	Intronic
s6_22949366	<hkxhk>	22949366	ppa003220m.g	Intronic
s6_22949372	<hkxhk>	22949372	ppa003220m.g	Intronic
s6_22953522	<lmxll>	22953522	ppa013952m.g	Exonic
s6_22971318	<nnxnp>	22971318	ppa000069m.g	Exonic
s6_23049374	<hkxhk>	23049374	ppa007056m.g	Exonic
s6_23049377	<lmxll>	23049377	ppa007056m.g	Exonic
s6_23050144	<hkxhk>	23050144	ppa007056m.g	Intronic
s6_23050171	<hkxhk>	23050171	ppa007056m.g	Intronic
s6_23050300	<hkxhk>	23050300	ppa007056m.g	Intronic
s6_23050308	<hkxhk>	23050308	ppa007056m.g	Intronic
s6_23079979	<hkxhk>	23079979	ppa001602m.g	Exonic
s6_23148112	<hkxhk>	23148112	ppa003308m.g	Exonic
s6_23166280	<hkxhk>	23166280	ppa006803m.g	Exonic
s6_23198953	<nnxnp>	23198953	ppa016194m.g	Exonic
s6_23198973	<nnxnp>	23198973	ppa016194m.g	Exonic
s6_23205045	<nnxnp>	23205045	ppa022557m.g	Exonic
s6_23208622	<lmxll>	23208622	ppa017920m.g	Exonic
s6_23208663	<lmxll>	23208663	ppa017920m.g	Exonic
s6_23269313	<hkxhk>	23269313	ppa006504m.g	Exonic
s6_23272247	<hkxhk>	23272247	NA	Intergenic region
s6_23272296	<hkxhk>	23272296	NA	Intergenic region
s6_23284441	<nnxnp>	23284441	ppa025090m.g	Exonic
s6_23300687	<lmxll>	23300687	ppa015709m.g	Exonic
s6_23313103	<hkxhk>	23313103	ppa018613m.g	Exonic
s6_23313209	<hkxhk>	23313209	ppa018613m.g	Exonic
s6_23313217	<nnxnp>	23313217	ppa018613m.g	Exonic
s6_23313222	<hkxhk>	23313222	ppa018613m.g	Exonic
s6_23313225	<nnxnp>	23313225	ppa018613m.g	Exonic
s6_23313236	<hkxhk>	23313236	ppa018613m.g	Exonic
s6_23313240	<hkxhk>	23313240	ppa018613m.g	Exonic
s6_23313242	<nnxnp>	23313242	ppa018613m.g	Exonic
s6_23370383	<nnxnp>	23370383	ppa008802m.g	Exonic
s6_23383122	<hkxhk>	23383122	ppa009527m.g	Exonic
s6_23383165	<hkxhk>	23383165	ppa009527m.g	Intronic
s6_23431034	<hkxhk>	23431034	NA	Intergenic region
s6_23431040	<hkxhk>	23431040	NA	Intergenic region
s6_23431055	<hkxhk>	23431055	NA	Intergenic region
s6_23476698	<hkxhk>	23476698	ppa003992m.g	Exonic
s6_23491288	<hkxhk>	23491288	NA	Intergenic region
s6_23537469	<hkxhk>	23537469	ppa006609m.g	Exonic
s6_23568613	<hkxhk>	23568613	ppa021274m.g	Exonic
s6_23583674	<hkxhk>	23583674	ppa019076m.g	Intronic
s6_23583727	<hkxhk>	23583727	ppa019076m.g	Intronic
s6_23669766	<hkxhk>	23669766	NA	Intergenic region
s6_23669767	<hkxhk>	23669767	NA	Intergenic region
s6_23814717	<hkxhk>	23814717	ppa013616m.g	5' UTR
s6_23814737	<hkxhk>	23814737	ppa013616m.g	5' UTR
s6_23903348	<hkxhk>	23903348	ppa017034m.g	Exonic
s6_24130022	<hkxhk>	24130022	ppa017118m.g	Intronic
s6_24221201	<nnxnp>	24221201	ppa000295m.g	Intronic
s6_24222819	<nnxnp>	24222819	ppa024964m.g	Exonic
s6_24222846	<nnxnp>	24222846	ppa024964m.g	Exonic
s6_24325917	<nnxnp>	24325917	ppa014358m.g	Exonic
s6_24327655	<nnxnp>	24327655	ppa008999m.g	Intronic
s6_24327703	<nnxnp>	24327703	ppa008999m.g	Exonic
s6_24327706	<nnxnp>	24327706	ppa008999m.g	Exonic
s6_24335852	<lmxll>	24335852	ppa001377m.g	Intronic
s6_24335863	<hkxhk>	24335863	ppa001377m.g	Intronic
s6_24335873	<nnxnp>	24335873	ppa001377m.g	Intronic
s6_24389368	<hkxhk>	24389368	NA	Intergenic region
s6_24389384	<hkxhk>	24389384	NA	Intergenic region
s6_24389684	<hkxhk>	24389684	ppa015129m.g	Intronic
s6_24413478	<nnxnp>	24413478	NA	Intergenic region
s6_24429035	<lmxll>	24429035	NA	Intergenic region
s6_24429048	<lmxll>	24429048	NA	Intergenic region
s6_24429071	<lmxll>	24429071	NA	Intergenic region
s6_24429087	<lmxll>	24429087	NA	Intergenic region
s6_24438752	<nnxnp>	24438752	ppa012491m.g	Exonic
s6_24472912	<nnxnp>	24472912	NA	Intergenic region
s6_24474557	<nnxnp>	24474557	ppa001244m.g	Exonic
s6_24474564	<hkxhk>	24474564	ppa001244m.g	Exonic
s6_24474574	<nnxnp>	24474574	ppa001244m.g	Exonic
s6_24474818	<hkxhk>	24474818	ppa001244m.g	Exonic
s6_24474821	<hkxhk>	24474821	ppa001244m.g	Exonic
s6_24474933	<hkxhk>	24474933	ppa001244m.g	Exonic
s6_24474955	<hkxhk>	24474955	ppa001244m.g	Exonic
s6_24476039	<nnxnp>	24476039	ppa001244m.g	Exonic
s6_24476450	<nnxnp>	24476450	ppa001244m.g	Exonic
s6_24476456	<nnxnp>	24476456	ppa001244m.g	Exonic
s6_24476462	<nnxnp>	24476462	ppa001244m.g	Exonic
s6_24476534	<nnxnp>	24476534	ppa001244m.g	Exonic
s6_24476568	<nnxnp>	24476568	ppa001244m.g	Exonic
s6_24476590	<hkxhk>	24476590	NA	Intergenic region
s6_24477232	<nnxnp>	24477232	ppa020322m.g	Exonic
s6_24581634	<nnxnp>	24581634	ppa013632m.g	Exonic
s6_24618023	<hkxhk>	24618023	ppa015995m.g	Exonic
s6_24618026	<hkxhk>	24618026	ppa015995m.g	Exonic
s6_24618071	<hkxhk>	24618071	ppa015995m.g	Exonic
s6_24663277	<hkxhk>	24663277	ppa000141m.g	Exonic
s6_24676610	<nnxnp>	24676610	ppa009084m.g	Exonic
s6_24697767	<hkxhk>	24697767	ppa022398m.g	Intronic
s6_24700043	<nnxnp>	24700043	ppa022398m.g	Exonic
s6_24700050	<nnxnp>	24700050	ppa022398m.g	Exonic
s6_24718624	<nnxnp>	24718624	ppa022042m.g	Exonic
s6_24745772	<lmxll>	24745772	NA	Intergenic region
s6_24745777	<lmxll>	24745777	NA	Intergenic region
s6_24745794	<lmxll>	24745794	NA	Intergenic region
s6_24745804	<lmxll>	24745804	NA	Intergenic region
s6_24745810	<lmxll>	24745810	NA	Intergenic region
s6_24914316	<hkxhk>	24914316	ppa020902m.g	Exonic
s6_25008998	<lmxll>	25008998	NA	Intergenic region
s6_25009014	<lmxll>	25009014	NA	Intergenic region
s6_25022010	<hkxhk>	25022010	NA	Intergenic region
s6_25022031	<hkxhk>	25022031	NA	Intergenic region
s6_25070198	<hkxhk>	25070198	ppa013558m.g	Exonic
s6_25072959	<nnxnp>	25072959	ppa013554m.g	Exonic
s6_25089011	<lmxll>	25089011	ppa013428m.g	Exonic
s6_25092887	<hkxhk>	25092887	ppa012052m.g	Exonic
s6_25132829	<nnxnp>	25132829	ppa008522m.g	3' UTR
s6_25154325	<nnxnp>	25154325	ppa019067m.g	Exonic
s6_25192671	<hkxhk>	25192671	ppa004870m.g	Exonic
s6_25192672	<hkxhk>	25192672	ppa004870m.g	Exonic
s6_25192673	<hkxhk>	25192673	ppa004870m.g	Exonic
s6_25194765	<hkxhk>	25194765	ppa004588m.g	Exonic
s6_25194767	<hkxhk>	25194767	ppa004588m.g	Intronic
s6_25216200	<lmxll>	25216200	ppa012933m.g	Intronic
s6_25246715	<hkxhk>	25246715	ppa003095m.g	Exonic
s6_25249001	<lmxll>	25249001	ppa011215m.g	Intronic
s6_25256659	<hkxhk>	25256659	ppa018820m.g	Exonic
s6_25297037	<lmxll>	25297037	ppa020089m.g	Intronic
s6_25297039	<hkxhk>	25297039	ppa020089m.g	Intronic
s6_25307018	<nnxnp>	25307018	ppa003166m.g	Exonic
s6_25308881	<nnxnp>	25308881	ppa007556m.g	Exonic
s6_25347335	<nnxnp>	25347335	ppa018426m.g	Intronic
s6_25347689	<lmxll>	25347689	ppa018426m.g	Exonic
s6_25353367	<lmxll>	25353367	ppa006242m.g	Exonic
s6_25355347	<lmxll>	25355347	ppa006242m.g	Exonic
s6_25361375	<hkxhk>	25361375	ppa016631m.g	Exonic
s6_25361410	<hkxhk>	25361410	ppa016631m.g	Exonic
s6_25361411	<hkxhk>	25361411	ppa016631m.g	Exonic
s6_25363666	<hkxhk>	25363666	ppa004266m.g	Exonic
s6_25367022	<nnxnp>	25367022	ppa020068m.g	Exonic
s6_25367075	<hkxhk>	25367075	ppa020068m.g	Exonic
s6_25374432	<nnxnp>	25374432	NA	Intergenic region
s6_25407160	<nnxnp>	25407160	ppa011092m.g	Exonic
s6_25451917	<hkxhk>	25451917	ppa000924m.g	Exonic
s6_25505660	<hkxhk>	25505660	NA	Intergenic region
s6_25505669	<hkxhk>	25505669	NA	Intergenic region
s6_25505684	<lmxll>	25505684	NA	Intergenic region
s6_25505710	<nnxnp>	25505710	NA	Intergenic region
s6_25522796	<hkxhk>	25522796	ppa000921m.g	Intronic
s6_25605340	<lmxll>	25605340	ppb014879m.g	Intronic
s6_25654821	<hkxhk>	25654821	ppa014548m.g	Exonic
s6_25684848	<lmxll>	25684848	NA	Intergenic region
s6_25715786	<lmxll>	25715786	ppa001789m.g	Intronic
s6_25777991	<lmxll>	25777991	ppa013831m.g	Exonic
s6_25926538	<hkxhk>	25926538	ppa018153m.g	Exonic
s6_25926657	<hkxhk>	25926657	ppa018153m.g	Exonic
s6_25932228	<hkxhk>	25932228	NA	Intergenic region
s6_25956826	<lmxll>	25956826	ppa016881m.g	Exonic
s6_26031620	<hkxhk>	26031620	ppa019448m.g	Intronic
s6_26031621	<hkxhk>	26031621	ppa019448m.g	Intronic
s6_26031628	<hkxhk>	26031628	ppa019448m.g	Intronic
s6_26031630	<hkxhk>	26031630	ppa019448m.g	Intronic
s6_26031640	<hkxhk>	26031640	ppa019448m.g	Intronic
s6_26031643	<lmxll>	26031643	ppa019448m.g	Intronic
s6_26031655	<hkxhk>	26031655	ppa019448m.g	Intronic
s6_26045256	<nnxnp>	26045256	NA	Intergenic region
s6_26045275	<hkxhk>	26045275	NA	Intergenic region
s6_26045281	<hkxhk>	26045281	NA	Intergenic region
s6_26102923	<lmxll>	26102923	ppa003097m.g	Exonic
s6_26102946	<hkxhk>	26102946	ppa003097m.g	Intronic
s6_26109086	<lmxll>	26109086	ppa002989m.g	Intronic
s6_26118148	<lmxll>	26118148	ppa006661m.g	Exonic
s6_26187095	<lmxll>	26187095	ppa001833m.g	5' UTR
s6_26189627	<lmxll>	26189627	ppa001833m.g	Exonic
s6_26196338	<nnxnp>	26196338	NA	Intergenic region
s6_26196346	<hkxhk>	26196346	NA	Intergenic region
s6_26196371	<lmxll>	26196371	NA	Intergenic region
s6_26208352	<lmxll>	26208352	ppa001196m.g	Exonic
s6_26238831	<lmxll>	26238831	ppa019171m.g	Exonic
s6_26317121	<hkxhk>	26317121	ppa025571m.g	Exonic
s6_26317220	<hkxhk>	26317220	ppa025571m.g	Exonic
s6_26373096	<nnxnp>	26373096	ppa000572m.g	Exonic
s6_26383900	<hkxhk>	26383900	NA	Intergenic region
s6_26401546	<hkxhk>	26401546	ppa001832m.g	Exonic
s6_26401614	<hkxhk>	26401614	ppa001832m.g	Exonic
s6_26406680	<hkxhk>	26406680	ppa004437m.g	Exonic
s6_26406711	<nnxnp>	26406711	ppa004437m.g	Exonic
s6_26406720	<nnxnp>	26406720	ppa004437m.g	Exonic
s6_26406726	<hkxhk>	26406726	ppa004437m.g	Exonic
s6_26406780	<nnxnp>	26406780	ppa004437m.g	Exonic
s6_26406825	<hkxhk>	26406825	ppa004437m.g	Exonic
s6_26406864	<hkxhk>	26406864	ppa004437m.g	Exonic
s6_26406885	<hkxhk>	26406885	ppa004437m.g	Exonic
s6_26407074	<lmxll>	26407074	ppa004437m.g	Exonic
s6_26407149	<nnxnp>	26407149	ppa004437m.g	Exonic
s6_26407153	<lmxll>	26407153	ppa004437m.g	Exonic
s6_26408667	<nnxnp>	26408667	ppa023319m.g	Exonic
s6_26408685	<lmxll>	26408685	ppa023319m.g	Exonic
s6_26413362	<hkxhk>	26413362	ppa008549m.g	3' UTR
s6_26458211	<lmxll>	26458211	ppa009532m.g	Exonic
s6_26458231	<hkxhk>	26458231	ppa009532m.g	Exonic
s6_26458236	<lmxll>	26458236	ppa009532m.g	Exonic
s6_26458336	<hkxhk>	26458336	ppa009532m.g	Exonic
s6_26531169	<hkxhk>	26531169	NA	Intergenic region
s6_26531195	<hkxhk>	26531195	NA	Intergenic region
s6_26538442	<hkxhk>	26538442	ppa005804m.g	Exonic
s6_26545383	<nnxnp>	26545383	ppa017472m.g	Exonic
s6_26569556	<hkxhk>	26569556	ppa000740m.g	Exonic
s6_26586050	<hkxhk>	26586050	ppa009571m.g	Exonic
s6_26586053	<hkxhk>	26586053	ppa009571m.g	Exonic
s6_26586073	<hkxhk>	26586073	ppa009571m.g	Exonic
s6_26586076	<hkxhk>	26586076	ppa009571m.g	Exonic
s6_26597557	<nnxnp>	26597557	ppa002406m.g	Exonic
s6_26646762	<hkxhk>	26646762	ppa008262m.g	Intronic
s6_26646796	<hkxhk>	26646796	ppa008262m.g	Intronic
s6_26646808	<lmxll>	26646808	ppa008262m.g	Intronic
s6_26646886	<hkxhk>	26646886	ppa008262m.g	Exonic
s6_26686001	<hkxhk>	26686001	ppa000111m.g	Exonic
s6_26691105	<hkxhk>	26691105	ppa001216m.g	Exonic
s6_26691109	<hkxhk>	26691109	ppa001216m.g	Exonic
s6_26716111	<hkxhk>	26716111	ppa001293m.g	Exonic
s6_26777954	<hkxhk>	26777954	ppa000882m.g	Exonic
s6_26791898	<hkxhk>	26791898	ppa007980m.g	3' UTR
s6_26792543	<hkxhk>	26792543	ppa007980m.g	Intronic
s6_26839606	<lmxll>	26839606	ppa005710m.g	Exonic
s6_26839607	<lmxll>	26839607	ppa005710m.g	Exonic
s6_26839630	<lmxll>	26839630	ppa005710m.g	Exonic
s6_26902919	<hkxhk>	26902919	ppa018255m.g	Exonic
s6_26951665	<lmxll>	26951665	NA	Intergenic region
s6_26988324	<hkxhk>	26988324	ppa010398m.g	Intronic
s6_26988359	<hkxhk>	26988359	ppa010398m.g	Exonic
s6_26988367	<hkxhk>	26988367	ppa010398m.g	Exonic
s6_26991446	<hkxhk>	26991446	NA	Intergenic region
s6_27114685	<lmxll>	27114685	ppa008298m.g	Intronic
s6_27159602	<nnxnp>	27159602	NA	Intergenic region
s6_27169483	<hkxhk>	27169483	ppa022020m.g	Exonic
s6_27218286	<hkxhk>	27218286	ppb012646m.g	Exonic
s6_27218302	<hkxhk>	27218302	ppb012646m.g	Exonic
s6_27218322	<hkxhk>	27218322	ppb012646m.g	Exonic
s6_27218333	<hkxhk>	27218333	ppb012646m.g	Exonic
s6_27219245	<hkxhk>	27219245	ppb012646m.g	Exonic
s6_27219256	<hkxhk>	27219256	ppb012646m.g	Exonic
s6_27219281	<lmxll>	27219281	NA	Intergenic region
s6_27219289	<nnxnp>	27219289	NA	Intergenic region
s6_27219291	<nnxnp>	27219291	NA	Intergenic region
s6_27219292	<nnxnp>	27219292	NA	Intergenic region
s6_27219316	<nnxnp>	27219316	NA	Intergenic region
s6_27219318	<nnxnp>	27219318	NA	Intergenic region
s6_27225868	<nnxnp>	27225868	NA	Intergenic region
s6_27365943	<hkxhk>	27365943	ppa025249m.g	Exonic
s6_27371062	<hkxhk>	27371062	ppa008592m.g	Exonic
s6_27371082	<lmxll>	27371082	ppa008592m.g	Exonic
s6_27396544	<hkxhk>	27396544	ppa002746m.g	Exonic
s6_27628608	<nnxnp>	27628608	ppa005581m.g	Exonic
s6_27628637	<nnxnp>	27628637	ppa005581m.g	Exonic
s6_27628642	<nnxnp>	27628642	ppa005581m.g	Exonic
s6_27668294	<nnxnp>	27668294	ppa007264m.g	Intronic
s6_27668295	<hkxhk>	27668295	ppa007264m.g	Intronic
s6_27668298	<nnxnp>	27668298	ppa007264m.g	Intronic
s6_27719006	<nnxnp>	27719006	ppa009254m.g	Exonic
s6_27775208	<nnxnp>	27775208	ppa006830m.g	Exonic
s6_27811596	<nnxnp>	27811596	ppa022155m.g	Exonic
s6_27853140	<hkxhk>	27853140	ppa000199m.g	Exonic
s6_27853150	<nnxnp>	27853150	ppa000199m.g	Exonic
s6_27935463	<lmxll>	27935463	NA	Intergenic region
s6_28063839	<nnxnp>	28063839	ppa010656m.g	Exonic
s6_28063860	<nnxnp>	28063860	ppa010656m.g	Exonic
s6_28079716	<hkxhk>	28079716	ppa026946m.g	Exonic
s6_28079719	<hkxhk>	28079719	ppa026946m.g	Exonic
s6_28182985	<nnxnp>	28182985	ppa004450m.g	Exonic
s6_28221162	<hkxhk>	28221162	ppa000041m.g	Exonic
s6_28252594	<lmxll>	28252594	ppb006257m.g	Exonic
s6_28256826	<hkxhk>	28256826	ppa007427m.g	Exonic
s6_28256832	<hkxhk>	28256832	ppa007427m.g	Exonic
s6_28260615	<lmxll>	28260615	ppb014227m.g	Exonic
s6_28280045	<hkxhk>	28280045	ppa001139m.g	Intronic
s6_28324246	<hkxhk>	28324246	NA	Intergenic region
s6_28421238	<nnxnp>	28421238	ppa021929m.g	Exonic
s6_28421254	<lmxll>	28421254	ppa021929m.g	Exonic
s6_28435944	<hkxhk>	28435944	NA	Intergenic region
s6_28435953	<hkxhk>	28435953	NA	Intergenic region
s6_28435982	<hkxhk>	28435982	NA	Intergenic region
s6_28440218	<hkxhk>	28440218	NA	Intergenic region
s6_28440233	<hkxhk>	28440233	NA	Intergenic region
s6_28440234	<lmxll>	28440234	NA	Intergenic region
s6_28440249	<hkxhk>	28440249	NA	Intergenic region
s6_28440250	<hkxhk>	28440250	NA	Intergenic region
s6_28549234	<lmxll>	28549234	NA	Intergenic region
s6_28549242	<lmxll>	28549242	NA	Intergenic region
s6_28557638	<nnxnp>	28557638	ppa007419m.g	Intronic
s6_28557648	<nnxnp>	28557648	ppa007419m.g	Exonic
s6_28557664	<hkxhk>	28557664	ppa007419m.g	Exonic
s6_28591635	<hkxhk>	28591635	ppb022557m.g	Exonic
s6_28643603	<hkxhk>	28643603	NA	Intergenic region
s6_28643605	<hkxhk>	28643605	NA	Intergenic region
s6_28643606	<hkxhk>	28643606	NA	Intergenic region
s6_28643607	<hkxhk>	28643607	NA	Intergenic region
s6_28653716	<nnxnp>	28653716	ppa002496m.g	Exonic
s6_28653721	<hkxhk>	28653721	ppa002496m.g	Exonic
s6_28663189	<hkxhk>	28663189	ppa006377m.g	3' UTR
s6_28663193	<hkxhk>	28663193	ppa006377m.g	3' UTR
s6_28663196	<hkxhk>	28663196	ppa006377m.g	3' UTR
s6_28665276	<hkxhk>	28665276	ppa006377m.g	Exonic
s6_28671404	<hkxhk>	28671404	NA	Intergenic region
s6_28681807	<hkxhk>	28681807	ppa008500m.g	Exonic
s6_28749805	<hkxhk>	28749805	NA	Intergenic region
s6_28836372	<hkxhk>	28836372	ppa000518m.g	Exonic
s6_28840333	<hkxhk>	28840333	ppa000518m.g	Intronic

## Sheet: Scaffold 7
S2 Table. SNPs identified in this study using genotyping-by-sequencing.
NA: No assigned location
Scaffold 7
SNP name	Segregation	Physical position (bp)	Location	Description
s7_447405	<hkxhk>	447405	NA	Intergenic region
s7_463693	<hkxhk>	463693	NA	Intergenic region
s7_550997	<hkxhk>	550997	NA	Intergenic region
s7_551017	<hkxhk>	551017	NA	Intergenic region
s7_741023	<hkxhk>	741023	ppa014759m.g	Exonic
s7_741024	<hkxhk>	741024	ppa014759m.g	Exonic
s7_741027	<hkxhk>	741027	ppa014759m.g	Exonic
s7_1235971	<lmxll>	1235971	ppa017541m.g	Exonic
s7_1235989	<lmxll>	1235989	ppa017541m.g	Exonic
s7_1235990	<lmxll>	1235990	ppa017541m.g	Exonic
s7_1235991	<lmxll>	1235991	ppa017541m.g	Exonic
s7_1259103	<lmxll>	1259103	NA	Intergenic region
s7_1259105	<lmxll>	1259105	NA	Intergenic region
s7_1259115	<lmxll>	1259115	NA	Intergenic region
s7_1259121	<lmxll>	1259121	NA	Intergenic region
s7_1259126	<lmxll>	1259126	NA	Intergenic region
s7_1259129	<lmxll>	1259129	NA	Intergenic region
s7_1281385	<lmxll>	1281385	NA	Intergenic region
s7_1281395	<lmxll>	1281395	NA	Intergenic region
s7_1281445	<hkxhk>	1281445	NA	Intergenic region
s7_1281446	<hkxhk>	1281446	NA	Intergenic region
s7_1413605	<hkxhk>	1413605	ppa025913m.g	Exonic
s7_1413614	<hkxhk>	1413614	ppa025913m.g	Exonic
s7_1413633	<hkxhk>	1413633	ppa025913m.g	Exonic
s7_1413940	<lmxll>	1413940	ppa025913m.g	Intronic
s7_1679081	<hkxhk>	1679081	ppa002396m.g	Intronic
s7_1679120	<hkxhk>	1679120	ppa002396m.g	Intronic
s7_1717012	<hkxhk>	1717012	ppa017803m.g	Exonic
s7_1717021	<hkxhk>	1717021	ppa017803m.g	Exonic
s7_1749825	<hkxhk>	1749825	NA	Intergenic region
s7_1749836	<hkxhk>	1749836	NA	Intergenic region
s7_1749838	<hkxhk>	1749838	NA	Intergenic region
s7_1749843	<hkxhk>	1749843	NA	Intergenic region
s7_1749845	<hkxhk>	1749845	NA	Intergenic region
s7_1784850	<lmxll>	1784850	ppa010798m.g	Intronic
s7_1787862	<lmxll>	1787862	ppa008056m.g	3' UTR
s7_1791603	<lmxll>	1791603	ppa008056m.g	Intronic
s7_1804138	<hkxhk>	1804138	NA	Intergenic region
s7_1804144	<hkxhk>	1804144	NA	Intergenic region
s7_1804164	<hkxhk>	1804164	NA	Intergenic region
s7_2021775	<hkxhk>	2021775	ppa000459m.g	Exonic
s7_2159695	<hkxhk>	2159695	NA	Intergenic region
s7_2159698	<lmxll>	2159698	NA	Intergenic region
s7_2159715	<nnxnp>	2159715	NA	Intergenic region
s7_2159725	<hkxhk>	2159725	NA	Intergenic region
s7_2159726	<hkxhk>	2159726	NA	Intergenic region
s7_2159727	<hkxhk>	2159727	NA	Intergenic region
s7_2159737	<lmxll>	2159737	NA	Intergenic region
s7_2159745	<nnxnp>	2159745	NA	Intergenic region
s7_2383385	<hkxhk>	2383385	NA	Intergenic region
s7_2383389	<hkxhk>	2383389	NA	Intergenic region
s7_2383417	<hkxhk>	2383417	NA	Intergenic region
s7_2383419	<hkxhk>	2383419	NA	Intergenic region
s7_2383440	<hkxhk>	2383440	NA	Intergenic region
s7_2393171	<lmxll>	2393171	NA	Intergenic region
s7_2393183	<hkxhk>	2393183	NA	Intergenic region
s7_2393203	<hkxhk>	2393203	NA	Intergenic region
s7_2393206	<hkxhk>	2393206	NA	Intergenic region
s7_2393209	<hkxhk>	2393209	NA	Intergenic region
s7_2481520	<lmxll>	2481520	ppa009513m.g	Exonic
s7_2481579	<hkxhk>	2481579	ppa009513m.g	Exonic
s7_2508942	<lmxll>	2508942	NA	Intergenic region
s7_2779117	<lmxll>	2779117	ppa023192m.g	Intronic
s7_2779164	<hkxhk>	2779164	ppa023192m.g	Intronic
s7_2779170	<hkxhk>	2779170	ppa023192m.g	Exonic
s7_2779171	<lmxll>	2779171	ppa023192m.g	Exonic
s7_2779175	<hkxhk>	2779175	ppa023192m.g	Exonic
s7_2878136	<lmxll>	2878136	ppb018473m.g	Exonic
s7_2888314	<hkxhk>	2888314	NA	Intergenic region
s7_2888330	<hkxhk>	2888330	NA	Intergenic region
s7_2888358	<hkxhk>	2888358	NA	Intergenic region
s7_2969807	<lmxll>	2969807	NA	Intergenic region
s7_2969808	<hkxhk>	2969808	NA	Intergenic region
s7_2969810	<lmxll>	2969810	NA	Intergenic region
s7_2969817	<lmxll>	2969817	NA	Intergenic region
s7_2969818	<hkxhk>	2969818	NA	Intergenic region
s7_2969931	<hkxhk>	2969931	NA	Intergenic region
s7_2969944	<lmxll>	2969944	NA	Intergenic region
s7_2969972	<lmxll>	2969972	NA	Intergenic region
s7_2970007	<hkxhk>	2970007	NA	Intergenic region
s7_2970021	<hkxhk>	2970021	NA	Intergenic region
s7_2970363	<hkxhk>	2970363	NA	Intergenic region
s7_2970399	<hkxhk>	2970399	NA	Intergenic region
s7_2970429	<lmxll>	2970429	NA	Intergenic region
s7_2970462	<lmxll>	2970462	NA	Intergenic region
s7_2970557	<lmxll>	2970557	NA	Intergenic region
s7_2970574	<nnxnp>	2970574	NA	Intergenic region
s7_2970597	<nnxnp>	2970597	NA	Intergenic region
s7_3047525	<hkxhk>	3047525	NA	Intergenic region
s7_3047526	<hkxhk>	3047526	NA	Intergenic region
s7_3047539	<hkxhk>	3047539	NA	Intergenic region
s7_3047563	<hkxhk>	3047563	NA	Intergenic region
s7_3053144	<hkxhk>	3053144	NA	Intergenic region
s7_3053151	<hkxhk>	3053151	NA	Intergenic region
s7_3053163	<hkxhk>	3053163	NA	Intergenic region
s7_3053165	<hkxhk>	3053165	NA	Intergenic region
s7_3053187	<hkxhk>	3053187	NA	Intergenic region
s7_3053196	<hkxhk>	3053196	NA	Intergenic region
s7_3245459	<hkxhk>	3245459	ppa008977m.g	Exonic
s7_3245496	<hkxhk>	3245496	ppa008977m.g	Exonic
s7_3577524	<hkxhk>	3577524	ppa022599m.g	Exonic
s7_3578369	<hkxhk>	3578369	ppa022599m.g	Exonic
s7_3691467	<hkxhk>	3691467	ppa009644m.g	Intronic
s7_3691500	<nnxnp>	3691500	ppa009644m.g	Intronic
s7_3691820	<hkxhk>	3691820	ppa009644m.g	Exonic
s7_3864286	<hkxhk>	3864286	NA	Intergenic region
s7_3864287	<hkxhk>	3864287	NA	Intergenic region
s7_3864289	<hkxhk>	3864289	NA	Intergenic region
s7_3864295	<hkxhk>	3864295	NA	Intergenic region
s7_3864303	<hkxhk>	3864303	NA	Intergenic region
s7_3864309	<hkxhk>	3864309	NA	Intergenic region
s7_3864314	<hkxhk>	3864314	NA	Intergenic region
s7_3864324	<hkxhk>	3864324	NA	Intergenic region
s7_3892506	<hkxhk>	3892506	ppa000603m.g	Intronic
s7_3892793	<hkxhk>	3892793	ppa000603m.g	Exonic
s7_3892810	<hkxhk>	3892810	ppa000603m.g	Exonic
s7_3892992	<hkxhk>	3892992	ppa000603m.g	Exonic
s7_3892993	<hkxhk>	3892993	ppa000603m.g	Exonic
s7_3894318	<hkxhk>	3894318	ppa000603m.g	Exonic
s7_3894323	<hkxhk>	3894323	ppa000603m.g	Exonic
s7_3894354	<hkxhk>	3894354	ppa000603m.g	Exonic
s7_3901659	<hkxhk>	3901659	ppa000623m.g	Exonic
s7_4188793	<hkxhk>	4188793	ppb023750m.g	Exonic
s7_4188825	<nnxnp>	4188825	ppb023750m.g	Exonic
s7_4188835	<hkxhk>	4188835	ppb023750m.g	Exonic
s7_4267580	<lmxll>	4267580	ppa010925m.g	Exonic
s7_4279426	<lmxll>	4279426	ppa016109m.g	Exonic
s7_4395275	<hkxhk>	4395275	ppa006457m.g	Intronic
s7_4429170	<nnxnp>	4429170	NA	Intergenic region
s7_4429205	<nnxnp>	4429205	NA	Intergenic region
s7_4434993	<hkxhk>	4434993	ppa025570m.g	Exonic
s7_4521039	<hkxhk>	4521039	NA	Intergenic region
s7_4530282	<hkxhk>	4530282	ppa000040m.g	Exonic
s7_4706819	<hkxhk>	4706819	ppa012568m.g	3' UTR
s7_4706822	<hkxhk>	4706822	ppa012568m.g	3' UTR
s7_4785814	<hkxhk>	4785814	NA	Intergenic region
s7_5048441	<hkxhk>	5048441	NA	Intergenic region
s7_5048456	<nnxnp>	5048456	NA	Intergenic region
s7_5048460	<hkxhk>	5048460	NA	Intergenic region
s7_5048476	<nnxnp>	5048476	NA	Intergenic region
s7_5048481	<nnxnp>	5048481	NA	Intergenic region
s7_5248586	<nnxnp>	5248586	ppa024034m.g	Exonic
s7_5379638	<hkxhk>	5379638	NA	Intergenic region
s7_5379639	<hkxhk>	5379639	NA	Intergenic region
s7_5379668	<hkxhk>	5379668	NA	Intergenic region
s7_5379674	<hkxhk>	5379674	NA	Intergenic region
s7_5432326	<hkxhk>	5432326	ppa016598m.g	Exonic
s7_5432347	<hkxhk>	5432347	ppa016598m.g	Exonic
s7_5432354	<hkxhk>	5432354	ppa016598m.g	Exonic
s7_5432364	<lmxll>	5432364	ppa016598m.g	Exonic
s7_5432365	<hkxhk>	5432365	ppa016598m.g	Exonic
s7_5432371	<hkxhk>	5432371	ppa016598m.g	Exonic
s7_5728946	<hkxhk>	5728946	ppa009949m.g	Exonic
s7_5729017	<hkxhk>	5729017	ppa009949m.g	Intronic
s7_5729101	<hkxhk>	5729101	ppa009949m.g	Exonic
s7_5729126	<hkxhk>	5729126	ppa009949m.g	Exonic
s7_5823810	<hkxhk>	5823810	NA	Intergenic region
s7_5823811	<hkxhk>	5823811	NA	Intergenic region
s7_5845480	<hkxhk>	5845480	NA	Intergenic region
s7_5952632	<hkxhk>	5952632	NA	Intergenic region
s7_5952649	<hkxhk>	5952649	NA	Intergenic region
s7_5978398	<hkxhk>	5978398	ppa003030m.g	Intronic
s7_5978446	<hkxhk>	5978446	ppa003030m.g	Intronic
s7_5978448	<hkxhk>	5978448	ppa003030m.g	Intronic
s7_6073701	<hkxhk>	6073701	NA	Intergenic region
s7_6073711	<hkxhk>	6073711	NA	Intergenic region
s7_6073713	<hkxhk>	6073713	NA	Intergenic region
s7_6073716	<hkxhk>	6073716	NA	Intergenic region
s7_6073729	<hkxhk>	6073729	NA	Intergenic region
s7_6073731	<hkxhk>	6073731	NA	Intergenic region
s7_6073738	<hkxhk>	6073738	NA	Intergenic region
s7_6073745	<hkxhk>	6073745	NA	Intergenic region
s7_6073749	<hkxhk>	6073749	NA	Intergenic region
s7_6102076	<hkxhk>	6102076	NA	Intergenic region
s7_6102079	<nnxnp>	6102079	NA	Intergenic region
s7_6102083	<nnxnp>	6102083	NA	Intergenic region
s7_6102088	<lmxll>	6102088	NA	Intergenic region
s7_6102107	<nnxnp>	6102107	NA	Intergenic region
s7_6104030	<nnxnp>	6104030	NA	Intergenic region
s7_6104032	<hkxhk>	6104032	NA	Intergenic region
s7_6136733	<hkxhk>	6136733	NA	Intergenic region
s7_6136764	<hkxhk>	6136764	NA	Intergenic region
s7_6181078	<nnxnp>	6181078	NA	Intergenic region
s7_6181102	<nnxnp>	6181102	NA	Intergenic region
s7_6181104	<nnxnp>	6181104	NA	Intergenic region
s7_6181232	<hkxhk>	6181232	NA	Intergenic region
s7_6265353	<hkxhk>	6265353	NA	Intergenic region
s7_6265357	<hkxhk>	6265357	NA	Intergenic region
s7_6265391	<hkxhk>	6265391	NA	Intergenic region
s7_6272319	<hkxhk>	6272319	NA	Intergenic region
s7_6323013	<lmxll>	6323013	NA	Intergenic region
s7_6323024	<lmxll>	6323024	NA	Intergenic region
s7_6323068	<lmxll>	6323068	NA	Intergenic region
s7_6418124	<hkxhk>	6418124	NA	Intergenic region
s7_6418130	<hkxhk>	6418130	NA	Intergenic region
s7_6418142	<hkxhk>	6418142	NA	Intergenic region
s7_6418144	<hkxhk>	6418144	NA	Intergenic region
s7_6418256	<hkxhk>	6418256	ppa020226m.g	Exonic
s7_6418273	<hkxhk>	6418273	ppa020226m.g	Exonic
s7_6418278	<hkxhk>	6418278	ppa020226m.g	Exonic
s7_6420818	<hkxhk>	6420818	ppa020226m.g	Intronic
s7_6420825	<hkxhk>	6420825	ppa020226m.g	Intronic
s7_6420844	<hkxhk>	6420844	ppa020226m.g	Intronic
s7_6420847	<hkxhk>	6420847	ppa020226m.g	Intronic
s7_6420849	<hkxhk>	6420849	ppa020226m.g	Intronic
s7_6420866	<hkxhk>	6420866	ppa020226m.g	Intronic
s7_6475114	<hkxhk>	6475114	NA	Intergenic region
s7_6475135	<hkxhk>	6475135	NA	Intergenic region
s7_6475144	<hkxhk>	6475144	NA	Intergenic region
s7_6475147	<hkxhk>	6475147	NA	Intergenic region
s7_6590195	<lmxll>	6590195	ppa003161m.g	Exonic
s7_6590539	<lmxll>	6590539	ppa003161m.g	Exonic
s7_6590550	<hkxhk>	6590550	ppa003161m.g	Exonic
s7_6595511	<hkxhk>	6595511	ppa003161m.g	Exonic
s7_6613605	<nnxnp>	6613605	NA	Intergenic region
s7_6786192	<hkxhk>	6786192	NA	Intergenic region
s7_6848323	<hkxhk>	6848323	NA	Intergenic region
s7_6848340	<hkxhk>	6848340	NA	Intergenic region
s7_6848361	<hkxhk>	6848361	NA	Intergenic region
s7_6942745	<hkxhk>	6942745	ppa023165m.g	Exonic
s7_6942747	<hkxhk>	6942747	ppa023165m.g	Exonic
s7_7007277	<hkxhk>	7007277	NA	Intergenic region
s7_7007286	<hkxhk>	7007286	NA	Intergenic region
s7_7033815	<hkxhk>	7033815	NA	Intergenic region
s7_7033817	<lmxll>	7033817	NA	Intergenic region
s7_7033835	<hkxhk>	7033835	NA	Intergenic region
s7_7033857	<lmxll>	7033857	NA	Intergenic region
s7_7155408	<hkxhk>	7155408	ppa003922m.g	Exonic
s7_7155508	<hkxhk>	7155508	ppa003922m.g	Exonic
s7_7180846	<nnxnp>	7180846	ppa010210m.g	Intronic
s7_7214138	<nnxnp>	7214138	ppa000146m.g	Exonic
s7_7485068	<hkxhk>	7485068	NA	Intergenic region
s7_7485076	<lmxll>	7485076	NA	Intergenic region
s7_7485093	<hkxhk>	7485093	NA	Intergenic region
s7_7485105	<lmxll>	7485105	NA	Intergenic region
s7_7485126	<hkxhk>	7485126	NA	Intergenic region
s7_7499383	<hkxhk>	7499383	NA	Intergenic region
s7_7499415	<hkxhk>	7499415	NA	Intergenic region
s7_7787049	<hkxhk>	7787049	ppa025374m.g	Exonic
s7_7787214	<hkxhk>	7787214	NA	Intergenic region
s7_7882206	<nnxnp>	7882206	ppa001403m.g	Exonic
s7_7882212	<nnxnp>	7882212	ppa001403m.g	Exonic
s7_8003480	<nnxnp>	8003480	NA	Intergenic region
s7_8003490	<nnxnp>	8003490	NA	Intergenic region
s7_8062929	<hkxhk>	8062929	NA	Intergenic region
s7_8150180	<nnxnp>	8150180	ppa009813m.g	Exonic
s7_8167047	<hkxhk>	8167047	ppa019553m.g	Exonic
s7_8175096	<hkxhk>	8175096	NA	Intergenic region
s7_8175115	<hkxhk>	8175115	NA	Intergenic region
s7_8175117	<hkxhk>	8175117	NA	Intergenic region
s7_8175960	<nnxnp>	8175960	NA	Intergenic region
s7_8175961	<hkxhk>	8175961	NA	Intergenic region
s7_8175977	<hkxhk>	8175977	NA	Intergenic region
s7_8175984	<hkxhk>	8175984	NA	Intergenic region
s7_8353524	<hkxhk>	8353524	NA	Intergenic region
s7_8540166	<hkxhk>	8540166	NA	Intergenic region
s7_8540167	<hkxhk>	8540167	NA	Intergenic region
s7_8540169	<hkxhk>	8540169	NA	Intergenic region
s7_8540170	<hkxhk>	8540170	NA	Intergenic region
s7_8540196	<hkxhk>	8540196	NA	Intergenic region
s7_8570283	<hkxhk>	8570283	NA	Intergenic region
s7_8570285	<hkxhk>	8570285	NA	Intergenic region
s7_8570286	<nnxnp>	8570286	NA	Intergenic region
s7_8570287	<hkxhk>	8570287	NA	Intergenic region
s7_8708734	<nnxnp>	8708734	ppa005923m.g	Exonic
s7_8769364	<hkxhk>	8769364	NA	Intergenic region
s7_8769369	<hkxhk>	8769369	NA	Intergenic region
s7_8769382	<nnxnp>	8769382	NA	Intergenic region
s7_8826229	<nnxnp>	8826229	ppa017429m.g	Intronic
s7_8847486	<nnxnp>	8847486	ppa023477m.g	Intronic
s7_8847523	<nnxnp>	8847523	ppa023477m.g	Intronic
s7_8852295	<nnxnp>	8852295	NA	Intergenic region
s7_8888100	<hkxhk>	8888100	NA	Intergenic region
s7_8888116	<nnxnp>	8888116	NA	Intergenic region
s7_8888122	<nnxnp>	8888122	NA	Intergenic region
s7_8888146	<hkxhk>	8888146	NA	Intergenic region
s7_8965414	<nnxnp>	8965414	ppa001284m.g	Exonic
s7_8966163	<nnxnp>	8966163	ppa001284m.g	Exonic
s7_8966176	<nnxnp>	8966176	ppa001284m.g	Exonic
s7_9144380	<hkxhk>	9144380	NA	Intergenic region
s7_9144382	<hkxhk>	9144382	NA	Intergenic region
s7_9144393	<hkxhk>	9144393	NA	Intergenic region
s7_9182377	<lmxll>	9182377	NA	Intergenic region
s7_9204183	<lmxll>	9204183	NA	Intergenic region
s7_9204185	<hkxhk>	9204185	NA	Intergenic region
s7_9204186	<hkxhk>	9204186	NA	Intergenic region
s7_9204213	<lmxll>	9204213	NA	Intergenic region
s7_9204223	<hkxhk>	9204223	NA	Intergenic region
s7_9204224	<hkxhk>	9204224	NA	Intergenic region
s7_9204226	<hkxhk>	9204226	NA	Intergenic region
s7_9208237	<nnxnp>	9208237	ppb021745m.g	Exonic
s7_9371781	<nnxnp>	9371781	NA	Intergenic region
s7_9371786	<nnxnp>	9371786	NA	Intergenic region
s7_9474612	<hkxhk>	9474612	ppa008611m.g	Exonic
s7_9680726	<nnxnp>	9680726	ppa000903m.g	Exonic
s7_9714288	<nnxnp>	9714288	ppa000467m.g	Exonic
s7_9714306	<hkxhk>	9714306	ppa000467m.g	Exonic
s7_9718023	<nnxnp>	9718023	NA	Intergenic region
s7_10036889	<nnxnp>	10036889	NA	Intergenic region
s7_10115165	<hkxhk>	10115165	ppa006574m.g	Intronic
s7_10115189	<hkxhk>	10115189	ppa006574m.g	Intronic
s7_10115195	<hkxhk>	10115195	ppa006574m.g	Intronic
s7_10115204	<hkxhk>	10115204	ppa006574m.g	Intronic
s7_10153710	<lmxll>	10153710	ppa002829m.g	5' UTR
s7_10153721	<lmxll>	10153721	ppa002829m.g	5' UTR
s7_10262725	<hkxhk>	10262725	ppa015914m.g	Exonic
s7_10262751	<hkxhk>	10262751	ppa015914m.g	Exonic
s7_10284537	<nnxnp>	10284537	ppa022235m.g	Exonic
s7_10465521	<nnxnp>	10465521	ppa007803m.g	Exonic
s7_10517922	<nnxnp>	10517922	ppa019977m.g	Exonic
s7_10581377	<hkxhk>	10581377	ppa024661m.g	Exonic
s7_10875022	<hkxhk>	10875022	NA	Intergenic region
s7_11053619	<lmxll>	11053619	NA	Intergenic region
s7_11053621	<lmxll>	11053621	NA	Intergenic region
s7_11118587	<hkxhk>	11118587	ppa008075m.g	Exonic
s7_11175825	<nnxnp>	11175825	ppa012043m.g	Exonic
s7_11233991	<nnxnp>	11233991	ppa007444m.g	Exonic
s7_11251086	<nnxnp>	11251086	ppa015291m.g	Exonic
s7_11350495	<hkxhk>	11350495	NA	Intergenic region
s7_11350514	<hkxhk>	11350514	NA	Intergenic region
s7_11350527	<lmxll>	11350527	NA	Intergenic region
s7_11350533	<hkxhk>	11350533	NA	Intergenic region
s7_11407979	<hkxhk>	11407979	NA	Intergenic region
s7_11484256	<lmxll>	11484256	NA	Intergenic region
s7_11484260	<lmxll>	11484260	NA	Intergenic region
s7_11484266	<nnxnp>	11484266	NA	Intergenic region
s7_11484288	<lmxll>	11484288	NA	Intergenic region
s7_11524026	<lmxll>	11524026	ppa011661m.g	Exonic
s7_11648057	<hkxhk>	11648057	ppa000551m.g	Exonic
s7_11732847	<nnxnp>	11732847	ppa017433m.g	Intronic
s7_11732848	<nnxnp>	11732848	ppa017433m.g	Intronic
s7_11732849	<nnxnp>	11732849	ppa017433m.g	Intronic
s7_11732858	<hkxhk>	11732858	ppa017433m.g	Intronic
s7_11733070	<nnxnp>	11733070	ppa017433m.g	Intronic
s7_11733078	<hkxhk>	11733078	ppa017433m.g	Intronic
s7_11733081	<nnxnp>	11733081	ppa017433m.g	Intronic
s7_11733082	<hkxhk>	11733082	ppa017433m.g	Intronic
s7_11733107	<hkxhk>	11733107	ppa017433m.g	Intronic
s7_11733124	<hkxhk>	11733124	ppa017433m.g	Intronic
s7_11744553	<lmxll>	11744553	ppa009308m.g	Exonic
s7_11744555	<hkxhk>	11744555	ppa009308m.g	Exonic
s7_11772915	<lmxll>	11772915	ppa010439m.g	Exonic
s7_11776095	<lmxll>	11776095	NA	Intergenic region
s7_11776124	<lmxll>	11776124	NA	Intergenic region
s7_11792115	<lmxll>	11792115	ppa001073m.g	Exonic
s7_11792166	<lmxll>	11792166	ppa001073m.g	Exonic
s7_11792196	<lmxll>	11792196	ppa001073m.g	Exonic
s7_11806851	<lmxll>	11806851	ppa008372m.g	Exonic
s7_11861711	<lmxll>	11861711	ppa018636m.g	Exonic
s7_11862709	<lmxll>	11862709	NA	Intergenic region
s7_11863961	<hkxhk>	11863961	ppa026467m.g	Exonic
s7_11863962	<lmxll>	11863962	ppa026467m.g	Exonic
s7_11863985	<hkxhk>	11863985	ppa026467m.g	Exonic
s7_11864000	<lmxll>	11864000	ppa026467m.g	Exonic
s7_11864003	<hkxhk>	11864003	ppa026467m.g	Exonic
s7_11864006	<lmxll>	11864006	ppa026467m.g	Exonic
s7_11956980	<lmxll>	11956980	ppa010491m.g	Intronic
s7_12036531	<hkxhk>	12036531	NA	Intergenic region
s7_12036583	<hkxhk>	12036583	NA	Intergenic region
s7_12041209	<lmxll>	12041209	NA	Intergenic region
s7_12048364	<lmxll>	12048364	NA	Intergenic region
s7_12235128	<lmxll>	12235128	NA	Intergenic region
s7_12235203	<nnxnp>	12235203	NA	Intergenic region
s7_12235228	<lmxll>	12235228	NA	Intergenic region
s7_12235247	<lmxll>	12235247	NA	Intergenic region
s7_12235383	<lmxll>	12235383	NA	Intergenic region
s7_12415495	<nnxnp>	12415495	ppa024294m.g	Exonic
s7_12632673	<hkxhk>	12632673	ppa003803m.g	Exonic
s7_12656343	<hkxhk>	12656343	ppa003656m.g	Intronic
s7_12656365	<hkxhk>	12656365	ppa003656m.g	Intronic
s7_12656369	<hkxhk>	12656369	ppa003656m.g	Intronic
s7_12656389	<hkxhk>	12656389	ppa003656m.g	Intronic
s7_12679731	<hkxhk>	12679731	ppa017821m.g	Exonic
s7_12679755	<hkxhk>	12679755	ppa017821m.g	Exonic
s7_12679918	<hkxhk>	12679918	ppa017821m.g	Exonic
s7_12679931	<hkxhk>	12679931	ppa017821m.g	Exonic
s7_12756869	<hkxhk>	12756869	ppa018877m.g	Exonic
s7_12756896	<hkxhk>	12756896	ppa018877m.g	Exonic
s7_12781408	<nnxnp>	12781408	ppa012433m.g	Exonic
s7_12830642	<hkxhk>	12830642	ppa011952m.g	Exonic
s7_12852652	<nnxnp>	12852652	ppa009843m.g	Intronic
s7_12852693	<nnxnp>	12852693	ppa009843m.g	Intronic
s7_12852694	<nnxnp>	12852694	ppa009843m.g	Intronic
s7_12852734	<nnxnp>	12852734	ppa009843m.g	Intronic
s7_12875275	<nnxnp>	12875275	NA	Intergenic region
s7_12982198	<hkxhk>	12982198	ppa022754m.g	Exonic
s7_12982199	<hkxhk>	12982199	ppa022754m.g	Exonic
s7_12982725	<lmxll>	12982725	NA	Intergenic region
s7_12993682	<nnxnp>	12993682	ppa000322m.g	Exonic
s7_12993801	<nnxnp>	12993801	ppa000322m.g	Intronic
s7_12993899	<hkxhk>	12993899	ppa000322m.g	Intronic
s7_13051195	<nnxnp>	13051195	ppa026203m.g	Intronic
s7_13054323	<nnxnp>	13054323	ppa026203m.g	Exonic
s7_13174662	<nnxnp>	13174662	NA	Intergenic region
s7_13196610	<nnxnp>	13196610	ppa012550m.g	Exonic
s7_13200273	<nnxnp>	13200273	ppa017935m.g	Exonic
s7_13206365	<nnxnp>	13206365	ppa002792m.g	Exonic
s7_13206391	<hkxhk>	13206391	ppa002792m.g	Exonic
s7_13206404	<hkxhk>	13206404	ppa002792m.g	Intronic
s7_13271219	<lmxll>	13271219	ppa016034m.g	Exonic
s7_13307746	<nnxnp>	13307746	ppa005104m.g	Exonic
s7_13336515	<nnxnp>	13336515	ppa022396m.g	Exonic
s7_13340043	<nnxnp>	13340043	ppa005262m.g	Exonic
s7_13424047	<nnxnp>	13424047	ppa014608m.g	Exonic
s7_13533028	<nnxnp>	13533028	ppa018238m.g	Exonic
s7_13539944	<nnxnp>	13539944	ppa024284m.g	Exonic
s7_13611980	<lmxll>	13611980	ppa024426m.g	Exonic
s7_13611985	<lmxll>	13611985	ppa024426m.g	Exonic
s7_13612727	<nnxnp>	13612727	ppa024426m.g	Exonic
s7_13612729	<nnxnp>	13612729	ppa024426m.g	Exonic
s7_13833513	<hkxhk>	13833513	NA	Intergenic region
s7_13833524	<hkxhk>	13833524	NA	Intergenic region
s7_14010164	<nnxnp>	14010164	ppa016399m.g	Exonic
s7_14010165	<nnxnp>	14010165	ppa016399m.g	Exonic
s7_14010174	<hkxhk>	14010174	ppa016399m.g	Exonic
s7_14010176	<hkxhk>	14010176	ppa016399m.g	Exonic
s7_14010179	<nnxnp>	14010179	ppa016399m.g	Exonic
s7_14010181	<hkxhk>	14010181	ppa016399m.g	Exonic
s7_14010207	<hkxhk>	14010207	ppa016399m.g	Exonic
s7_14010218	<nnxnp>	14010218	ppa016399m.g	Exonic
s7_14013089	<nnxnp>	14013089	ppa022171m.g	Intronic
s7_14013096	<nnxnp>	14013096	ppa022171m.g	Intronic
s7_14013104	<nnxnp>	14013104	ppa022171m.g	Intronic
s7_14013533	<nnxnp>	14013533	ppa022171m.g	Exonic
s7_14076214	<nnxnp>	14076214	NA	Intergenic region
s7_14076246	<nnxnp>	14076246	NA	Intergenic region
s7_14076253	<nnxnp>	14076253	NA	Intergenic region
s7_14083971	<hkxhk>	14083971	ppa024566m.g	Exonic
s7_14083995	<nnxnp>	14083995	ppa024566m.g	Exonic
s7_14091378	<nnxnp>	14091378	NA	Intergenic region
s7_14098538	<nnxnp>	14098538	ppa008477m.g	Exonic
s7_14109649	<nnxnp>	14109649	NA	Intergenic region
s7_14114162	<nnxnp>	14114162	NA	Intergenic region
s7_14208952	<nnxnp>	14208952	ppa012609m.g	Exonic
s7_14221099	<nnxnp>	14221099	ppa013203m.g	Exonic
s7_14272989	<hkxhk>	14272989	ppa007277m.g	Exonic
s7_14297480	<hkxhk>	14297480	ppa017106m.g	Exonic
s7_14297501	<hkxhk>	14297501	ppa017106m.g	Exonic
s7_14297507	<hkxhk>	14297507	ppa017106m.g	Exonic
s7_14349308	<nnxnp>	14349308	ppa027117m.g	Exonic
s7_14392707	<nnxnp>	14392707	ppa026851m.g	Exonic
s7_14430317	<hkxhk>	14430317	ppa001119m.g	Exonic
s7_14516552	<hkxhk>	14516552	ppa015643m.g	Exonic
s7_14516577	<lmxll>	14516577	ppa015643m.g	Exonic
s7_14535464	<hkxhk>	14535464	NA	Intergenic region
s7_14535489	<hkxhk>	14535489	NA	Intergenic region
s7_14535502	<hkxhk>	14535502	NA	Intergenic region
s7_14535510	<hkxhk>	14535510	NA	Intergenic region
s7_14554867	<nnxnp>	14554867	ppa024278m.g	Exonic
s7_14704252	<nnxnp>	14704252	ppa009356m.g	Exonic
s7_14822376	<hkxhk>	14822376	NA	Intergenic region
s7_14953318	<nnxnp>	14953318	ppa010815m.g	Intronic
s7_15007851	<nnxnp>	15007851	NA	Intergenic region
s7_15048234	<nnxnp>	15048234	ppa004804m.g	Exonic
s7_15048268	<nnxnp>	15048268	ppa004804m.g	Exonic
s7_15099071	<nnxnp>	15099071	ppa021118m.g	Exonic
s7_15137424	<nnxnp>	15137424	ppa008045m.g	Exonic
s7_15140774	<hkxhk>	15140774	ppa011451m.g	Exonic
s7_15140809	<nnxnp>	15140809	ppa011451m.g	Exonic
s7_15140821	<hkxhk>	15140821	ppa011451m.g	Intronic
s7_15154711	<lmxll>	15154711	ppa027147m.g	Exonic
s7_15154721	<lmxll>	15154721	ppa027147m.g	Exonic
s7_15154725	<lmxll>	15154725	ppa027147m.g	Exonic
s7_15154726	<hkxhk>	15154726	ppa027147m.g	Exonic
s7_15154729	<hkxhk>	15154729	ppa027147m.g	Exonic
s7_15158025	<nnxnp>	15158025	ppa011564m.g	Exonic
s7_15161600	<nnxnp>	15161600	ppa009872m.g	Exonic
s7_15220260	<hkxhk>	15220260	ppa002810m.g	Exonic
s7_15226728	<nnxnp>	15226728	ppa018154m.g	Intronic
s7_15252290	<hkxhk>	15252290	NA	Intergenic region
s7_15308378	<nnxnp>	15308378	ppa008732m.g	Exonic
s7_15344468	<hkxhk>	15344468	ppa026605m.g	Exonic
s7_15344494	<hkxhk>	15344494	ppa026605m.g	Exonic
s7_15344505	<hkxhk>	15344505	ppa026605m.g	Exonic
s7_15344629	<hkxhk>	15344629	ppa026605m.g	Exonic
s7_15344630	<hkxhk>	15344630	ppa026605m.g	Exonic
s7_15344632	<hkxhk>	15344632	ppa026605m.g	Exonic
s7_15344633	<hkxhk>	15344633	ppa026605m.g	Exonic
s7_15364396	<nnxnp>	15364396	ppa000269m.g	Intronic
s7_15367873	<hkxhk>	15367873	ppa000269m.g	Exonic
s7_15385694	<hkxhk>	15385694	ppa005715m.g	Exonic
s7_15415071	<hkxhk>	15415071	ppa025976m.g	Exonic
s7_15415176	<hkxhk>	15415176	ppa025976m.g	Exonic
s7_15415245	<hkxhk>	15415245	ppa025976m.g	Exonic
s7_15415273	<hkxhk>	15415273	ppa025976m.g	Exonic
s7_15415274	<hkxhk>	15415274	ppa025976m.g	Exonic
s7_15421588	<nnxnp>	15421588	ppa016620m.g	Exonic
s7_15432532	<nnxnp>	15432532	ppa001213m.g	Exonic
s7_15441413	<nnxnp>	15441413	ppa011044m.g	Exonic
s7_15526695	<hkxhk>	15526695	ppa005157m.g	Exonic
s7_15526717	<hkxhk>	15526717	ppa005157m.g	Exonic
s7_15526747	<hkxhk>	15526747	ppa005157m.g	Exonic
s7_15624579	<nnxnp>	15624579	ppa000025m.g	Exonic
s7_15625838	<nnxnp>	15625838	ppa000025m.g	Exonic
s7_15713057	<nnxnp>	15713057	NA	Intergenic region
s7_15759364	<hkxhk>	15759364	ppa026104m.g	Exonic
s7_15759365	<hkxhk>	15759365	ppa026104m.g	Exonic
s7_15762691	<nnxnp>	15762691	ppa000161m.g	Exonic
s7_15767469	<nnxnp>	15767469	ppa000161m.g	Intronic
s7_15770529	<hkxhk>	15770529	ppa000161m.g	Intronic
s7_15770530	<hkxhk>	15770530	ppa000161m.g	Intronic
s7_15770531	<hkxhk>	15770531	ppa000161m.g	Intronic
s7_15770532	<hkxhk>	15770532	ppa000161m.g	Intronic
s7_15795833	<hkxhk>	15795833	ppa010768m.g	Intronic
s7_15795837	<hkxhk>	15795837	ppa010768m.g	Intronic
s7_15795910	<hkxhk>	15795910	ppa010768m.g	Exonic
s7_15823819	<nnxnp>	15823819	ppa008504m.g	Exonic
s7_15843037	<lmxll>	15843037	ppa026393m.g	Exonic
s7_15843057	<nnxnp>	15843057	ppa026393m.g	Exonic
s7_15914396	<nnxnp>	15914396	ppa023198m.g	Exonic
s7_15948742	<hkxhk>	15948742	ppa001498m.g	Exonic
s7_16016837	<hkxhk>	16016837	ppa003926m.g	Exonic
s7_16016853	<nnxnp>	16016853	ppa003926m.g	Exonic
s7_16016867	<hkxhk>	16016867	ppa003926m.g	Exonic
s7_16016870	<hkxhk>	16016870	ppa003926m.g	Exonic
s7_16049069	<nnxnp>	16049069	ppa015635m.g	Exonic
s7_16049117	<nnxnp>	16049117	ppa015635m.g	Intronic
s7_16049138	<hkxhk>	16049138	ppa015635m.g	Intronic
s7_16049139	<hkxhk>	16049139	ppa015635m.g	Intronic
s7_16083067	<nnxnp>	16083067	NA	Intergenic region
s7_16083079	<nnxnp>	16083079	NA	Intergenic region
s7_16083123	<nnxnp>	16083123	NA	Intergenic region
s7_16103482	<hkxhk>	16103482	ppa017468m.g	Intronic
s7_16103485	<hkxhk>	16103485	ppa017468m.g	Intronic
s7_16103496	<hkxhk>	16103496	ppa017468m.g	Intronic
s7_16131360	<nnxnp>	16131360	ppa1027220m.g	Exonic
s7_16131361	<nnxnp>	16131361	ppa1027220m.g	Exonic
s7_16254312	<nnxnp>	16254312	ppa013785m.g	Exonic
s7_16264107	<nnxnp>	16264107	ppa017543m.g	Exonic
s7_16272663	<nnxnp>	16272663	NA	Intergenic region
s7_16272686	<nnxnp>	16272686	NA	Intergenic region
s7_16273930	<nnxnp>	16273930	ppa002163m.g	Exonic
s7_16274058	<nnxnp>	16274058	ppa002163m.g	Exonic
s7_16274060	<nnxnp>	16274060	ppa002163m.g	Exonic
s7_16274061	<nnxnp>	16274061	ppa002163m.g	Exonic
s7_16274068	<hkxhk>	16274068	ppa002163m.g	Exonic
s7_16274102	<nnxnp>	16274102	ppa002163m.g	Exonic
s7_16275899	<nnxnp>	16275899	ppa002163m.g	Intronic
s7_16276894	<nnxnp>	16276894	ppa002163m.g	Exonic
s7_16302128	<hkxhk>	16302128	ppa025018m.g	Exonic
s7_16302135	<hkxhk>	16302135	ppa025018m.g	Exonic
s7_16302140	<hkxhk>	16302140	ppa025018m.g	Exonic
s7_16302172	<hkxhk>	16302172	ppa025018m.g	Exonic
s7_16318952	<nnxnp>	16318952	ppa012835m.g	Exonic
s7_16392268	<hkxhk>	16392268	ppa001286m.g	Exonic
s7_16440671	<lmxll>	16440671	ppa016099m.g	Exonic
s7_16511577	<hkxhk>	16511577	ppa005112m.g	Exonic
s7_16511624	<lmxll>	16511624	ppa005112m.g	Exonic
s7_16511696	<hkxhk>	16511696	ppa005112m.g	Exonic
s7_16511713	<hkxhk>	16511713	ppa005112m.g	Exonic
s7_16555415	<hkxhk>	16555415	NA	Intergenic region
s7_16568489	<hkxhk>	16568489	ppa023835m.g	Exonic
s7_16568496	<hkxhk>	16568496	ppa023835m.g	Exonic
s7_16568525	<hkxhk>	16568525	ppa023835m.g	Exonic
s7_16568530	<hkxhk>	16568530	ppa023835m.g	Exonic
s7_16568691	<hkxhk>	16568691	ppa023835m.g	Exonic
s7_16568695	<hkxhk>	16568695	ppa023835m.g	Exonic
s7_16568701	<hkxhk>	16568701	ppa023835m.g	Exonic
s7_16568730	<hkxhk>	16568730	ppa023835m.g	Exonic
s7_16568740	<hkxhk>	16568740	ppa023835m.g	Exonic
s7_16574776	<lmxll>	16574776	NA	Intergenic region
s7_16574795	<lmxll>	16574795	NA	Intergenic region
s7_16624158	<hkxhk>	16624158	NA	Intergenic region
s7_16624380	<hkxhk>	16624380	NA	Intergenic region
s7_16624391	<hkxhk>	16624391	NA	Intergenic region
s7_16624431	<hkxhk>	16624431	NA	Intergenic region
s7_16659647	<hkxhk>	16659647	ppa002228m.g	Exonic
s7_16674455	<hkxhk>	16674455	ppa014570m.g	Exonic
s7_16674460	<lmxll>	16674460	ppa014570m.g	Exonic
s7_16674467	<hkxhk>	16674467	ppa014570m.g	Exonic
s7_16674469	<nnxnp>	16674469	ppa014570m.g	Exonic
s7_16772637	<hkxhk>	16772637	ppa002787m.g	5' UTR
s7_16772640	<hkxhk>	16772640	ppa002787m.g	5' UTR
s7_16772644	<hkxhk>	16772644	ppa002787m.g	5' UTR
s7_16812740	<lmxll>	16812740	ppa000769m.g	Exonic
s7_16814468	<hkxhk>	16814468	ppa000769m.g	Exonic
s7_16815320	<nnxnp>	16815320	ppa000769m.g	Exonic
s7_16853281	<hkxhk>	16853281	ppa014930m.g	Exonic
s7_16860082	<hkxhk>	16860082	ppa008887m.g	Exonic
s7_16873557	<hkxhk>	16873557	ppa019911m.g	Exonic
s7_16873558	<hkxhk>	16873558	ppa019911m.g	Exonic
s7_16873561	<hkxhk>	16873561	ppa019911m.g	Exonic
s7_16873563	<nnxnp>	16873563	ppa019911m.g	Exonic
s7_16887040	<lmxll>	16887040	NA	Intergenic region
s7_16888355	<hkxhk>	16888355	NA	Intergenic region
s7_16888605	<hkxhk>	16888605	NA	Intergenic region
s7_16888607	<hkxhk>	16888607	NA	Intergenic region
s7_16888608	<hkxhk>	16888608	NA	Intergenic region
s7_16898998	<hkxhk>	16898998	NA	Intergenic region
s7_16971181	<lmxll>	16971181	ppa000194m.g	Exonic
s7_17029289	<hkxhk>	17029289	ppa004603m.g	Intronic
s7_17060451	<hkxhk>	17060451	ppa016999m.g	Exonic
s7_17060490	<hkxhk>	17060490	ppa016999m.g	Exonic
s7_17143989	<nnxnp>	17143989	ppa011637m.g	Exonic
s7_17144010	<nnxnp>	17144010	ppa011637m.g	Exonic
s7_17145428	<nnxnp>	17145428	ppa002597m.g	Exonic
s7_17145599	<nnxnp>	17145599	ppa002597m.g	Exonic
s7_17163844	<hkxhk>	17163844	ppa005288m.g	Exonic
s7_17163866	<hkxhk>	17163866	ppa005288m.g	Exonic
s7_17163874	<nnxnp>	17163874	ppa005288m.g	Exonic
s7_17164058	<hkxhk>	17164058	ppa005288m.g	Exonic
s7_17164112	<hkxhk>	17164112	ppa005288m.g	Intronic
s7_17175334	<hkxhk>	17175334	ppa026355m.g	Exonic
s7_17175336	<hkxhk>	17175336	ppa026355m.g	Exonic
s7_17192269	<nnxnp>	17192269	ppa012610m.g	Intronic
s7_17201590	<lmxll>	17201590	ppa002826m.g	Exonic
s7_17250910	<hkxhk>	17250910	ppa002252m.g	Exonic
s7_17260097	<lmxll>	17260097	ppa023048m.g	Exonic
s7_17277966	<nnxnp>	17277966	NA	Intergenic region
s7_17372632	<nnxnp>	17372632	ppa004546m.g	Exonic
s7_17394868	<lmxll>	17394868	ppa001146m.g	Exonic
s7_17394896	<lmxll>	17394896	ppa001146m.g	Exonic
s7_17394911	<lmxll>	17394911	ppa001146m.g	Exonic
s7_17394915	<lmxll>	17394915	ppa001146m.g	Exonic
s7_17473041	<hkxhk>	17473041	ppa020766m.g	Exonic
s7_17491798	<hkxhk>	17491798	ppa018423m.g	Exonic
s7_17506560	<hkxhk>	17506560	ppa000006m.g	Exonic
s7_17506561	<hkxhk>	17506561	ppa000006m.g	Exonic
s7_17513678	<hkxhk>	17513678	ppa000006m.g	Exonic
s7_17516009	<hkxhk>	17516009	ppa000006m.g	Exonic
s7_17571433	<nnxnp>	17571433	ppa002405m.g	Exonic
s7_17571445	<hkxhk>	17571445	ppa002405m.g	Exonic
s7_17618209	<hkxhk>	17618209	ppa002122m.g	Exonic
s7_17631375	<nnxnp>	17631375	ppa024476m.g	Intronic
s7_17820330	<lmxll>	17820330	ppa006861m.g	Exonic
s7_17820399	<hkxhk>	17820399	ppa006861m.g	Intronic
s7_17820558	<hkxhk>	17820558	ppa006861m.g	Intronic
s7_17820572	<hkxhk>	17820572	ppa006861m.g	Intronic
s7_17820577	<hkxhk>	17820577	ppa006861m.g	Intronic
s7_17829766	<nnxnp>	17829766	ppa018170m.g	Exonic
s7_17829768	<nnxnp>	17829768	ppa018170m.g	Exonic
s7_17935166	<hkxhk>	17935166	NA	Intergenic region
s7_17942387	<hkxhk>	17942387	ppa016147m.g	Exonic
s7_17942410	<hkxhk>	17942410	ppa016147m.g	Exonic
s7_17942420	<hkxhk>	17942420	ppa016147m.g	Exonic
s7_17942508	<lmxll>	17942508	ppa016147m.g	Exonic
s7_17942540	<hkxhk>	17942540	ppa016147m.g	Exonic
s7_17978335	<lmxll>	17978335	ppa010149m.g	Exonic
s7_17978372	<lmxll>	17978372	ppa010149m.g	Exonic
s7_17986610	<lmxll>	17986610	ppa021917m.g	Exonic
s7_17986900	<hkxhk>	17986900	ppa021917m.g	Exonic
s7_17986906	<hkxhk>	17986906	ppa021917m.g	Exonic
s7_17986912	<hkxhk>	17986912	ppa021917m.g	Exonic
s7_17992854	<hkxhk>	17992854	ppa008859m.g	Exonic
s7_17992870	<hkxhk>	17992870	ppa008859m.g	Exonic
s7_17992886	<hkxhk>	17992886	ppa008859m.g	Exonic
s7_17992887	<hkxhk>	17992887	ppa008859m.g	Exonic
s7_18020971	<hkxhk>	18020971	ppa022087m.g	Exonic
s7_18020975	<hkxhk>	18020975	ppa022087m.g	Exonic
s7_18023332	<hkxhk>	18023332	ppa026161m.g	Intronic
s7_18023353	<hkxhk>	18023353	ppa026161m.g	Intronic
s7_18027440	<hkxhk>	18027440	ppa021932m.g	Exonic
s7_18071971	<hkxhk>	18071971	ppa015157m.g	Exonic
s7_18071974	<hkxhk>	18071974	ppa015157m.g	Exonic
s7_18072102	<nnxnp>	18072102	ppa015157m.g	Exonic
s7_18072141	<nnxnp>	18072141	ppa015157m.g	Exonic
s7_18081587	<hkxhk>	18081587	ppa017259m.g	Exonic
s7_18081596	<hkxhk>	18081596	ppa017259m.g	Exonic
s7_18081606	<hkxhk>	18081606	ppa017259m.g	Exonic
s7_18081623	<hkxhk>	18081623	ppa017259m.g	Exonic
s7_18081728	<lmxll>	18081728	ppa017259m.g	Exonic
s7_18081744	<lmxll>	18081744	ppa017259m.g	Exonic
s7_18081746	<lmxll>	18081746	ppa017259m.g	Exonic
s7_18110342	<lmxll>	18110342	ppb018959m.g	Exonic
s7_18116457	<nnxnp>	18116457	ppa003169m.g	Intronic
s7_18137450	<lmxll>	18137450	ppa003594m.g	Exonic
s7_18157041	<nnxnp>	18157041	ppa018924m.g	Exonic
s7_18157066	<hkxhk>	18157066	ppa018924m.g	Exonic
s7_18157067	<hkxhk>	18157067	ppa018924m.g	Exonic
s7_18157077	<hkxhk>	18157077	ppa018924m.g	Exonic
s7_18157083	<hkxhk>	18157083	ppa018924m.g	Exonic
s7_18157087	<hkxhk>	18157087	ppa018924m.g	Exonic
s7_18157089	<hkxhk>	18157089	ppa018924m.g	Exonic
s7_18157093	<hkxhk>	18157093	ppa018924m.g	Exonic
s7_18158115	<hkxhk>	18158115	ppa018924m.g	Exonic
s7_18158139	<hkxhk>	18158139	ppa018924m.g	Exonic
s7_18158141	<hkxhk>	18158141	ppa018924m.g	Exonic
s7_18158867	<hkxhk>	18158867	ppa018924m.g	Exonic
s7_18158995	<lmxll>	18158995	ppa018924m.g	Exonic
s7_18159118	<hkxhk>	18159118	ppa018924m.g	Exonic
s7_18159177	<lmxll>	18159177	NA	Intergenic region
s7_18159181	<hkxhk>	18159181	NA	Intergenic region
s7_18162053	<hkxhk>	18162053	ppa025276m.g	Exonic
s7_18162202	<hkxhk>	18162202	ppa025276m.g	Exonic
s7_18162210	<hkxhk>	18162210	ppa025276m.g	Exonic
s7_18162218	<hkxhk>	18162218	ppa025276m.g	Exonic
s7_18162879	<hkxhk>	18162879	ppa025276m.g	Exonic
s7_18166157	<hkxhk>	18166157	ppa021297m.g	Exonic
s7_18166160	<nnxnp>	18166160	ppa021297m.g	Exonic
s7_18207209	<lmxll>	18207209	ppa021400m.g	Exonic
s7_18271900	<hkxhk>	18271900	ppa014700m.g	Exonic
s7_18290898	<hkxhk>	18290898	ppa020695m.g	Exonic
s7_18290901	<hkxhk>	18290901	ppa020695m.g	Exonic
s7_18290945	<hkxhk>	18290945	ppa020695m.g	Exonic
s7_18296058	<hkxhk>	18296058	ppa022019m.g	Exonic
s7_18296072	<hkxhk>	18296072	ppa022019m.g	Exonic
s7_18307792	<hkxhk>	18307792	NA	Intergenic region
s7_18355423	<hkxhk>	18355423	NA	Intergenic region
s7_18355424	<hkxhk>	18355424	NA	Intergenic region
s7_18355425	<hkxhk>	18355425	NA	Intergenic region
s7_18367977	<hkxhk>	18367977	ppa012721m.g	3' UTR
s7_18368042	<hkxhk>	18368042	ppa012721m.g	Exonic
s7_18368050	<hkxhk>	18368050	ppa012721m.g	Exonic
s7_18388853	<lmxll>	18388853	ppa006321m.g	Exonic
s7_18391199	<lmxll>	18391199	NA	Intergenic region
s7_18392279	<lmxll>	18392279	ppa017631m.g	Exonic
s7_18424616	<hkxhk>	18424616	ppa002914m.g	5' UTR
s7_18424636	<hkxhk>	18424636	ppa002914m.g	5' UTR
s7_18424637	<hkxhk>	18424637	ppa002914m.g	5' UTR
s7_18424643	<hkxhk>	18424643	ppa002914m.g	Exonic
s7_18424648	<hkxhk>	18424648	ppa002914m.g	Exonic
s7_18424652	<hkxhk>	18424652	ppa002914m.g	Exonic
s7_18424658	<hkxhk>	18424658	ppa002914m.g	Exonic
s7_18424678	<hkxhk>	18424678	ppa002914m.g	Exonic
s7_18424682	<hkxhk>	18424682	ppa002914m.g	Exonic
s7_18424690	<hkxhk>	18424690	ppa002914m.g	Exonic
s7_18424701	<hkxhk>	18424701	ppa002914m.g	Exonic
s7_18424705	<hkxhk>	18424705	ppa002914m.g	Exonic
s7_18424846	<hkxhk>	18424846	ppa002914m.g	Exonic
s7_18424853	<hkxhk>	18424853	ppa002914m.g	Exonic
s7_18424856	<hkxhk>	18424856	ppa002914m.g	Exonic
s7_18433571	<hkxhk>	18433571	ppa007288m.g	Exonic
s7_18448211	<lmxll>	18448211	ppa000465m.g	Exonic
s7_18481353	<lmxll>	18481353	ppa007040m.g	Exonic
s7_18481431	<lmxll>	18481431	ppa007040m.g	Exonic
s7_18591765	<lmxll>	18591765	ppa000657m.g	Exonic
s7_18592537	<hkxhk>	18592537	ppa000657m.g	Exonic
s7_18592628	<hkxhk>	18592628	ppa000657m.g	Exonic
s7_18680865	<hkxhk>	18680865	ppa000098m.g	Exonic
s7_18688509	<hkxhk>	18688509	ppa017709m.g	Exonic
s7_18702534	<hkxhk>	18702534	ppa015337m.g	Intronic
s7_18712855	<hkxhk>	18712855	ppa003446m.g	Intronic
s7_18742199	<hkxhk>	18742199	ppa000925m.g	Exonic
s7_18760040	<lmxll>	18760040	ppa019698m.g	Exonic
s7_18760118	<lmxll>	18760118	ppa019698m.g	Exonic
s7_18760127	<lmxll>	18760127	ppa019698m.g	Exonic
s7_18760136	<lmxll>	18760136	ppa019698m.g	Exonic
s7_18763905	<lmxll>	18763905	ppa000117m.g	Exonic
s7_18803722	<nnxnp>	18803722	ppa004245m.g	Exonic
s7_18803768	<nnxnp>	18803768	ppa004245m.g	Exonic
s7_18824914	<lmxll>	18824914	ppa000360m.g	Exonic
s7_18973350	<lmxll>	18973350	ppa004461m.g	Intronic
s7_19092267	<hkxhk>	19092267	ppa004153m.g	Exonic
s7_19092268	<hkxhk>	19092268	ppa004153m.g	Exonic
s7_19092300	<hkxhk>	19092300	ppa004153m.g	Exonic
s7_19092307	<hkxhk>	19092307	ppa004153m.g	Exonic
s7_19230401	<lmxll>	19230401	ppa1027209m.g	Intronic
s7_19230415	<lmxll>	19230415	ppa1027209m.g	Intronic
s7_19230428	<lmxll>	19230428	ppa1027209m.g	Intronic
s7_19230439	<lmxll>	19230439	ppa1027209m.g	Intronic
s7_19308513	<nnxnp>	19308513	ppa000198m.g	Exonic
s7_19328023	<lmxll>	19328023	ppa004367m.g	Exonic
s7_19356762	<nnxnp>	19356762	ppa000310m.g	Exonic
s7_19404157	<lmxll>	19404157	ppa004231m.g	Exonic
s7_19429022	<nnxnp>	19429022	ppa026980m.g	Exonic
s7_19429042	<hkxhk>	19429042	ppa026980m.g	Exonic
s7_19429070	<hkxhk>	19429070	ppa026980m.g	Exonic
s7_19429098	<nnxnp>	19429098	ppa026980m.g	Exonic
s7_19429099	<nnxnp>	19429099	ppa026980m.g	Exonic
s7_19429100	<nnxnp>	19429100	ppa026980m.g	Exonic
s7_19429229	<hkxhk>	19429229	ppa026980m.g	Exonic
s7_19457253	<nnxnp>	19457253	ppa016533m.g	Exonic
s7_19478846	<hkxhk>	19478846	ppa026295m.g	Exonic
s7_19478852	<hkxhk>	19478852	ppa026295m.g	Exonic
s7_19547976	<hkxhk>	19547976	NA	Intergenic region
s7_19548337	<hkxhk>	19548337	ppa021827m.g	Exonic
s7_19548350	<hkxhk>	19548350	ppa021827m.g	Exonic
s7_19657155	<hkxhk>	19657155	NA	Intergenic region
s7_19657191	<hkxhk>	19657191	NA	Intergenic region
s7_19657200	<hkxhk>	19657200	NA	Intergenic region
s7_19657205	<hkxhk>	19657205	NA	Intergenic region
s7_19680233	<hkxhk>	19680233	NA	Intergenic region
s7_19680244	<hkxhk>	19680244	NA	Intergenic region
s7_19680260	<hkxhk>	19680260	NA	Intergenic region
s7_19680266	<hkxhk>	19680266	NA	Intergenic region
s7_19686360	<lmxll>	19686360	NA	Intergenic region
s7_19686371	<lmxll>	19686371	NA	Intergenic region
s7_19860728	<lmxll>	19860728	NA	Intergenic region
s7_19925429	<hkxhk>	19925429	ppa023747m.g	Intronic
s7_19925430	<hkxhk>	19925430	ppa023747m.g	Intronic
s7_19925623	<lmxll>	19925623	ppa023747m.g	Intronic
s7_19974713	<lmxll>	19974713	ppa013040m.g	Intronic
s7_20028809	<hkxhk>	20028809	NA	Intergenic region
s7_20028834	<hkxhk>	20028834	NA	Intergenic region
s7_20028860	<hkxhk>	20028860	NA	Intergenic region
s7_20028861	<hkxhk>	20028861	NA	Intergenic region
s7_20075064	<lmxll>	20075064	NA	Intergenic region
s7_20075080	<lmxll>	20075080	NA	Intergenic region
s7_20086511	<hkxhk>	20086511	ppa022167m.g	Exonic
s7_20099897	<hkxhk>	20099897	ppa026669m.g	Exonic
s7_20099898	<hkxhk>	20099898	ppa026669m.g	Exonic
s7_20099899	<hkxhk>	20099899	ppa026669m.g	Exonic
s7_20110355	<hkxhk>	20110355	ppa019571m.g	Exonic
s7_20190486	<hkxhk>	20190486	ppa1027123m.g	Exonic
s7_20266839	<hkxhk>	20266839	ppa008368m.g	Exonic
s7_20266889	<hkxhk>	20266889	ppa008368m.g	Exonic
s7_20267365	<hkxhk>	20267365	ppa008368m.g	Exonic
s7_20394461	<lmxll>	20394461	ppa000765m.g	Exonic
s7_20412722	<hkxhk>	20412722	ppa004960m.g	Intronic
s7_20428302	<lmxll>	20428302	ppa018203m.g	Exonic
s7_20444772	<hkxhk>	20444772	ppa026167m.g	Exonic
s7_20553101	<hkxhk>	20553101	ppa018081m.g	Exonic
s7_20784998	<hkxhk>	20784998	ppa003211m.g	Exonic
s7_20918923	<lmxll>	20918923	ppa024598m.g	Exonic
s7_20919007	<lmxll>	20919007	ppa024598m.g	Exonic
s7_20919021	<lmxll>	20919021	ppa024598m.g	Exonic
s7_20919027	<lmxll>	20919027	ppa024598m.g	Exonic
s7_20973568	<lmxll>	20973568	NA	Intergenic region
s7_21012226	<hkxhk>	21012226	ppa009197m.g	Exonic
s7_21012249	<lmxll>	21012249	ppa009197m.g	Exonic
s7_21012264	<hkxhk>	21012264	ppa009197m.g	Exonic
s7_21012311	<hkxhk>	21012311	ppa009197m.g	Exonic
s7_21012331	<hkxhk>	21012331	ppa009197m.g	Intronic
s7_21012335	<lmxll>	21012335	ppa009197m.g	Intronic
s7_21012752	<nnxnp>	21012752	ppa009197m.g	Exonic
s7_21060831	<lmxll>	21060831	ppa013244m.g	Intronic
s7_21128074	<lmxll>	21128074	ppa023057m.g	Exonic
s7_21128094	<lmxll>	21128094	ppa023057m.g	Exonic
s7_21139437	<lmxll>	21139437	ppa006708m.g	Exonic
s7_21274263	<lmxll>	21274263	ppa012244m.g	Exonic
s7_21343309	<hkxhk>	21343309	ppa019594m.g	Exonic
s7_21407579	<hkxhk>	21407579	ppa000492m.g	Exonic
s7_21572353	<lmxll>	21572353	ppa001699m.g	Exonic
s7_21672951	<lmxll>	21672951	ppa023436m.g	Exonic
s7_21707414	<nnxnp>	21707414	ppa003392m.g	Intronic
s7_21720179	<hkxhk>	21720179	ppa001974m.g	Exonic
s7_21720182	<hkxhk>	21720182	ppa001974m.g	Exonic
s7_21977457	<hkxhk>	21977457	ppa019682m.g	Exonic
s7_21977492	<hkxhk>	21977492	ppa019682m.g	Exonic
s7_21977507	<hkxhk>	21977507	ppa019682m.g	Exonic
s7_21977782	<lmxll>	21977782	ppa019682m.g	Exonic
s7_21978855	<nnxnp>	21978855	ppa019682m.g	Exonic
s7_21981070	<nnxnp>	21981070	NA	Intergenic region
s7_21981078	<nnxnp>	21981078	NA	Intergenic region
s7_21981110	<nnxnp>	21981110	NA	Intergenic region
s7_21981177	<hkxhk>	21981177	NA	Intergenic region
s7_21981190	<nnxnp>	21981190	NA	Intergenic region
s7_21981193	<nnxnp>	21981193	NA	Intergenic region
s7_21982738	<hkxhk>	21982738	NA	Intergenic region
s7_21982907	<hkxhk>	21982907	NA	Intergenic region
s7_21982913	<hkxhk>	21982913	NA	Intergenic region
s7_21983012	<hkxhk>	21983012	NA	Intergenic region
s7_21983028	<hkxhk>	21983028	NA	Intergenic region
s7_21993765	<hkxhk>	21993765	ppa002009m.g	Exonic
s7_22003193	<hkxhk>	22003193	NA	Intergenic region
s7_22003205	<hkxhk>	22003205	NA	Intergenic region
s7_22003214	<hkxhk>	22003214	NA	Intergenic region
s7_22003777	<hkxhk>	22003777	ppa007396m.g	Exonic
s7_22003803	<hkxhk>	22003803	ppa007396m.g	Exonic
s7_22003812	<hkxhk>	22003812	ppa007396m.g	Exonic
s7_22003888	<hkxhk>	22003888	ppa007396m.g	Exonic
s7_22019180	<hkxhk>	22019180	ppa018934m.g	Exonic
s7_22019260	<hkxhk>	22019260	ppa018934m.g	Exonic
s7_22019328	<hkxhk>	22019328	ppa018934m.g	Exonic
s7_22019521	<hkxhk>	22019521	ppa018934m.g	Intronic
s7_22019550	<hkxhk>	22019550	ppa018934m.g	Intronic
s7_22023231	<hkxhk>	22023231	ppa002988m.g	Exonic
s7_22024610	<hkxhk>	22024610	ppa002988m.g	Exonic
s7_22074362	<nnxnp>	22074362	ppa013001m.g	Exonic
s7_22171854	<hkxhk>	22171854	ppa006933m.g	Intronic
s7_22212793	<nnxnp>	22212793	ppa003434m.g	Intronic
s7_22263422	<nnxnp>	22263422	NA	Intergenic region
s7_22272774	<lmxll>	22272774	ppa008173m.g	Intronic
s7_22310655	<nnxnp>	22310655	ppa002975m.g	Exonic
s7_22313057	<hkxhk>	22313057	ppa002975m.g	Exonic
s7_22313058	<hkxhk>	22313058	ppa002975m.g	Exonic
s7_22367087	<nnxnp>	22367087	ppa011901m.g	Intronic
s7_22498680	<hkxhk>	22498680	ppa007810m.g	Exonic
s7_22649271	<hkxhk>	22649271	NA	Intergenic region
s7_22649276	<hkxhk>	22649276	NA	Intergenic region
s7_22649277	<hkxhk>	22649277	NA	Intergenic region
s7_22649296	<hkxhk>	22649296	NA	Intergenic region
s7_22649317	<hkxhk>	22649317	NA	Intergenic region

## Sheet: Scaffold 8
S2 Table. SNPs identified in this study using genotyping-by-sequencing.
NA: No assigned location
Scaffold 8
SNP name	Segregation	Physical position (bp)	Location	Description
s8_138739	<nnxnp>	138739	ppa008473m.g	5' UTR
s8_151562	<nnxnp>	151562	ppa019863m.g	Exonic
s8_170663	<hkxhk>	170663	ppa023844m.g	Exonic
s8_210922	<lmxll>	210922	NA	Intergenic region
s8_273206	<hkxhk>	273206	NA	Intergenic region
s8_273231	<hkxhk>	273231	NA	Intergenic region
s8_273251	<hkxhk>	273251	NA	Intergenic region
s8_276690	<hkxhk>	276690	NA	Intergenic region
s8_276695	<hkxhk>	276695	NA	Intergenic region
s8_305223	<lmxll>	305223	ppa000716m.g	Exonic
s8_318941	<hkxhk>	318941	ppa026311m.g	Exonic
s8_318973	<nnxnp>	318973	ppa026311m.g	Exonic
s8_323300	<hkxhk>	323300	ppa003013m.g	Exonic
s8_350440	<lmxll>	350440	ppa020585m.g	Intronic
s8_350473	<hkxhk>	350473	ppa020585m.g	Intronic
s8_350476	<lmxll>	350476	ppa020585m.g	Intronic
s8_351890	<hkxhk>	351890	ppa020585m.g	Exonic
s8_373664	<hkxhk>	373664	ppa003178m.g	Exonic
s8_373701	<hkxhk>	373701	ppa003178m.g	Exonic
s8_375147	<hkxhk>	375147	ppa003178m.g	Intronic
s8_412239	<hkxhk>	412239	NA	Intergenic region
s8_412241	<hkxhk>	412241	NA	Intergenic region
s8_412254	<hkxhk>	412254	NA	Intergenic region
s8_412255	<hkxhk>	412255	NA	Intergenic region
s8_412320	<hkxhk>	412320	ppa022242m.g	Exonic
s8_412579	<hkxhk>	412579	ppa022242m.g	Exonic
s8_421739	<lmxll>	421739	ppa1027179m.g	Exonic
s8_437276	<hkxhk>	437276	NA	Intergenic region
s8_437284	<hkxhk>	437284	NA	Intergenic region
s8_437306	<hkxhk>	437306	NA	Intergenic region
s8_453582	<hkxhk>	453582	NA	Intergenic region
s8_453604	<hkxhk>	453604	NA	Intergenic region
s8_453605	<hkxhk>	453605	NA	Intergenic region
s8_453623	<hkxhk>	453623	NA	Intergenic region
s8_453628	<lmxll>	453628	NA	Intergenic region
s8_453635	<hkxhk>	453635	NA	Intergenic region
s8_453638	<lmxll>	453638	NA	Intergenic region
s8_453651	<nnxnp>	453651	NA	Intergenic region
s8_453659	<lmxll>	453659	NA	Intergenic region
s8_485103	<hkxhk>	485103	ppa001052m.g	3' UTR
s8_486027	<hkxhk>	486027	ppa001052m.g	Exonic
s8_510883	<hkxhk>	510883	ppa005241m.g	Exonic
s8_510938	<hkxhk>	510938	ppa005241m.g	Exonic
s8_511067	<lmxll>	511067	ppa005241m.g	Exonic
s8_556435	<nnxnp>	556435	ppa013205m.g	Exonic
s8_556456	<lmxll>	556456	ppa013205m.g	Exonic
s8_585300	<hkxhk>	585300	NA	Intergenic region
s8_585314	<hkxhk>	585314	NA	Intergenic region
s8_622526	<nnxnp>	622526	ppa007545m.g	Exonic
s8_628226	<hkxhk>	628226	ppa004443m.g	Exonic
s8_628381	<hkxhk>	628381	ppa004443m.g	Exonic
s8_628466	<hkxhk>	628466	ppa004443m.g	Exonic
s8_628473	<hkxhk>	628473	ppa004443m.g	Exonic
s8_628498	<hkxhk>	628498	ppa004443m.g	Exonic
s8_657830	<hkxhk>	657830	ppa019887m.g	Exonic
s8_689008	<hkxhk>	689008	ppa016027m.g	Exonic
s8_718891	<lmxll>	718891	ppa017971m.g	Exonic
s8_718894	<hkxhk>	718894	ppa017971m.g	Exonic
s8_718921	<lmxll>	718921	ppa017971m.g	Exonic
s8_719265	<hkxhk>	719265	ppa017971m.g	Intronic
s8_719302	<hkxhk>	719302	ppa017971m.g	Intronic
s8_737545	<hkxhk>	737545	NA	Intergenic region
s8_737550	<hkxhk>	737550	NA	Intergenic region
s8_737577	<hkxhk>	737577	NA	Intergenic region
s8_774895	<lmxll>	774895	NA	Intergenic region
s8_774910	<hkxhk>	774910	NA	Intergenic region
s8_774915	<nnxnp>	774915	NA	Intergenic region
s8_774924	<hkxhk>	774924	NA	Intergenic region
s8_774935	<hkxhk>	774935	NA	Intergenic region
s8_774947	<hkxhk>	774947	NA	Intergenic region
s8_774957	<lmxll>	774957	NA	Intergenic region
s8_775087	<hkxhk>	775087	NA	Intergenic region
s8_779316	<hkxhk>	779316	NA	Intergenic region
s8_779345	<hkxhk>	779345	NA	Intergenic region
s8_779446	<hkxhk>	779446	NA	Intergenic region
s8_779453	<nnxnp>	779453	NA	Intergenic region
s8_779461	<hkxhk>	779461	NA	Intergenic region
s8_817659	<hkxhk>	817659	NA	Intergenic region
s8_817697	<hkxhk>	817697	NA	Intergenic region
s8_817698	<hkxhk>	817698	NA	Intergenic region
s8_817699	<hkxhk>	817699	NA	Intergenic region
s8_817810	<lmxll>	817810	NA	Intergenic region
s8_817825	<lmxll>	817825	NA	Intergenic region
s8_817977	<hkxhk>	817977	NA	Intergenic region
s8_827762	<hkxhk>	827762	NA	Intergenic region
s8_932190	<hkxhk>	932190	ppa004386m.g	Exonic
s8_932192	<hkxhk>	932192	ppa004386m.g	Exonic
s8_983025	<nnxnp>	983025	NA	Intergenic region
s8_1335112	<lmxll>	1335112	NA	Intergenic region
s8_1335154	<lmxll>	1335154	NA	Intergenic region
s8_1336194	<nnxnp>	1336194	NA	Intergenic region
s8_1336222	<nnxnp>	1336222	NA	Intergenic region
s8_1336223	<nnxnp>	1336223	NA	Intergenic region
s8_1336231	<nnxnp>	1336231	NA	Intergenic region
s8_1336887	<hkxhk>	1336887	NA	Intergenic region
s8_1336926	<hkxhk>	1336926	NA	Intergenic region
s8_1337098	<hkxhk>	1337098	NA	Intergenic region
s8_1337105	<hkxhk>	1337105	NA	Intergenic region
s8_1337120	<hkxhk>	1337120	NA	Intergenic region
s8_1337135	<hkxhk>	1337135	NA	Intergenic region
s8_1337154	<hkxhk>	1337154	NA	Intergenic region
s8_1337177	<hkxhk>	1337177	NA	Intergenic region
s8_1337195	<nnxnp>	1337195	NA	Intergenic region
s8_1337390	<hkxhk>	1337390	NA	Intergenic region
s8_1337392	<lmxll>	1337392	NA	Intergenic region
s8_1337402	<hkxhk>	1337402	NA	Intergenic region
s8_1338443	<hkxhk>	1338443	NA	Intergenic region
s8_1338472	<hkxhk>	1338472	NA	Intergenic region
s8_1338473	<hkxhk>	1338473	NA	Intergenic region
s8_1519766	<hkxhk>	1519766	NA	Intergenic region
s8_1523785	<nnxnp>	1523785	NA	Intergenic region
s8_1582930	<nnxnp>	1582930	ppa002652m.g	5' UTR
s8_1671255	<nnxnp>	1671255	ppa000668m.g	Intronic
s8_1671416	<hkxhk>	1671416	ppa000668m.g	Exonic
s8_1730836	<hkxhk>	1730836	ppa007167m.g	Intronic
s8_1730858	<hkxhk>	1730858	ppa007167m.g	Intronic
s8_1773373	<nnxnp>	1773373	ppa025439m.g	Exonic
s8_1801503	<hkxhk>	1801503	ppa002694m.g	Exonic
s8_1801529	<nnxnp>	1801529	ppa002694m.g	Exonic
s8_1809217	<hkxhk>	1809217	ppa002697m.g	Exonic
s8_1831692	<nnxnp>	1831692	ppa010463m.g	Exonic
s8_1831731	<nnxnp>	1831731	ppa010463m.g	Exonic
s8_1831807	<nnxnp>	1831807	ppa010463m.g	Exonic
s8_1831816	<nnxnp>	1831816	ppa010463m.g	Exonic
s8_1910781	<lmxll>	1910781	ppa023275m.g	Exonic
s8_1910818	<nnxnp>	1910818	ppa023275m.g	Exonic
s8_1968429	<lmxll>	1968429	NA	Intergenic region
s8_1997024	<lmxll>	1997024	ppa001042m.g	Exonic
s8_2053229	<lmxll>	2053229	ppa002224m.g	Exonic
s8_2126379	<nnxnp>	2126379	NA	Intergenic region
s8_2139332	<hkxhk>	2139332	NA	Intergenic region
s8_2139350	<hkxhk>	2139350	NA	Intergenic region
s8_2157196	<lmxll>	2157196	NA	Intergenic region
s8_2186174	<lmxll>	2186174	NA	Intergenic region
s8_2186213	<lmxll>	2186213	NA	Intergenic region
s8_2218736	<lmxll>	2218736	NA	Intergenic region
s8_2372929	<lmxll>	2372929	ppa027115m.g	Exonic
s8_2372964	<lmxll>	2372964	ppa027115m.g	Exonic
s8_2372973	<lmxll>	2372973	ppa027115m.g	Exonic
s8_2380597	<hkxhk>	2380597	ppa024012m.g	Exonic
s8_2419321	<hkxhk>	2419321	NA	Intergenic region
s8_2419376	<hkxhk>	2419376	NA	Intergenic region
s8_2567357	<lmxll>	2567357	ppa008222m.g	Exonic
s8_2672154	<hkxhk>	2672154	ppa006121m.g	Exonic
s8_2672286	<hkxhk>	2672286	ppa006121m.g	Exonic
s8_2672299	<lmxll>	2672299	ppa006121m.g	Exonic
s8_2702565	<hkxhk>	2702565	ppa019678m.g	Exonic
s8_2702587	<hkxhk>	2702587	ppa019678m.g	Exonic
s8_2737893	<lmxll>	2737893	NA	Intergenic region
s8_2737945	<hkxhk>	2737945	NA	Intergenic region
s8_2737949	<nnxnp>	2737949	NA	Intergenic region
s8_2834686	<lmxll>	2834686	ppa014974m.g	Exonic
s8_2834700	<lmxll>	2834700	ppa014974m.g	Exonic
s8_2838287	<lmxll>	2838287	ppa014974m.g	Exonic
s8_2865116	<hkxhk>	2865116	NA	Intergenic region
s8_2865143	<hkxhk>	2865143	NA	Intergenic region
s8_2944386	<hkxhk>	2944386	ppa009802m.g	Exonic
s8_2962383	<lmxll>	2962383	ppa007118m.g	Exonic
s8_2993692	<hkxhk>	2993692	NA	Intergenic region
s8_2993716	<hkxhk>	2993716	NA	Intergenic region
s8_3006176	<hkxhk>	3006176	NA	Intergenic region
s8_3006195	<hkxhk>	3006195	ppa018060m.g	Exonic
s8_3006214	<hkxhk>	3006214	ppa018060m.g	Exonic
s8_3049672	<lmxll>	3049672	NA	Intergenic region
s8_3049679	<lmxll>	3049679	NA	Intergenic region
s8_3049697	<hkxhk>	3049697	NA	Intergenic region
s8_3049716	<hkxhk>	3049716	NA	Intergenic region
s8_3049729	<lmxll>	3049729	NA	Intergenic region
s8_3097985	<nnxnp>	3097985	ppa014927m.g	Exonic
s8_3107587	<lmxll>	3107587	NA	Intergenic region
s8_3107624	<hkxhk>	3107624	NA	Intergenic region
s8_3107672	<hkxhk>	3107672	NA	Intergenic region
s8_3107699	<hkxhk>	3107699	NA	Intergenic region
s8_3115841	<hkxhk>	3115841	ppa006163m.g	Exonic
s8_3130312	<lmxll>	3130312	ppa000851m.g	Exonic
s8_3172274	<hkxhk>	3172274	ppa011853m.g	Exonic
s8_3172846	<hkxhk>	3172846	ppa011853m.g	Exonic
s8_3176991	<lmxll>	3176991	ppa009649m.g	Exonic
s8_3213331	<hkxhk>	3213331	ppa015450m.g	Exonic
s8_3213345	<lmxll>	3213345	ppa015450m.g	Exonic
s8_3213348	<hkxhk>	3213348	ppa015450m.g	Exonic
s8_3234359	<hkxhk>	3234359	NA	Intergenic region
s8_3234397	<nnxnp>	3234397	NA	Intergenic region
s8_3294005	<hkxhk>	3294005	ppa010904m.g	Intronic
s8_3294012	<hkxhk>	3294012	ppa010904m.g	Intronic
s8_3294013	<hkxhk>	3294013	ppa010904m.g	Intronic
s8_3294019	<hkxhk>	3294019	ppa010904m.g	Intronic
s8_3406457	<hkxhk>	3406457	NA	Intergenic region
s8_3406467	<hkxhk>	3406467	NA	Intergenic region
s8_3406470	<lmxll>	3406470	NA	Intergenic region
s8_3406482	<lmxll>	3406482	NA	Intergenic region
s8_3406498	<hkxhk>	3406498	NA	Intergenic region
s8_3406501	<hkxhk>	3406501	NA	Intergenic region
s8_3420648	<hkxhk>	3420648	NA	Intergenic region
s8_3420670	<hkxhk>	3420670	NA	Intergenic region
s8_3429485	<hkxhk>	3429485	NA	Intergenic region
s8_3543630	<hkxhk>	3543630	NA	Intergenic region
s8_3543632	<hkxhk>	3543632	NA	Intergenic region
s8_3543681	<hkxhk>	3543681	NA	Intergenic region
s8_3543682	<nnxnp>	3543682	NA	Intergenic region
s8_3543684	<hkxhk>	3543684	NA	Intergenic region
s8_3611863	<lmxll>	3611863	ppa023736m.g	Exonic
s8_3743502	<lmxll>	3743502	ppa019914m.g	Exonic
s8_3743630	<lmxll>	3743630	ppa019914m.g	Intronic
s8_3743631	<lmxll>	3743631	ppa019914m.g	Intronic
s8_3801576	<hkxhk>	3801576	NA	Intergenic region
s8_3827378	<hkxhk>	3827378	NA	Intergenic region
s8_3827379	<hkxhk>	3827379	NA	Intergenic region
s8_3827393	<hkxhk>	3827393	NA	Intergenic region
s8_3827405	<hkxhk>	3827405	NA	Intergenic region
s8_3827407	<hkxhk>	3827407	NA	Intergenic region
s8_3827427	<hkxhk>	3827427	NA	Intergenic region
s8_3827428	<hkxhk>	3827428	NA	Intergenic region
s8_3827434	<hkxhk>	3827434	NA	Intergenic region
s8_3827443	<hkxhk>	3827443	NA	Intergenic region
s8_3827461	<hkxhk>	3827461	NA	Intergenic region
s8_3827464	<hkxhk>	3827464	NA	Intergenic region
s8_3827487	<hkxhk>	3827487	NA	Intergenic region
s8_3924232	<hkxhk>	3924232	ppa016559m.g	Exonic
s8_3924233	<hkxhk>	3924233	ppa016559m.g	Exonic
s8_3924252	<hkxhk>	3924252	ppa016559m.g	Exonic
s8_3924266	<hkxhk>	3924266	ppa016559m.g	Exonic
s8_3924282	<hkxhk>	3924282	ppa016559m.g	Exonic
s8_3924561	<hkxhk>	3924561	NA	Intergenic region
s8_3924578	<hkxhk>	3924578	NA	Intergenic region
s8_3924590	<hkxhk>	3924590	NA	Intergenic region
s8_4205324	<hkxhk>	4205324	ppa015410m.g	Exonic
s8_4205359	<nnxnp>	4205359	ppa015410m.g	Exonic
s8_4227294	<nnxnp>	4227294	NA	Intergenic region
s8_4227316	<nnxnp>	4227316	NA	Intergenic region
s8_4231464	<nnxnp>	4231464	NA	Intergenic region
s8_4231466	<nnxnp>	4231466	NA	Intergenic region
s8_4231487	<nnxnp>	4231487	NA	Intergenic region
s8_4231606	<hkxhk>	4231606	NA	Intergenic region
s8_4231725	<lmxll>	4231725	NA	Intergenic region
s8_4356577	<hkxhk>	4356577	ppa026575m.g	Exonic
s8_4356592	<hkxhk>	4356592	ppa026575m.g	Exonic
s8_4356600	<lmxll>	4356600	ppa026575m.g	Exonic
s8_4356603	<hkxhk>	4356603	ppa026575m.g	Exonic
s8_4356613	<nnxnp>	4356613	ppa026575m.g	Exonic
s8_4356617	<hkxhk>	4356617	ppa026575m.g	Exonic
s8_4390107	<lmxll>	4390107	ppa020482m.g	Exonic
s8_4390154	<lmxll>	4390154	ppa020482m.g	Exonic
s8_4515583	<lmxll>	4515583	ppa023504m.g	Exonic
s8_4515586	<lmxll>	4515586	ppa023504m.g	Exonic
s8_4515695	<hkxhk>	4515695	ppa023504m.g	Exonic
s8_4515710	<hkxhk>	4515710	ppa023504m.g	Exonic
s8_4515724	<hkxhk>	4515724	ppa023504m.g	Exonic
s8_4516097	<nnxnp>	4516097	ppa023504m.g	Exonic
s8_4516104	<nnxnp>	4516104	ppa023504m.g	Exonic
s8_4516138	<nnxnp>	4516138	ppa023504m.g	Exonic
s8_4516139	<nnxnp>	4516139	ppa023504m.g	Exonic
s8_4516195	<hkxhk>	4516195	ppa023504m.g	Exonic
s8_4516200	<hkxhk>	4516200	ppa023504m.g	Exonic
s8_4516208	<hkxhk>	4516208	ppa023504m.g	Exonic
s8_4516291	<lmxll>	4516291	ppa023504m.g	Exonic
s8_4516721	<hkxhk>	4516721	ppa023504m.g	Exonic
s8_4534514	<lmxll>	4534514	ppa019256m.g	Exonic
s8_4536200	<lmxll>	4536200	NA	Intergenic region
s8_4536602	<lmxll>	4536602	ppa002819m.g	Intronic
s8_4536603	<lmxll>	4536603	ppa002819m.g	Intronic
s8_4536625	<lmxll>	4536625	ppa002819m.g	Intronic
s8_4536643	<lmxll>	4536643	ppa002819m.g	Intronic
s8_4536748	<lmxll>	4536748	ppa002819m.g	Intronic
s8_4538115	<nnxnp>	4538115	ppa002819m.g	Intronic
s8_4565675	<hkxhk>	4565675	ppa011579m.g	Intronic
s8_4565689	<hkxhk>	4565689	ppa011579m.g	Intronic
s8_4568976	<lmxll>	4568976	ppa018905m.g	Exonic
s8_4599475	<lmxll>	4599475	NA	Intergenic region
s8_4603606	<lmxll>	4603606	NA	Intergenic region
s8_4603635	<lmxll>	4603635	NA	Intergenic region
s8_4603640	<lmxll>	4603640	NA	Intergenic region
s8_4860977	<lmxll>	4860977	ppa018848m.g	Exonic
s8_4860996	<lmxll>	4860996	ppa018848m.g	Exonic
s8_4861001	<lmxll>	4861001	ppa018848m.g	Exonic
s8_4861018	<lmxll>	4861018	ppa018848m.g	Exonic
s8_4900974	<hkxhk>	4900974	ppa025865m.g	Exonic
s8_4900987	<hkxhk>	4900987	ppa025865m.g	Exonic
s8_4901004	<hkxhk>	4901004	ppa025865m.g	Exonic
s8_4901009	<lmxll>	4901009	ppa025865m.g	Exonic
s8_4901018	<lmxll>	4901018	ppa025865m.g	Exonic
s8_4901022	<hkxhk>	4901022	ppa025865m.g	Exonic
s8_4942502	<hkxhk>	4942502	ppa016123m.g	Exonic
s8_4942637	<lmxll>	4942637	ppa016123m.g	Exonic
s8_5038726	<hkxhk>	5038726	ppa014804m.g	Exonic
s8_5038762	<hkxhk>	5038762	ppa014804m.g	Exonic
s8_5061579	<hkxhk>	5061579	ppa025323m.g	Exonic
s8_5071317	<hkxhk>	5071317	ppa003663m.g	Exonic
s8_5071522	<lmxll>	5071522	ppa003663m.g	Exonic
s8_5157327	<hkxhk>	5157327	ppa003583m.g	Exonic
s8_5157445	<lmxll>	5157445	ppa003583m.g	Exonic
s8_5216689	<hkxhk>	5216689	ppa003580m.g	Exonic
s8_5216723	<lmxll>	5216723	ppa003580m.g	Exonic
s8_5216728	<lmxll>	5216728	ppa003580m.g	Exonic
s8_5342958	<lmxll>	5342958	ppa010263m.g	Exonic
s8_5343038	<lmxll>	5343038	ppa010263m.g	Exonic
s8_5369504	<hkxhk>	5369504	NA	Intergenic region
s8_5369514	<hkxhk>	5369514	NA	Intergenic region
s8_5423725	<nnxnp>	5423725	ppa019105m.g	Exonic
s8_5423730	<nnxnp>	5423730	ppa019105m.g	Exonic
s8_5423737	<nnxnp>	5423737	ppa019105m.g	Exonic
s8_5444991	<hkxhk>	5444991	NA	Intergenic region
s8_5540923	<lmxll>	5540923	NA	Intergenic region
s8_5540934	<hkxhk>	5540934	NA	Intergenic region
s8_5540948	<hkxhk>	5540948	NA	Intergenic region
s8_5585733	<hkxhk>	5585733	NA	Intergenic region
s8_5642461	<lmxll>	5642461	NA	Intergenic region
s8_5642464	<lmxll>	5642464	NA	Intergenic region
s8_5642469	<nnxnp>	5642469	NA	Intergenic region
s8_5642498	<hkxhk>	5642498	NA	Intergenic region
s8_5651929	<hkxhk>	5651929	ppa016981m.g	Exonic
s8_5651931	<hkxhk>	5651931	ppa016981m.g	Exonic
s8_5651932	<hkxhk>	5651932	ppa016981m.g	Exonic
s8_5664825	<nnxnp>	5664825	ppa021904m.g	Intronic
s8_5664827	<nnxnp>	5664827	ppa021904m.g	Intronic
s8_5664838	<nnxnp>	5664838	ppa021904m.g	Intronic
s8_5679321	<hkxhk>	5679321	NA	Intergenic region
s8_5679364	<hkxhk>	5679364	NA	Intergenic region
s8_5816649	<lmxll>	5816649	ppa004033m.g	Exonic
s8_5817068	<lmxll>	5817068	ppa004033m.g	Exonic
s8_5886377	<nnxnp>	5886377	NA	Intergenic region
s8_5886389	<hkxhk>	5886389	NA	Intergenic region
s8_5886401	<nnxnp>	5886401	NA	Intergenic region
s8_5886410	<hkxhk>	5886410	NA	Intergenic region
s8_5886413	<hkxhk>	5886413	NA	Intergenic region
s8_5886431	<nnxnp>	5886431	NA	Intergenic region
s8_6016710	<hkxhk>	6016710	ppa020352m.g	Intronic
s8_6079824	<lmxll>	6079824	NA	Intergenic region
s8_6079866	<hkxhk>	6079866	NA	Intergenic region
s8_6209360	<hkxhk>	6209360	ppa022349m.g	Exonic
s8_6209401	<hkxhk>	6209401	ppa022349m.g	Exonic
s8_6293159	<nnxnp>	6293159	ppa018764m.g	Intronic
s8_6293176	<hkxhk>	6293176	ppa018764m.g	Intronic
s8_6293177	<lmxll>	6293177	ppa018764m.g	Intronic
s8_6358236	<hkxhk>	6358236	NA	Intergenic region
s8_6358245	<hkxhk>	6358245	NA	Intergenic region
s8_6358251	<hkxhk>	6358251	NA	Intergenic region
s8_6457398	<lmxll>	6457398	NA	Intergenic region
s8_6463991	<hkxhk>	6463991	NA	Intergenic region
s8_6526291	<hkxhk>	6526291	ppa002237m.g	Exonic
s8_6526995	<hkxhk>	6526995	ppa002237m.g	Intronic
s8_6804232	<nnxnp>	6804232	NA	Intergenic region
s8_6804236	<nnxnp>	6804236	NA	Intergenic region
s8_6804255	<hkxhk>	6804255	NA	Intergenic region
s8_7080069	<hkxhk>	7080069	NA	Intergenic region
s8_7264933	<hkxhk>	7264933	ppa017189m.g	Intronic
s8_7264963	<hkxhk>	7264963	ppa017189m.g	Intronic
s8_7282305	<lmxll>	7282305	NA	Intergenic region
s8_7284392	<lmxll>	7284392	NA	Intergenic region
s8_7292804	<lmxll>	7292804	ppa021086m.g	Intronic
s8_7340166	<nnxnp>	7340166	NA	Intergenic region
s8_7340171	<nnxnp>	7340171	NA	Intergenic region
s8_7340178	<nnxnp>	7340178	NA	Intergenic region
s8_7340181	<nnxnp>	7340181	NA	Intergenic region
s8_7469632	<hkxhk>	7469632	NA	Intergenic region
s8_7469637	<hkxhk>	7469637	NA	Intergenic region
s8_7469648	<hkxhk>	7469648	NA	Intergenic region
s8_7469654	<nnxnp>	7469654	NA	Intergenic region
s8_7469661	<hkxhk>	7469661	NA	Intergenic region
s8_7469663	<lmxll>	7469663	NA	Intergenic region
s8_7469666	<hkxhk>	7469666	NA	Intergenic region
s8_7469670	<hkxhk>	7469670	NA	Intergenic region
s8_7753793	<nnxnp>	7753793	ppa002253m.g	Exonic
s8_7760577	<hkxhk>	7760577	ppa002288m.g	Intronic
s8_7760607	<hkxhk>	7760607	ppa002288m.g	Intronic
s8_7762807	<hkxhk>	7762807	ppa002288m.g	Intronic
s8_7839779	<hkxhk>	7839779	ppa001046m.g	Exonic
s8_7841179	<hkxhk>	7841179	ppa001046m.g	Exonic
s8_7841321	<hkxhk>	7841321	ppa001046m.g	Exonic
s8_7842643	<lmxll>	7842643	ppa001046m.g	5' UTR
s8_7842659	<lmxll>	7842659	ppa001046m.g	5' UTR
s8_7842667	<nnxnp>	7842667	ppa001046m.g	5' UTR
s8_7842672	<hkxhk>	7842672	ppa001046m.g	5' UTR
s8_8008972	<hkxhk>	8008972	ppa023337m.g	Exonic
s8_8012366	<nnxnp>	8012366	NA	Intergenic region
s8_8030325	<hkxhk>	8030325	ppa027097m.g	Exonic
s8_8030334	<hkxhk>	8030334	ppa027097m.g	Exonic
s8_8030350	<hkxhk>	8030350	ppa027097m.g	Exonic
s8_8030365	<hkxhk>	8030365	ppa027097m.g	Exonic
s8_8054123	<lmxll>	8054123	NA	Intergenic region
s8_8083234	<lmxll>	8083234	ppa000922m.g	Intronic
s8_8084510	<lmxll>	8084510	ppa000922m.g	Intronic
s8_8142672	<hkxhk>	8142672	ppa020685m.g	Exonic
s8_8142697	<hkxhk>	8142697	ppa020685m.g	Exonic
s8_8403707	<hkxhk>	8403707	NA	Intergenic region
s8_8403732	<hkxhk>	8403732	NA	Intergenic region
s8_8403737	<hkxhk>	8403737	NA	Intergenic region
s8_8404035	<hkxhk>	8404035	NA	Intergenic region
s8_8886482	<lmxll>	8886482	ppa017144m.g	Exonic
s8_9005717	<lmxll>	9005717	ppa001455m.g	Exonic
s8_9028513	<hkxhk>	9028513	NA	Intergenic region
s8_9073456	<nnxnp>	9073456	NA	Intergenic region
s8_9144296	<nnxnp>	9144296	NA	Intergenic region
s8_9144332	<hkxhk>	9144332	NA	Intergenic region
s8_9202816	<lmxll>	9202816	ppa021284m.g	Exonic
s8_9202832	<lmxll>	9202832	ppa021284m.g	Exonic
s8_9202848	<lmxll>	9202848	ppa021284m.g	Exonic
s8_9346375	<nnxnp>	9346375	NA	Intergenic region
s8_9346492	<lmxll>	9346492	NA	Intergenic region
s8_9346507	<lmxll>	9346507	NA	Intergenic region
s8_9346803	<lmxll>	9346803	NA	Intergenic region
s8_9346814	<hkxhk>	9346814	NA	Intergenic region
s8_9375858	<hkxhk>	9375858	NA	Intergenic region
s8_9375859	<hkxhk>	9375859	NA	Intergenic region
s8_9375869	<hkxhk>	9375869	NA	Intergenic region
s8_9385485	<hkxhk>	9385485	NA	Intergenic region
s8_9385487	<lmxll>	9385487	NA	Intergenic region
s8_9385490	<lmxll>	9385490	NA	Intergenic region
s8_9385495	<nnxnp>	9385495	NA	Intergenic region
s8_9385499	<hkxhk>	9385499	NA	Intergenic region
s8_9385503	<hkxhk>	9385503	NA	Intergenic region
s8_9385506	<lmxll>	9385506	NA	Intergenic region
s8_9385508	<hkxhk>	9385508	NA	Intergenic region
s8_9385521	<hkxhk>	9385521	NA	Intergenic region
s8_9429983	<nnxnp>	9429983	NA	Intergenic region
s8_9429987	<nnxnp>	9429987	NA	Intergenic region
s8_9430010	<nnxnp>	9430010	NA	Intergenic region
s8_9430033	<nnxnp>	9430033	NA	Intergenic region
s8_9488152	<hkxhk>	9488152	NA	Intergenic region
s8_9488161	<hkxhk>	9488161	NA	Intergenic region
s8_9529825	<hkxhk>	9529825	NA	Intergenic region
s8_9595986	<hkxhk>	9595986	ppa022526m.g	Exonic
s8_9691203	<nnxnp>	9691203	ppa009013m.g	Exonic
s8_9725707	<nnxnp>	9725707	ppa006716m.g	Exonic
s8_10293516	<hkxhk>	10293516	ppa019530m.g	Exonic
s8_10356523	<hkxhk>	10356523	ppa006968m.g	Exonic
s8_10418656	<hkxhk>	10418656	NA	Intergenic region
s8_10418660	<hkxhk>	10418660	NA	Intergenic region
s8_10418694	<hkxhk>	10418694	NA	Intergenic region
s8_10421471	<hkxhk>	10421471	ppa016254m.g	Exonic
s8_10421492	<hkxhk>	10421492	ppa016254m.g	Exonic
s8_10421501	<hkxhk>	10421501	ppa016254m.g	Exonic
s8_10421511	<hkxhk>	10421511	ppa016254m.g	Exonic
s8_10482413	<hkxhk>	10482413	ppa003909m.g	Intronic
s8_10482423	<hkxhk>	10482423	ppa003909m.g	Intronic
s8_10482443	<hkxhk>	10482443	ppa003909m.g	Intronic
s8_10482467	<hkxhk>	10482467	ppa003909m.g	Exonic
s8_10482472	<hkxhk>	10482472	ppa003909m.g	Exonic
s8_10482492	<hkxhk>	10482492	ppa003909m.g	Exonic
s8_10482508	<hkxhk>	10482508	ppa003909m.g	Exonic
s8_10488044	<lmxll>	10488044	ppa003909m.g	Intronic
s8_10514547	<hkxhk>	10514547	ppa009654m.g	Exonic
s8_10514578	<hkxhk>	10514578	ppa009654m.g	Exonic
s8_10657191	<lmxll>	10657191	ppa013844m.g	3' UTR
s8_10657219	<lmxll>	10657219	ppa013844m.g	3' UTR
s8_10892780	<lmxll>	10892780	ppa002034m.g	Exonic
s8_11070386	<hkxhk>	11070386	NA	Intergenic region
s8_11098957	<hkxhk>	11098957	NA	Intergenic region
s8_11098985	<hkxhk>	11098985	NA	Intergenic region
s8_11160044	<lmxll>	11160044	ppa010878m.g	Intronic
s8_11275153	<hkxhk>	11275153	ppa015502m.g	Exonic
s8_11275179	<hkxhk>	11275179	ppa015502m.g	Exonic
s8_11275191	<hkxhk>	11275191	ppa015502m.g	Exonic
s8_11284595	<hkxhk>	11284595	NA	Intergenic region
s8_11284617	<hkxhk>	11284617	NA	Intergenic region
s8_11284700	<hkxhk>	11284700	NA	Intergenic region
s8_11484874	<hkxhk>	11484874	ppa022682m.g	Intronic
s8_11484897	<lmxll>	11484897	ppa022682m.g	Intronic
s8_11484900	<hkxhk>	11484900	ppa022682m.g	Intronic
s8_11484912	<hkxhk>	11484912	ppa022682m.g	Exonic
s8_11503364	<hkxhk>	11503364	NA	Intergenic region
s8_11503383	<hkxhk>	11503383	ppa018522m.g	Exonic
s8_11530321	<hkxhk>	11530321	NA	Intergenic region
s8_11538664	<lmxll>	11538664	NA	Intergenic region
s8_11544474	<hkxhk>	11544474	ppa001214m.g	Exonic
s8_11544489	<hkxhk>	11544489	ppa001214m.g	Exonic
s8_11548517	<lmxll>	11548517	ppa001214m.g	Intronic
s8_11565952	<lmxll>	11565952	ppa002499m.g	Intronic
s8_11591980	<hkxhk>	11591980	ppa002704m.g	Exonic
s8_11591981	<hkxhk>	11591981	ppa002704m.g	Exonic
s8_11730025	<hkxhk>	11730025	NA	Intergenic region
s8_11794780	<hkxhk>	11794780	NA	Intergenic region
s8_11794820	<hkxhk>	11794820	NA	Intergenic region
s8_11845251	<hkxhk>	11845251	ppa022279m.g	Intronic
s8_11845275	<hkxhk>	11845275	ppa022279m.g	Exonic
s8_11970049	<lmxll>	11970049	ppa011856m.g	Intronic
s8_11970053	<lmxll>	11970053	ppa011856m.g	Intronic
s8_11981491	<lmxll>	11981491	ppa008220m.g	Exonic
s8_11981513	<hkxhk>	11981513	ppa008220m.g	Intronic
s8_11981760	<hkxhk>	11981760	ppa008220m.g	Exonic
s8_12013355	<hkxhk>	12013355	ppa023654m.g	Exonic
s8_12018174	<hkxhk>	12018174	ppa015544m.g	Exonic
s8_12035154	<lmxll>	12035154	ppa005829m.g	Exonic
s8_12146828	<nnxnp>	12146828	ppa004882m.g	Intronic
s8_12162355	<hkxhk>	12162355	ppa003590m.g	Exonic
s8_12162357	<hkxhk>	12162357	ppa003590m.g	Exonic
s8_12162374	<hkxhk>	12162374	ppa003590m.g	Exonic
s8_12178533	<lmxll>	12178533	ppa005350m.g	Exonic
s8_12275715	<hkxhk>	12275715	ppa000770m.g	Exonic
s8_12295649	<hkxhk>	12295649	ppa017870m.g	Exonic
s8_12295658	<hkxhk>	12295658	ppa017870m.g	Exonic
s8_12295703	<hkxhk>	12295703	NA	Intergenic region
s8_12546436	<hkxhk>	12546436	NA	Intergenic region
s8_12546439	<hkxhk>	12546439	NA	Intergenic region
s8_12546456	<hkxhk>	12546456	NA	Intergenic region
s8_12546457	<hkxhk>	12546457	NA	Intergenic region
s8_12618983	<lmxll>	12618983	NA	Intergenic region
s8_12991691	<hkxhk>	12991691	ppa022932m.g	Intronic
s8_12991745	<hkxhk>	12991745	ppa022932m.g	Intronic
s8_13186090	<hkxhk>	13186090	ppa014145m.g	3' UTR
s8_13195361	<hkxhk>	13195361	ppb010273m.g	Exonic
s8_13195373	<hkxhk>	13195373	ppb010273m.g	Exonic
s8_13195397	<hkxhk>	13195397	ppb010273m.g	Exonic
s8_13195409	<hkxhk>	13195409	ppb010273m.g	Exonic
s8_13426172	<hkxhk>	13426172	ppa026636m.g	Intronic
s8_13457658	<hkxhk>	13457658	ppb011856m.g	5' UTR
s8_13457683	<nnxnp>	13457683	ppb011856m.g	Exonic
s8_13457699	<lmxll>	13457699	ppb011856m.g	Exonic
s8_13612599	<nnxnp>	13612599	NA	Intergenic region
s8_13612600	<nnxnp>	13612600	NA	Intergenic region
[truncated: 390 more rows]
