# Supplementary material for: Construction of High Density Sweet Cherry (Prunus avium L.) Linkage Maps Using Microsatellite Markers and SNPs Detected by Genotyping-by-Sequencing (GBS)
Source: PLoS One. 2015 May 26;10(5):e0127750. doi: 10.1371/journal.pone.0127750 (PMC4444190; doi:10.1371/journal.pone.0127750)
Supplement: S6 Table — (XLSX) [file pone.0127750.s008.xlsx]

## Sheet: Hoja1
S6 Table. Description of the overlapping gaps between physical (bp) and genetic (cM) parental maps. LG – linkage group.
Cultivar	LG	Position (cM)	Flanking SNPs		Gap size
					(cM)	(bp)
‘Rainier’	2	21.7 - 31	s2_13,416,116	s2_17,172,344	9.3	3756228
	4	4.2 - 14.1	s4_13,966,821	s4_18,129,927	9.9	4163106
	5	19.8 - 26.1	s5_8,264,772	s5_12,111,965	6.3	3847193
‘Rivedel’	2	7.7 - 20.6	s2_3,822,727	s2_16,521,836	12.9	12699109
	3	37.1 - 66.2	s3_8,498,134	s3_19,208,921	29.1	10710787
	4	38.3 - 46.8	s4_11,294,081	s4_14,145,948	8.5	2851867
	5	10.1 - 30	s5_4,996,423	s5_13,626,558	19.9	8630135
	8	11.6 - 21.7	s8_12,146,828	s8_17,113,418	10.1	4966590
